# Supplementary material for: Activation of the plant mevalonate pathway by extracellular ATP
Source: Nat Commun. 2022 Jan 21;13:450. doi: 10.1038/s41467-022-28150-w (PMC8783019; doi:10.1038/s41467-022-28150-w)
Supplement: Supplementary file 3 — Supplementary Data 1 [file 41467_2022_28150_MOESM3_ESM.xlsx]

## Sheet: Sheet1
Supplementary Data 1. All peaks from mvk-1 volcano analysis of identified metabolites compared to ColQ (n=8 biological replicates, *P < 0.05, two-sided Student’s t-test)
Annotated metabolite	m/z value	Fold Change (FC)	log2(FC): mvk-1	Raw p-value	-log10(p)	log2(FC): WT indicator		Statistical Analysis
Mevalonic.Acid	147.066	168.47	7.3964	5.7891e-12	11.237	Up		Carried out in Metaboanalyst
MEVALOLACTONE	131.07	93.904	6.5531	2.9528e-12	11.53	Up		Settings:
PANTOLACTONE	131.07	61.071	5.9324	6.2195e-11	10.206	Up		Normalized by median
HYDROXYPYRUVATE	103.004	31.414	4.9733	0.00010886	3.9631	Up		log transformed
RS.Mevalonic.Acid.Lithium.Salt	149.081	8.283	3.0502	3.5987e-07	6.4439	Up		Pareto scaling
L.ASPARAGINE.1	133.061	6.565	2.7148	0.0014198	2.8478	Up		Volcano Analysis Tool was used. Bulk data was exported from MetaboAnalyst.
HISTAMINE	112.087	5.9262	2.5671	1.3789e-06	5.8605	Up
2.6.DIAMINOHEPTANEDIOATE	191.103	5.4464	2.4453	2.6576e-10	9.5755	Up
MALEAMATE	116.034	4.1876	2.0661	4.2622e-06	5.3704	Up
L.ASPARAGINE	133.061	3.9795	1.9926	8.7818e-08	7.0564	Up
L.THREONINE	118.051	3.893	1.9609	2.598e-08	7.5854	Up
L.ARGININE	175.119	3.8249	1.9354	1.4618e-06	5.8351	Up
D.ORNITHINE	133.097	3.4336	1.7797	9.9701e-05	4.0013	Up
2.DEOXY.D.GLUCOSE	165.076	3.4229	1.7752	0.00099679	3.0014	Up
L.HISTIDINE	156.077	3.2913	1.7187	2.5583e-07	6.592	Up
BETAINE	116.072	3.1805	1.6693	9.711e-05	4.0127	Up
4.AMINOBUTANOATE	102.056	2.9039	1.538	4.2039e-06	5.3763	Up
5.6.DIHYDROURACIL	113.036	2.8823	1.5272	7.6934e-07	6.1139	Up
GLUTARATE	131.035	2.8212	1.4963	1.977e-05	4.704	Up
CAFFEINE	195.088	2.7452	1.4569	1.1109e-07	6.9543	Up
L.PIPECOLIC.ACID	130.086	2.6417	1.4015	2.392e-06	5.6212	Up
1.2.Phenylenediamine	109.076	2.5874	1.3715	0.0050917	2.2931	Up
Hypoxanthine.1	137.046	2.5636	1.3582	0.0038918	2.4098	Up
BETA.ALANINE	88.0404	2.5154	1.3308	0.00026351	3.5792	Up
L.GLUTAMINE	145.062	2.5002	1.322	5.9708e-06	5.224	Up
Hypoxanthine	137.046	2.4088	1.2683	0.10227	0.99024	Up
ETHANOLAMINE.PHOSPHATE	140.012	2.4034	1.2651	4.3775e-05	4.3588	Up
L.SERINE	104.035	2.4021	1.2643	1.9959e-06	5.6999	Up
5.OXO.L.PROLINE.1	128.035	2.3899	1.257	0.00039117	3.4076	Up
L.LYSINE	145.098	2.2747	1.1857	1.0311e-07	6.9867	Up
L.PIPECOLIC.ACID.1	130.086	2.2222	1.152	1.6183e-05	4.7909	Up
L.PROLINE	114.056	2.2172	1.1488	4.882e-06	5.3114	Up
4.Hydroxybenzoic.acid	137.024	2.1204	1.0843	0.80754	0.092835	Up
CITRATE	191.02	2.1155	1.081	0.0014822	2.8291	Up
ADENINE	136.062	2.06	1.0426	0.043551	1.361	Up
ASPARTATE	134.045	2.0314	1.0225	6.4479e-05	4.1906	Up
NICOTINAMIDE.1	123.055	2.0224	1.0161	0.11757	0.9297	Up
L.PHENYLALANINE	164.072	1.9937	0.99547	0.011694	1.932	Up
Glutamic.acid	146.046	1.9929	0.99488	0.00058283	3.2345	Up
1.AMINOCYCLOPROPANE.1.CARBOXYLATE	102.055	1.926	0.94563	2.8441e-07	6.5461	Up
Jasmonic.acid	209.118	1.9069	0.93124	0.0011277	2.9478	Up
5.AMINOLEVULINIC.ACID	132.066	1.9006	0.92643	0.066337	1.1782	Up
ADENOSINE	268.104	1.896	0.923	0.13162	0.88066	Up
6.Phosphogluconic.acid.1	277.032	1.894	0.9214	0.032493	1.4882	Up
SUCCINATE.1	117.019	1.7907	0.84048	0.1271	0.89587	Up
2.METHYLMALEATE	129.019	1.783	0.83434	0.011245	1.949	Up
ALPHA.AMINOADIPATE	162.076	1.7227	0.78468	9.5827e-05	4.0185	Up
Phloroglucinol.1	127.039	1.7149	0.77809	0.018901	1.7235	Up
Galacturonic.acid	193.035	1.5869	0.66622	0.0033029	2.4811	Up
N.ACETYLGLYCINE.	118.05	1.5776	0.65776	0.79299	0.10073	Up
5.OXO.L.PROLINE	128.035	1.5637	0.64499	0.65316	0.18498	Up
SUCCINATE.2	117.019	1.5521	0.63421	0.39438	0.40408	Up
NICOTINAMIDE	123.055	1.5469	0.62934	0.148	0.82973	Up
SPHINGANINE	302.305	1.5429	0.62561	0.30827	0.51107	Up
3.HYDROXYBENZALDEHYDE	121.029	1.5426	0.62537	0.035942	1.4444	Up
Chlorogenic.acid	355.102	1.5114	0.59591	0.028655	1.5428	Up
N.ACETYLPUTRESCINE	131.118	1.5073	0.59199	0.071646	1.1448	Up
Syringaldehyde	183.065	1.4996	0.58453	0.24925	0.60337	Up
3.METHOXY.4.HYDROXYMANDELATE	197.046	1.4601	0.54604	0.019485	1.7103	Up
5.6.DIHYDROURACIL.1	113.036	1.4551	0.54113	0.45526	0.34174	Up
ADENINE.2	136.062	1.444	0.53006	0.73232	0.1353	Up
2.6.DIHYDROXYPYRIDINE	112.039	1.4103	0.49601	0.089066	1.0503	Up
Epigallocatechin.2	307.081	1.3906	0.47573	0.431	0.36552	Up
2.AMINOPHENOL	110.06	1.3801	0.46482	0.097768	1.0098	Up
4.HYDROXYBENZALDEHYDE	121.029	1.3801	0.46475	0.12875	0.89024	Up
MELIBIOSE.1	341.109	1.3757	0.46013	0.59649	0.22439	Up
METHYLMALONATE	119.034	1.3636	0.44741	0.064299	1.1918	Up
GLUCONIC.ACID	195.051	1.3478	0.43061	0.00053985	3.2677	Up
NORLEUCINE	130.087	1.3366	0.41859	0.053476	1.2718	Up
ADENOSINE.1	268.104	1.3339	0.41569	0.75699	0.12091	Up
DEHYDROASCORBATE	173.009	1.3205	0.40106	0.17646	0.75335	Up
Geranylgeranyl diphosphate_449.20397	449.204	1.2981	0.37637	0.356	0.44855	Up
2.5.DIHYDROXYBENZOATE	153.019	1.286	0.36289	0.32869	0.48321	Up
LEUCINE	132.102	1.2748	0.35026	0.15955	0.79711	Up
XANTHURENIC.ACID	206.045	1.2394	0.30961	0.079207	1.1012	Up
CYTOSINE	112.051	1.2298	0.29848	0.037815	1.4223	Up
NORADRENALINE	170.081	1.2249	0.29269	0.14376	0.84236	Up
TRIMETHYLAMINE	60.0808	1.1974	0.25989	0.0019724	2.705	Up
5.METHYLTHIOADENOSINE	298.097	1.1956	0.25776	0.522	0.28233	Up
Epigallocatechin.1	307.081	1.1936	0.25537	0.4088	0.38849	Up
GLYCERALDEHYDE	89.0244	1.1755	0.23331	0.26473	0.57719	Up
L.TYROSINE	182.081	1.1743	0.23184	0.17223	0.76389	Up
Tryptophan	205.097	1.1655	0.22092	0.56697	0.24644	Up
L.METHIONINE	150.058	1.1578	0.21135	0.57542	0.24001	Up
Pyruvic.acid	87.0088	1.1573	0.21073	0.31562	0.50083	Up
Sugars-Monosaccharides-Pentoses	-	1.1412	0.19057	0.1286	0.89077	Up
Fumaric.acid	115.004	1.1386	0.18722	0.16172	0.79124	Up
URACIL	113.035	1.1317	0.17852	0.61123	0.2138	Up
HOMOGENTISATE.1	167.035	1.1287	0.1747	0.21498	0.66761	Up
2.HYDROXYPYRIDINE	96.0444	1.124	0.16866	0.7732	0.11171	Up
Malic.acid	133.014	1.1207	0.16444	0.10008	0.99966	Up
PYRUVIC.ALDEHYDE	71.0139	1.1186	0.16172	0.7219	0.14152	Up
Lumazine	163.026	1.1181	0.16106	0.90416	0.043757	Up
2.METHYLGLUTARIC.ACID	145.051	1.0808	0.11204	0.71907	0.14323	Up
GLYCERALDEHYDE.1	89.0244	1.0728	0.10142	0.69222	0.15975	Up
MELIBIOSE	341.109	1.0631	0.088328	0.81978	0.086303	Up
NEPSILON.NEPSILON.NEPSILON.TRIMETHYLLYSINE	189.16	1.061	0.085383	0.57828	0.23786	Up
2.HYDROXYPHENYLACETIC.ACID	153.055	1.0452	0.063809	0.9184	0.03697	Up
THYMINE	127.05	1.0392	0.055495	0.91944	0.036475	Up
Sugars-Disaccharides	-	1.0354	0.0502	0.74898	0.12553	Up
2.OXOADIPATE	159.03	1.0119	0.017122	0.75564	0.12168	Up
SUCCINATE	119.034	0.97624	-0.034689	0.85397	0.068557	Down
ALPHA.KETOGLUTARIC.ACID	145.014	0.95439	-0.06735	0.48694	0.31253	Down
Umbelliferone	163.039	0.94914	-0.075304	0.73825	0.1318	Down
GLYCERATE	105.019	0.92563	-0.1115	0.64886	0.18785	Down
GAMMA.LINOLENIC.ACID	279.232	0.91822	-0.12309	0.62967	0.20089	Down
Isorhamnetin	315.051	0.90598	-0.14244	0.73846	0.13167	Down
Glyoxilic.acid	72.9931	0.90217	-0.14853	0.3385	0.47045	Down
URACIL.1	113.035	0.89648	-0.15766	0.65477	0.18391	Down
GLUTARATE.1	131.035	0.89373	-0.16209	0.40712	0.39027	Down
ASCORBATE	177.039	0.89037	-0.16752	0.68265	0.1658	Down
Sugars-Deoxy-Hexoses	-	0.88771	-0.17183	0.3895	0.40949	Down
Homoorientin	449.108	0.88684	-0.17326	0.71659	0.14473	Down
PURINE	-	0.87905	-0.18599	0.32768	0.48455	Down
Geranylgeranyl diphosphate_451.21964	451.22	0.87333	-0.1954	0.41562	0.38131	Down
Vitexin	433.113	0.87115	-0.199	0.88679	0.052181	Down
O.PHOSPHO.L.SERINE	186.016	0.86936	-0.20197	0.31426	0.50271	Down
4.ACETAMIDOBUTANOATE	144.067	0.86274	-0.213	0.16726	0.77662	Down
Saponarin	595.166	0.84791	-0.23802	0.30578	0.5146	Down
URIDINE	245.077	0.84574	-0.24171	0.72117	0.14196	Down
4.HYDROXY.L.PHENYLGLYCINE	168.066	0.8424	-0.24741	0.11662	0.93322	Down
ADENINE.1	134.047	0.82812	-0.27209	0.36438	0.43844	Down
AGMATINE.SULFATE	131.129	0.81987	-0.28654	0.039129	1.4075	Down
ACETOACETATE.1	103.039	0.81923	-0.28766	0.17941	0.74615	Down
Cytidine	242.078	0.8186	-0.28876	0.49598	0.30454	Down
Sugars-Monosaccharides-Hexoses	-	0.81219	-0.30011	0.053243	1.2737	Down
Homoorientin.1	449.108	0.80288	-0.31675	0.11464	0.94065	Down
ALPHA.AMINOADIPATE.1	162.076	0.79633	-0.32856	0.075185	1.1239	Down
Mevalnic acid-5-phosphate_251.01466	251.015	0.782	-0.35475	0.12172	0.91465	Down
Phloroglucinol	125.024	0.77691	-0.36418	0.06312	1.1998	Down
N.ACETYL.DL.METHIONINE	190.054	0.775	-0.36773	0.0050255	2.2988	Down
SUCCINATE.3	117.019	0.77286	-0.37172	0.049904	1.3019	Down
SUBERIC.ACID	173.082	0.76045	-0.39508	0.52469	0.2801	Down
RIBOFLAVIN	377.146	0.75467	-0.40608	0.41295	0.38411	Down
N.ACETYL.DL.GLUTAMIC.ACID	188.056	0.74972	-0.41557	0.10496	0.97897	Down
QUINATE	191.056	0.74642	-0.42194	0.01581	1.8011	Down
Sugars-Deoxy-Pentoses	-	0.74578	-0.42318	0.028248	1.549	Down
FERULATE	195.065	0.71573	-0.48252	0.0071269	2.1471	Down
GLUTARATE.2	131.035	0.71494	-0.4841	0.10517	0.9781	Down
2.HYDROXYPYRIDINE.1	96.0444	0.71429	-0.48542	0.10054	0.99764	Down
Epigallocatechin	307.081	0.70906	-0.49603	0.042594	1.3707	Down
ACETOACETATE	103.039	0.70554	-0.50321	0.19784	0.70368	Down
2.6.DIHYDROXYPYRIDINE.1	112.039	0.68506	-0.5457	0.047327	1.3249	Down
Sinapic.acid	223.061	0.68212	-0.55191	0.0035486	2.4499	Down
THYMIDINE	243.098	0.65854	-0.60266	0.1446	0.83982	Down
alpha.hydroxybutyric.acid	103.04	0.65744	-0.60506	0.10338	0.98555	Down
SPERMIDINE	146.165	0.6501	-0.62127	0.0038704	2.4122	Down
Luteolin	287.055	0.64266	-0.63787	0.0023115	2.6361	Down
XANTHINE	153.041	0.62338	-0.68181	0.0023173	2.635	Down
Umbelliferone.1	163.039	0.61407	-0.70353	0.066718	1.1758	Down
PICOLINIC.ACID	124.039	0.59681	-0.74466	0.099936	1.0003	Down
Quercitin	301.035	0.59344	-0.75284	0.036817	1.4339	Down
3.HYDROXY.3.METHYLGLUTARATE.1	161.046	0.58462	-0.77442	0.014547	1.8372	Down
Kaempferol	285.04	0.57263	-0.80432	0.047671	1.3217	Down
4.HYDROXY.L.PROLINE	130.051	0.56988	-0.81127	0.0047456	2.3237	Down
Fisetin	287.055	0.56954	-0.81213	0.47093	0.32704	Down
Zeatin	218.105	0.56553	-0.82232	0.00043442	3.3621	Down
6.CARBOXYHEXANOATE	159.066	0.56372	-0.82694	0.069989	1.155	Down
URATE	169.036	0.55413	-0.8517	0.0070409	2.1524	Down
HOMOGENTISATE	167.035	0.54075	-0.88697	0.0015604	2.8068	Down
3.HYDROXYPHENYLACETATE	153.055	0.53879	-0.8922	0.00067252	3.1723	Down
SALICYLATE	137.024	0.53557	-0.90084	0.00021582	3.6659	Down
6.HYDROXYNICOTINATE	138.02	0.53227	-0.90978	0.011209	1.9504	Down
Isopentenyl diphosphate	247.023	0.52275	-0.9358	2.5094e-05	4.6004	Down
PHENYLACETIC.ACID	135.045	0.49907	-1.0027	0.00044078	3.3558	Down
Amino-Sugars	-	0.47906	-1.0617	0.043721	1.3593	Down
3.METHYL.2.OXINDOLE	148.076	0.43446	-1.2027	1.3849e-08	7.8586	Down
3.HYDROXY.3.METHYLGLUTARATE	161.046	0.39878	-1.3263	0.00031736	3.4984	Down
4.HYDROXYBENZALDEHYDE.1	121.029	0.39782	-1.3298	0.0065459	2.184	Down
3.HYDROXYPHENYLACETATE.1	153.055	0.38573	-1.3743	4.863e-05	4.3131	Down
6.Phosphogluconic.acid	275.017	0.38241	-1.3868	6.2144e-05	4.2066	Down
N.ACETYL.L.LEUCINE	174.112	0.37762	-1.405	0.025626	1.5913	Down
3..2.HYDROXYPHENYL.PROPANOATE	167.07	0.36547	-1.4522	0.0011946	2.9228	Down
NICOTINATE	122.025	0.27143	-1.8813	4.599e-05	4.3373	Down
SPERMIDINE.1	146.165	0.20417	-2.2922	0.00070332	3.1528	Down
Benzoic.acid	121.03	0.1993	-2.327	0.00015915	3.7982	Down
