# Supplementary material for: Activation of the plant mevalonate pathway by extracellular ATP
Source: Nat Commun. 2022 Jan 21;13:450. doi: 10.1038/s41467-022-28150-w (PMC8783019; doi:10.1038/s41467-022-28150-w)
Supplement: Supplementary file 4 — Supplementary Data 2 [file 41467_2022_28150_MOESM4_ESM.xlsx]

## Sheet: original dataset
Supplementary Data 2. LC/MS dataset of ColQ and mvk-1
row.identity..all.IDs.	Genotype	Treatment	Replicate	Quality.Control.num	QC.Total.Area	Scaling.Factor	CELL.FACTOR	2.5.DIHYDROXYBENZOATE_C00628_153.01933MZ.St_5.4RT.St_NEG	2.DEOXY.D.GLUCOSE_C00586_163.0612MZ.St_1.35RT.St_NEG	2.METHYLGLUTARIC.ACID_CA1107_145.05063MZ.St_3.52RT.St_NEG	2.OXOADIPATE_C00322_159.0299MZ.St_1.88RT.St_NEG	3.HYDROXY.3.METHYLGLUTARATE_C03761_161.04555MZ.St_1.85RT.St_NEG	3.HYDROXYBENZALDEHYDE_C03067_121.0295MZ.St_8.82RT.St_NEG	4.HYDROXYBENZALDEHYDE_C00633_121.0295MZ.St_7.71RT.St_NEG	4.Hydroxybenzoic.acid_C00156_137.02442MZ.St_5RT.St_NEG	5.6.DIHYDROURACIL_C00429_113.03565MZ.St_1.36RT.St_NEG	5.OXO.L.PROLINE_C01879_128.03531MZ.St_1.37RT.St_NEG	6.CARBOXYHEXANOATE_C02656_159.06628MZ.St_6.46RT.St_NEG	ADENINE_C00147_134.04722MZ.St_1.35RT.St_NEG	alpha.hydroxybutyric.acid_C01188_103.04006MZ.St_1.95RT.St_NEG	ASPARTATE_C00049_132.03023MZ.St_1.41RT.St_NEG	AZELAIC.ACID_C08261_187.09758MZ.St_11.3RT.St_NEG	Benzoic.acid_C00180_121.02951MZ.St_10.96RT.St_NEG	BETA.ALANINE_C00099_88.0404MZ.St_1.28RT.St_NEG	CITRATE_C00158_191.01973MZ.St_1.48RT.St_NEG	D.XYLOSE_C01394_149.04555MZ.St_1.32RT.St_NEG	FERULATE_C01494_193.05063MZ.St_10.14RT.St_NEG	Galacturonic.acid_C00333_193.03537MZ.St_1.34RT.St_NEG	GLUCONIC.ACID_C00257_195.05102MZ.St_1.52RT.St_NEG	Glutamic.acid_C00025_146.04592MZ.St_1.29RT.St_NEG	GLUTARATE_C00489_131.03498MZ.St_2.23RT.St_NEG	GLYCERALDEHYDE_C02154_89.02442MZ.St_1.39RT.St_NEG	GLYCERATE_C00258_105.01933MZ.St_1.58RT.St_NEG	GLYCOLATE_C00160_75.00877MZ.St_1.75RT.St_NEG	Glyoxilic.acid_C00048_72.99312MZ.St_1.45RT.St_NEG	HOMOGENTISATE_C00544_167.03498MZ.St_2.51RT.St_NEG	HYDROXYPYRUVATE_C00168_103.00368MZ.St_1.58RT.St_NEG	Isorhamnetin_C10084_315.05102MZ.St_13.65RT.St_NEG	Kaempferol_C05903_285.04042MZ.St_13.49RT.St_NEG	L.ASPARAGINE_C00152_131.04621MZ.St_1.31RT.St_NEG	L.GLUTAMINE_C00064_145.06186MZ.St_1.32RT.St_NEG	L.HISTIDINE_C00135_154.0622MZ.St_1.26RT.St_NEG	L.SERINE_C00065_104.03531MZ.St_1.29RT.St_NEG	L.SORBOSE_C01452_179.05611MZ.St_1.29RT.St_NEG	L.THREONINE_C00188_118.05096MZ.St_1.31RT.St_NEG	Malic.acid_C00149_133.01425MZ.St_1.41RT.St_NEG	MELIBIOSE_C05402_341.10894MZ.St_1.24RT.St_NEG	NICOTINATE_C00253_122.02475MZ.St_1.55RT.St_NEG	OLEATE_C00712_281.2486MZ.St_21.8RT.St_NEG
LCMS_MVP_Col_mock_Root_01_QC04_neg_24Jan19_Hypersil_Gold_C18_10800635.raw baseline-corrected Peak area	Col	mock	rep.1	QC04	QC_Area_127000000	Scaling.Factor_1	mock_Col	4355.22	28472.5	25086.1	20618.6	958035	12187.6	21740.8	16550	41850.3	725912	12083.7	910.285	11610.5	148864	116529	110507	23504	1.98942e+06	117915	14503.3	9302.79	1.04515e+06	373356	8232.67	245236	350721	3311.24	9018.29	40044.7	8314.16	9878.95	209702	235865	2.112e+06	166298	80685.7	1.08567e+06	68939.7	4.08763e+06	284197	34383.9	904.948
LCMS_MVP_Col_mock_Root_02_QC03_neg_24Jan19_Hypersil_Gold_C18_10800635.raw baseline-corrected Peak area	Col	mock	rep.2	QC03	QC_Area_120000000	Scaling.Factor_0.94488188976378	mock_Col	3656.02	43979.9	29676.2	22306.9	1.27949e+06	5017.85	17141.6	21323.8	43209.7	1.21515e+06	14886.2	958.799	13809.2	158451	132750	162201	19923.9	1.74703e+06	127517	11025.2	9525.27	974843	423608	7907.57	241118	349832	7502.43	8729.4	50528.4	7695.02	20638.1	390160	263790	2.56794e+06	146153	66263.8	1.12369e+06	75907.6	3.69182e+06	296699	31076.2	457741
LCMS_MVP_Col_mock_Root_03_QC03_neg_24Jan19_Hypersil_Gold_C18_10800635.raw baseline-corrected Peak area	Col	mock	rep.3	QC03	QC_Area_120000000	Scaling.Factor_0.94488188976378	mock_Col	2896.92	26318.9	24778.9	24099.7	1.85844e+06	13108.3	12422.8	17048.5	55120.6	829280	13307.3	2008.7	17924.2	146133	157079	68759.3	36825.5	1.75372e+06	122909	14395.1	7262.18	1.067e+06	412322	5617.22	189479	377980	9231.22	10366.4	43547.7	18877.7	15325.2	206508	310066	2.68725e+06	160351	105520	1.34759e+06	99180.7	4.02702e+06	187390	30747	128136
LCMS_MVP_Col_mock_Root_04_QC04_neg_24Jan19_Hypersil_Gold_C18_10800635.raw baseline-corrected Peak area	Col	mock	rep.4	QC04	QC_Area_127000000	Scaling.Factor_1	mock_Col	4550.54	25611.8	26545.5	31293.2	2.84729e+06	5974.07	16611.7	26485.5	37283.8	1.52843e+06	11364	3615.21	5634.77	126786	114065	142860	16259	1.70348e+06	110879	20652.6	7843.31	953570	310168	7230.91	240830	179338	3072.65	10019.5	49201.1	13287.4	13221.5	167509	236454	2.391e+06	120814	74887.8	1.13743e+06	70763.2	3.81418e+06	176250	31981.2	24326.2
LCMS_MVP_Col_mock_Root_05_QC04_neg_24Jan19_Hypersil_Gold_C18_10800635.raw baseline-corrected Peak area	Col	mock	rep.5	QC04	QC_Area_127000000	Scaling.Factor_1	mock_Col	3689.94	28162.6	33754	27247	1.32424e+06	11005.9	20974.3	22612.3	72008.8	1.11235e+06	11894.6	7801.33	20287.9	159659	144136	87912.2	42354.7	2.39413e+06	111635	17598.3	9400.6	1.01168e+06	412076	6426.21	125880	304268	6317.49	5142.62	41112.2	18893.4	34555.8	368882	434477	3.28616e+06	220303	89267.3	1.01557e+06	120801	4.73434e+06	129805	16409	485658
LCMS_MVP_Col_mock_Root_07_QC03_neg_24Jan19_Hypersil_Gold_C18_10800635.raw baseline-corrected Peak area	Col	mock	rep.7	QC03	QC_Area_120000000	Scaling.Factor_0.94488188976378	mock_Col	4187.77	21109.9	27127.6	21912.8	1.8065e+06	4112.26	16055.7	22380.3	44286.2	1.15334e+06	9537.34	3270.43	10094.1	113365	156925	115803	16093.8	1.61846e+06	97445.8	20993.4	10258.3	961254	272510	2953.67	143689	205876	13955.2	5721.19	38176.6	3701	6433.78	90395.5	289470	2.09778e+06	115582	76661.9	1.09649e+06	82004.5	3.4877e+06	54038.5	28009.4	5026.46
LCMS_MVP_Col_mock_Root_08_QC03_neg_24Jan19_Hypersil_Gold_C18_10800635.raw baseline-corrected Peak area	Col	mock	rep.8	QC03	QC_Area_120000000	Scaling.Factor_0.94488188976378	mock_Col	3357.01	28026.7	35360.5	31045.3	1.3156e+06	6826.48	13173.9	12478.1	80723.4	1.42026e+06	17016	899.308	23006.5	172689	158679	102676	28993.2	2.50164e+06	110731	11419.1	10192.2	862881	443735	7247.54	104275	365422	15470.4	7736.23	44365.3	6728.77	28447.5	402877	322291	2.94826e+06	196938	102344	850793	100688	3.54336e+06	206772	31580.3	503.843
LCMS_MVP_Col_mock_Root_09_QC03_neg_24Jan19_Hypersil_Gold_C18_10800635.raw baseline-corrected Peak area	Col	mock	rep.9	QC03	QC_Area_120000000	Scaling.Factor_0.94488188976378	mock_Col	4357.82	29107.4	37424.5	21493.1	775995	13461.9	19596.5	19752.3	78650.4	1.66758e+06	12959.5	1555.58	11771.4	181734	38026.3	46416.3	36745.9	1.8256e+06	100162	11819.8	8176.96	859893	426311	6129.9	94699.7	476771	15507.7	9262.13	60234.2	6794.71	22150.9	330085	482566	3.5253e+06	230900	83957.3	789874	116561	3.84769e+06	67417.8	24347.2	90498.6
LCMS_MVP_mvk_mock_Root_02_QC04_neg_24Jan19_Hypersil_Gold_C18_10800635.raw baseline-corrected Peak area	mk	mock	rep.2	QC04	QC_Area_127000000	Scaling.Factor_1	mock_mk	2842.33	28005.3	47334.5	21118.8	499235	18923.2	22720	38269.2	240675	2.68175e+06	14288.6	1618.5	10041.3	353919	134438	29149.8	72991.4	7.59747e+06	142367	18099	13925.3	1.50163e+06	947626	8471.75	270585	341215	10566.2	3231.94	15841.8	44117	25815.5	248038	1.28586e+06	6.71258e+06	522048	221754	1.08513e+06	409736	4.76083e+06	328233	3865.29	1673.83
LCMS_MVP_mvk_mock_Root_03_QC01_neg_22Jan19_Hypersil_Gold_C18_10800635.raw baseline-corrected Peak area	mk	mock	rep.3	QC01	QC_Area_125000000	Scaling.Factor_0.984251968503937	mock_mk	2471.5	37311.3	31581.5	24542.6	928707	16578.9	36357.9	228274	308274	467424	11.2374	6350.16	13675.5	542882	115371	3007.85	103612	5.77553e+06	166519	18545.3	18127.2	1.56953e+06	1.3546e+06	20995.6	271158	356434	8277.55	14472.9	35366.4	64863.1	28854.4	157646	1.7249e+06	9.28364e+06	793335	217106	1.11478e+06	602518	4.81518e+06	313496	14345.1	NA
LCMS_MVP_mvk_mock_Root_04_QC01_neg_22Jan19_Hypersil_Gold_C18_10800635.raw baseline-corrected Peak area	mk	mock	rep.4	QC01	QC_Area_125000000	Scaling.Factor_0.984251968503937	mock_mk	5994.9	38520.9	29047.5	33496.7	1.37628e+06	22328.5	36598	61852.4	201978	788512	46.4219	13867.3	4352.84	316712	123068	9446.55	39254.4	2.48466e+06	179385	31705.1	13833	1.60823e+06	657848	23260.5	244724	436574	6227.29	1652.59	67655.1	43940.2	14004.4	87095.5	1.13293e+06	5.42974e+06	421395	207628	1.04042e+06	372362	5.23574e+06	123051	8733.71	NA
LCMS_MVP_mvk_mock_Root_05_QC03_neg_24Jan19_Hypersil_Gold_C18_10800635.raw baseline-corrected Peak area	mk	mock	rep.5	QC03	QC_Area_120000000	Scaling.Factor_0.94488188976378	mock_mk	6325.59	27716.5	31359.3	19224	483360	14716.1	44279.2	9344.16	220480	1.77838e+06	14074.7	2709.41	18212.2	383777	102732	41818.5	67685.5	4.62624e+06	139412	14933.6	16105	1.41063e+06	1.00305e+06	20867	231553	364659	12034.4	4315.72	33160.6	49308.7	21353.2	162724	1.16132e+06	7.54631e+06	650500	262290	849819	467685	4.71498e+06	451291	15082.2	1561.72
LCMS_MVP_mvk_mock_Root_06_QC04_neg_24Jan19_Hypersil_Gold_C18_10800635.raw baseline-corrected Peak area	mk	mock	rep.6	QC04	QC_Area_127000000	Scaling.Factor_1	mock_mk	7376.15	25108.5	28963.4	25797.9	1.01639e+06	10474.3	25220.3	17519.6	244581	3.91014e+06	8832.81	19870.8	15496.3	375559	68943.3	40550.2	59455.9	3.1847e+06	128668	8145.32	13586.9	1.35413e+06	629810	21280	267604	199237	12739.9	10764.9	25328.8	42978.8	24009.1	157417	1.37809e+06	6.07765e+06	514059	198263	1.13709e+06	394782	4.57437e+06	46382.2	13895	117.874
LCMS_MVP_mvk_mock_Root_07_QC03_neg_24Jan19_Hypersil_Gold_C18_10800635.raw baseline-corrected Peak area	mk	mock	rep.7	QC03	QC_Area_120000000	Scaling.Factor_0.94488188976378	mock_mk	4354.27	29741.4	46462.7	42886.4	688710	16221.2	16648.4	8002	255912	4.13046e+06	14621.4	5645.52	10317.1	327710	148298	26934.2	101849	3.45928e+06	136711	8414.85	22471.3	1.3233e+06	831531	22082	234613	297160	12958.9	7264.37	14481.4	31207	7059.44	119582	1.62792e+06	6.79434e+06	491582	227339	991852	567846	4.96946e+06	126615	3101.25	3162.67
LCMS_MVP_mvk_mock_Root_08_QC01_neg_22Jan19_Hypersil_Gold_C18_10800635.raw baseline-corrected Peak area	mk	mock	rep.8	QC01	QC_Area_125000000	Scaling.Factor_0.984251968503937	mock_mk	5152.8	24331.5	27625.1	14261.4	332434	8541.93	16701.1	3816.06	291311	2.91034e+06	1238.1	11363	6612.63	498875	93995.6	27065.6	78786.3	4.48035e+06	123076	10732.3	18178.5	1.43515e+06	1.10855e+06	20118.3	200497	259117	6451.59	9891.55	16093.4	30129.1	23915.2	335204	1.65553e+06	7.95979e+06	746375	246261	666509	460217	4.33311e+06	150747	10025.5	7324.3
LCMS_MVP_mvk_mock_Root_09_QC04_neg_24Jan19_Hypersil_Gold_C18_10800635.raw baseline-corrected Peak area	mk	mock	rep.9	QC04	QC_Area_127000000	Scaling.Factor_1	mock_mk	10641.3	23041.9	41232.5	40723.9	734666	12738.4	12410.2	11440.8	286701	354359	15216.3	27152.8	5157.42	405391	113721	12111.9	116714	4.08942e+06	126364	11139.4	17670.9	1.37308e+06	874743	26321.4	231949	379064	13515.4	13575.3	21219.5	41496.7	10077.8	77018.1	1.62477e+06	7.18017e+06	626146	205356	844418	618521	5.14245e+06	44801.7	6896.73	1217.91
[truncated: 2,967 more columns]
