# Supplementary material for: Activation of the plant mevalonate pathway by extracellular ATP
Source: Nat Commun. 2022 Jan 21;13:450. doi: 10.1038/s41467-022-28150-w (PMC8783019; doi:10.1038/s41467-022-28150-w)
Supplement: Supplementary file 5 — Supplementary Data 3 [file 41467_2022_28150_MOESM5_ESM.xlsx]

## Sheet: Sheet1
Supplementary Data 3. Measured and calibrated retention time (RT) and mass to charge ratio (m/z) of the deconvoluted ions in both negative and positive ionization modes assigned to metabolites with MZmine 2. RT and m/z of the measured standards included in the library are shown in the table. Error of m/z and RT of assigned ions to metabolites respect the m/z and RT of standards are shown before a…
*ID match filtering pass. A metabolite match is considered wrong if 1) PPM error after calibration is higher than 6, and/or 2) RT error after calibration is larger than 0.25 at RT lower than 2 minutes, and/or 3) RT error is larger than 0.3 between RT 2-10 minutes.
NEGATIVE IONIZATION MODE
		Library		LC-MS analyses		Calibrated		Matching Error Before calibration		Matching Error After calibration
Compound name	KEGG ID	m/z	RT	m/z	RT	m/z	RT	m/z	PPM	m/z	PPM	RT	ID match Filtering pass*
2,5-DIHYDROXYBENZOATE	C00628	153.019	5.4	153.02	5.17	153.019	5.11	0.000729	4.77	0.000133	0.87	-0.29	YES
2-Deoxy-D Ribose	C01801	133.051	1.4	133.051	1.7	133.051	1.64	0.000587	4.41	6.9e-05	0.52	0.24	YES
2-Deoxy-D Ribose	C01801	133.051	1.4	133.051	1.66	133.051	1.6	0.000587	4.41	6.9e-05	0.52	0.2	YES
2-DEOXY-D-GLUCOSE	C00586	163.061	1.35	163.062	1.51	163.061	1.44	0.000645	3.96	1e-05	0.06	0.09	YES
2-DEOXY-D-GLUCOSE	C00586	163.061	1.35	163.062	1.64	163.061	1.58	0.000694	4.26	5.9e-05	0.36	0.23	YES
2-METHYLGLUTARIC ACID	CA1107	145.051	3.52	145.051	3.81	145.051	3.74	0.00054	3.72	-2.5e-05	-0.17	0.22	YES
2-METHYLMALEATE	C02226	129.019	2.06	129.02	1.85	129.019	1.79	0.000591	4.58	8.8e-05	0.68	-0.27	NO
2-OXOADIPATE	C00322	159.03	1.88	159.031	1.78	159.03	1.72	0.000768	4.83	0.000149	0.94	-0.16	YES
3-HYDROXY-3-METHYLGLUTARATE	C03761	161.046	1.85	161.046	1.86	161.046	1.8	0.000845	5.25	0.000217	1.35	-0.05	YES
3-HYDROXYBENZALDEHYDE	C03067	121.029	8.82	121.03	9	121.029	8.94	0.000417	3.44	-5.5e-05	-0.45	0.12	YES
3-HYDROXYBENZALDEHYDE	C03067	121.029	8.82	121.03	8.66	121.03	8.6	0.000481	3.98	1e-05	0.08	-0.22	YES
3-Hydroxycinnamic acid		163.04	9.39	163.041	9.26	163.04	9.21	0.000653	4.01	1.8e-05	0.11	-0.18	YES
3-HYDROXYPHENYLACETATE	C05593	151.04	7.74	151.041	8.16	151.04	8.1	0.00073	4.84	0.000142	0.94	0.36	NO
3-METHOXY-4-HYDROXYMANDELATE	C05584	197.046	1.53	197.048	1.44	197.048	1.38	0.002915	14.79	0.002148	10.9	-0.15	NO
3-METHOXY-4-HYDROXYMANDELATE	C05584	197.046	1.53	197.043	1.43	197.042	1.36	-0.002627	-13.33	-0.003395	-17.23	-0.17	NO
3-METHOXY-4-HYDROXYMANDELATE	C05584	197.046	2.3	197.046	2.54	197.046	2.48	0.000757	3.84	-1.1e-05	-0.05	0.18	YES
4-ACETAMIDOBUTANOATE	C02946	144.067	1.86	144.067	2.03	144.067	1.97	0.00083	5.76	0.000269	1.87	0.11	YES
4-ACETAMIDOBUTANOATE	C02946	144.067	1.86	144.067	1.83	144.067	1.77	0.000814	5.65	0.000252	1.75	-0.09	YES
4-AMINOBUTANOATE	C00334	102.056	1.25	102.056	1.38	102.056	1.32	0.000448	4.39	5e-05	0.49	0.07	YES
4-HYDROXYBENZALDEHYDE	C00633	121.029	7.71	121.03	7.62	121.03	7.56	0.000601	4.96	0.000129	1.07	-0.15	YES
4-HYDROXYBENZALDEHYDE	C00633	121.029	7.71	121.03	7.44	121.03	7.38	0.00056	4.63	8.9e-05	0.73	-0.33	NO
4-Hydroxybenzoic acid	C00156	137.024	5	137.025	4.88	137.024	4.82	0.000591	4.31	5.7e-05	0.42	-0.18	YES
4-HYDROXY-L-PROLINE	C01157	130.051	1.33	130.052	1.72	130.051	1.66	0.000582	4.48	7.6e-05	0.58	0.33	NO
4-PYRIDOXATE	C00847	182.046	1.37	182.047	1.81	182.046	1.75	0.000794	4.36	8.5e-05	0.47	0.38	NO
5,6-DIHYDROURACIL	C00429	113.036	1.36	113.036	1.36	113.036	1.3	0.000472	4.18	3.2e-05	0.29	-0.06	YES
5-OXO-L-PROLINE	C01879	128.035	1.37	128.036	1.79	128.035	1.72	0.000659	5.14	0.00016	1.25	0.35	NO
5-OXO-L-PROLINE	C01879	128.035	1.37	128.036	1.56	128.035	1.5	0.000674	5.26	0.000175	1.37	0.13	YES
6-CARBOXYHEXANOATE	C02656	159.066	6.46	159.067	6.45	159.067	6.39	0.000878	5.52	0.000258	1.62	-0.07	YES
6-HYDROXYNICOTINATE	C01020	138.02	1.84	138.02	1.96	138.02	1.9	0.000841	6.09	0.000303	2.2	0.06	YES
6-Phosphogluconic acid	C00345	275.017	1.55	275.021	1.47	275.02	1.41	0.003409	12.4	0.002338	8.5	-0.14	NO
ADENINE	C00147	134.047	1.35	134.048	1.79	134.047	1.73	0.000657	4.9	0.000135	1.01	0.38	NO
ADENINE	C00147	134.047	1.35	134.048	1.42	134.047	1.35	0.000426	3.18	-9.6e-05	-0.71	0	YES
ADENOSINE 5'-MONOPHOSPHATE	C00020	346.056	1.49	346.054	1.39	346.053	1.33	-0.001664	-4.81	-0.003012	-8.7	-0.16	NO
ADENOSINE 5'-MONOPHOSPHATE	C00020	346.056	1.49	346.059	1.4	346.058	1.33	0.003242	9.37	0.001894	5.47	-0.16	YES
ALPHA-D-GLUCOSE 1-PHOSPHATE	C00103	259.022	1.54	259.023	1.56	259.022	1.49	0.000985	3.8	-2.4e-05	-0.09	-0.05	YES
ALPHA-D-GLUCOSE 1-PHOSPHATE	C00103	259.022	1.54	259.023	1.52	259.022	1.46	0.000808	3.12	-0.000201	-0.78	-0.08	YES
ALPHA-D-GLUCOSE 1-PHOSPHATE	C00103	259.022	1.54	259.024	1.56	259.023	1.5	0.001124	4.34	0.000115	0.44	-0.04	YES
ALPHA-D-GLUCOSE 1-PHOSPHATE	C00103	259.022	1.54	259.023	1.56	259.022	1.49	0.000856	3.31	-0.000153	-0.59	-0.05	YES
alpha-hydroxybutyric acid	C01188	103.04	1.95	103.041	1.94	103.04	1.88	0.000672	6.52	0.000271	2.63	-0.07	YES
ALPHA-KETOGLUTARIC ACID	C00026	145.014	1.79	145.015	1.76	145.014	1.7	0.000664	4.58	9.9e-05	0.68	-0.09	YES
ASCORBATE	C00072	175.025	1.36	175.025	1.47	175.025	1.41	0.000486	2.78	-0.000195	-1.12	0.05	YES
ASPARTATE	C00049	132.03	1.41	132.031	1.38	132.03	1.32	0.000507	3.84	-7e-06	-0.05	-0.09	YES
AZELAIC ACID	C08261	187.098	11.3	187.098	11.15	187.098	11.09	0.000698	3.73	-3e-05	-0.16	-0.21	YES
AZELAIC ACID	C08261	187.098	11.3	187.098	11.13	187.097	11.08	0.000549	2.94	-0.00018	-0.96	-0.22	YES
AZELAIC ACID	C08261	187.098	11.3	187.098	11.16	187.097	11.11	0.000565	3.02	-0.000164	-0.88	-0.19	YES
Benzoic acid	C00180	121.03	10.96	121.03	10.69	121.03	10.63	0.000522	4.31	5.1e-05	0.42	-0.33	YES
Benzoic acid	C00180	121.03	10.96	121.03	10.69	121.03	10.63	0.000506	4.18	3.4e-05	0.28	-0.33	YES
BETA-ALANINE	C00099	88.0404	1.28	88.0408	1.37	88.0405	1.3	0.000432	4.91	8.9e-05	1.01	0.02	YES
BETAINE	C00719	116.072	1.34	116.072	1.46	116.072	1.39	0.000452	3.9	0	0	0.05	YES
Catechin	C06562	289.072	1.49	289.069	1.78	289.068	1.72	-0.003078	-10.65	-0.004204	-14.54	0.23	NO
Chlorogenic acid	C00852	353.088	5	353.088	5.4	353.087	5.34	0.000287	0.81	-0.001088	-3.08	0.34	NO
Chlorogenic acid	C00852	353.088	5	353.089	4.94	353.087	4.88	0.00089	2.52	-0.000486	-1.38	-0.12	YES
CITRATE	C00158	191.02	1.48	191.02	1.48	191.02	1.42	0.000644	3.37	-0.0001	-0.52	-0.06	YES
CITRATE	C00158	191.02	1.48	191.02	1.79	191.02	1.73	0.000631	3.3	-0.000113	-0.59	0.25	YES
Cytidine	C00475	242.078	1.29	242.079	1.44	242.078	1.38	0.000261	1.08	-0.000682	-2.82	0.09	YES
DEHYDROASCORBATE	C05422	173.009	1.51	173.01	1.8	173.009	1.74	0.000752	4.35	7.8e-05	0.45	0.23	YES
D-GULONIC ACID GAMA-LACTONE	C01040	177.04	1.36	177.041	1.46	177.04	1.4	0.000582	3.28	-0.000108	-0.61	0.04	YES
D-ORNITHINE	C00515	131.083	1.24	131.083	1.27	131.083	1.2	0.000616	4.7	0.000105	0.8	-0.04	YES
D-XYLOSE	C01394	149.046	1.32	149.046	1.43	149.045	1.37	0.000428	2.87	-0.000153	-1.02	0.05	YES
ETHANOLAMINE PHOSPHATE	C00346	140.012	1.39	140.013	1.36	140.012	1.3	0.000799	5.71	0.000254	1.81	-0.09	YES
FERULATE	C01494	193.051	10.14	193.051	10.06	193.05	10	0.000544	2.82	-0.000208	-1.08	-0.14	YES
FORMYL-L-METHIONYL PEPTIDE	C03145	176.039	3.57	176.036	3.97	176.036	3.91	-0.002237	-12.71	-0.002922	-16.6	0.34	NO
Fumaric acid	C00122	115.004	1.79	115.004	1.47	115.004	1.41	0.000432	3.75	-1.6e-05	-0.14	-0.38	NO
Galacturonic acid	C00333	193.035	1.34	193.036	1.45	193.035	1.39	0.000562	2.91	-0.000189	-0.98	0.05	YES
Galangin	C10044	269.046	15.88	269.047	15.86	269.046	15.81	0.001134	4.21	8.6e-05	0.32	-0.07	YES
GGPP Geranylgeranyl pyrophosphate	C00353	449.186	19.34	449.188	19.61	449.186	19.56	0.00118	2.63	-0.00057	-1.27	0.22	YES
GGPP Geranylgeranyl pyrophosphate	C00353	449.186	19.34	449.187	19.63	449.186	19.58	0.00116	2.58	-0.000589	-1.31	0.24	YES
GLUCONIC ACID	C00257	195.051	1.52	195.053	1.44	195.052	1.38	0.001625	8.33	0.000865	4.44	-0.14	YES
GLUCONIC ACID	C00257	195.051	1.52	195.052	1.44	195.052	1.37	0.001344	6.89	0.000584	3	-0.15	YES
Glutamic acid	C00025	146.046	1.29	146.046	1.39	146.046	1.32	0.000381	2.61	-0.000188	-1.29	0.03	YES
GLUTARATE	C00489	131.035	1.78	131.036	1.39	131.035	1.33	0.000579	4.42	6.8e-05	0.52	-0.45	NO
GLUTARATE	C00489	131.035	2.23	131.036	2.47	131.035	2.41	0.000747	5.7	0.000236	1.8	0.18	YES
Gluthathione reduced	C00051	306.077	1.35	306.077	1.48	306.076	1.41	0.000306	1	-0.000886	-2.89	0.06	YES
Gluthathione reduced	C00051	306.077	1.35	306.077	1.79	306.076	1.72	0.000692	2.26	-0.000501	-1.64	0.37	NO
Gluthathione reduced	C00051	306.077	1.35	306.077	1.61	306.076	1.55	0.000476	1.55	-0.000716	-2.34	0.2	YES
GLYCERALDEHYDE	C02154	89.0244	1.39	89.0249	1.42	89.0245	1.35	0.000426	4.78	7.9e-05	0.89	-0.04	YES
GLYCERALDEHYDE	C02154	89.0244	1.39	89.025	1.73	89.0246	1.67	0.000541	6.07	0.000194	2.18	0.28	NO
GLYCERATE	C00258	105.019	1.58	105.02	1.46	105.019	1.4	0.000411	3.91	2e-06	0.02	-0.18	YES
Glycine	C00037	74.0247	1.31	74.0251	1.38	74.0249	1.32	0.000396	5.35	0.000107	1.45	0.01	YES
GLYCOLATE	C00160	75.0088	1.75	75.0092	1.61	75.0089	1.54	0.00046	6.13	0.000168	2.23	-0.21	YES
Glyoxilic acid	C00048	72.9931	1.45	72.9935	1.43	72.9932	1.37	0.000388	5.32	0.000104	1.43	-0.08	YES
GUANOSINE	C00387	344.04	1.84	344.036	1.48	344.034	1.42	-0.004515	-13.12	-0.005855	-17.02	-0.42	NO
GUANOSINE	C00387	282.084	1.36	282.085	1.8	282.084	1.73	0.000705	2.5	-0.000394	-1.39	0.37	NO
HOMOGENTISATE	C00544	167.035	2.51	167.036	2.63	167.035	2.56	0.000857	5.13	0.000207	1.24	0.05	YES
HOMOGENTISATE	C00544	167.035	2.51	167.036	2.48	167.035	2.42	0.00086	5.15	0.00021	1.25	-0.09	YES
HOMOGENTISATE	C00544	167.035	2.51	167.036	2.63	167.035	2.57	0.000831	4.97	0.00018	1.08	0.06	YES
HYDROXYPYRUVATE	C00168	103.004	1.58	103.004	1.46	103.004	1.4	0.000574	5.58	0.000173	1.68	-0.18	YES
HYDROXYPYRUVATE	C00168	103.004	1.58	103.004	1.94	103.004	1.88	0.000623	6.05	0.000222	2.15	0.3	NO
Hypoxanthine	C00262	135.031	1.4	135.03	1.43	135.03	1.37	-0.000873	-6.46	-0.001399	-10.36	-0.03	NO
Hypoxanthine	C00262	135.031	1.4	135.03	1.44	135.03	1.38	-0.000796	-5.9	-0.001322	-9.79	-0.02	NO
Inosine	C00294	267.074	1.41	267.073	1.41	267.072	1.34	-0.000632	-2.37	-0.001673	-6.26	-0.07	NO
Isorhamnetin	C10084	315.051	13.65	315.052	13.51	315.051	13.46	0.001179	3.74	-4.9e-05	-0.15	-0.19	YES
Jasmonic acid	C08491	209.118	13.47	209.119	13.61	209.118	13.55	0.000877	4.19	6.2e-05	0.3	0.08	YES
Kaempferol	C05903	285.04	13.49	285.042	13.39	285.04	13.33	0.001106	3.88	-5e-06	-0.02	-0.16	YES
L-ARGININE	C00062	173.104	1.25	173.105	1.26	173.105	1.2	0.000779	4.5	0.000105	0.61	-0.05	YES
L-ASPARAGINE	C00152	131.046	1.31	131.047	1.37	131.046	1.3	0.000461	3.52	-4.9e-05	-0.37	-0.01	YES
L-GLUTAMINE	C00064	145.062	1.32	145.062	1.37	145.062	1.31	0.000481	3.31	-8.4e-05	-0.58	-0.01	YES
L-HISTIDINE	C00135	154.062	1.26	154.063	1.35	154.062	1.29	0.000453	2.94	-0.000147	-0.96	0.03	YES
LL-2,6-DIAMINOHEPTANEDIOATE	C00666	189.088	1.31	189.089	1.38	189.088	1.32	0.000494	2.61	-0.000243	-1.28	0.01	YES
L-LYSINE	C16440	145.098	1.23	145.099	1.26	145.098	1.2	0.000749	5.16	0.000184	1.27	-0.03	YES
L-METHIONINE	C01733	148.044	1.37	148.044	1.79	148.044	1.72	0.000523	3.53	-5.3e-05	-0.36	0.35	NO
L-PHENYLALANINE	C00079	164.072	2.19	164.073	2.33	164.072	2.27	0.000919	5.6	0.00028	1.71	0.08	YES
L-PROLINE	C00148	114.056	1.35	114.056	1.41	114.056	1.34	0.000305	2.67	-0.00014	-1.23	-0.01	YES
L-SERINE	C00065	104.035	1.29	104.036	1.37	104.035	1.31	0.000462	4.44	5.7e-05	0.54	0.02	YES
L-SORBOSE	C01452	179.056	1.29	179.057	1.38	179.056	1.32	0.000536	2.99	-0.000161	-0.9	0.03	YES
L-THREONINE	C00188	118.051	1.31	118.051	1.38	118.051	1.31	0.00053	4.49	7e-05	0.6	0	YES
L-TYROSINE	C00082	180.067	1.37	180.067	1.72	180.067	1.66	0.00077	4.28	6.9e-05	0.38	0.29	NO
Lumazine	C03212	163.026	1.36	163.025	1.39	163.025	1.32	-0.000517	-3.17	-0.001152	-7.07	-0.04	NO
Malic acid	C00149	133.014	1.41	133.015	1.49	133.014	1.42	0.000423	3.18	-9.5e-05	-0.71	0.01	YES
MELIBIOSE	C05402	341.109	1.24	341.108	1.38	341.106	1.32	-0.001189	-3.48	-0.002517	-7.38	0.08	NO
MELIBIOSE	C05402	341.109	1.24	341.109	1.37	341.108	1.31	0.000377	1.11	-0.000952	-2.79	0.07	YES
MELIBIOSE	C05402	341.109	1.24	341.105	1.38	341.104	1.32	-0.003617	-10.6	-0.004945	-14.5	0.08	NO
MELIBIOSE	C05402	341.109	1.24	341.111	1.38	341.11	1.31	0.001939	5.69	0.000611	1.79	0.07	YES
N-ACETYL-DL-GLUTAMIC ACID	C00624	188.056	1.39	188.057	1.48	188.057	1.41	0.000841	4.47	0.000109	0.58	0.02	YES
N-ACETYL-DL-GLUTAMIC ACID	C00624	188.056	1.39	188.057	1.79	188.056	1.72	0.000771	4.1	3.8e-05	0.2	0.33	NO
N-ACETYL-DL-METHIONINE	C02712	190.054	3.72	190.055	3.83	190.054	3.77	0.000433	2.28	-0.000307	-1.62	0.05	YES
N-ACETYL-D-TRYPTOPHAN	C03137	245.093	10.29	245.094	10.22	245.093	10.16	0.000368	1.5	-0.000586	-2.39	-0.13	YES
N-ACETYL-L-ASPARTIC ACID	C01042	174.041	1.57	174.041	1.8	174.041	1.73	0.000583	3.35	-9.5e-05	-0.55	0.16	YES
N-ACETYL-L-ASPARTIC ACID	C01042	174.041	1.57	174.041	1.39	174.04	1.33	0.000338	1.94	-0.00034	-1.96	-0.24	YES
N-ACETYL-L-LEUCINE	C02710	172.098	9.01	172.098	8.56	172.097	8.5	0.000201	1.17	-0.000469	-2.73	-0.51	NO
Naringenin	C00509	271.061	13.31	271.062	13.28	271.061	13.22	0.001076	3.97	2e-05	0.07	-0.09	YES
Naringin	C09789	579.172	10.7	579.173	10.7	579.171	10.65	0.001194	2.06	-0.001062	-1.83	-0.05	YES
NICOTINATE	C00253	122.025	1.55	122.025	1.81	122.025	1.75	0.000693	5.68	0.000218	1.79	0.2	YES
N-METHYL-L-GLUTAMATE	C01046	160.062	1.34	160.062	1.78	160.061	1.72	0.000488	3.05	-0.000136	-0.85	0.38	NO
N-METHYL-L-GLUTAMATE	C01046	160.062	1.34	160.062	1.39	160.061	1.33	0.000512	3.2	-0.000111	-0.69	-0.01	YES
NORLEUCINE	C01933	130.087	1.44	130.088	1.86	130.087	1.8	0.000599	4.6	9.2e-05	0.71	0.36	NO
OLEATE	C00712	281.249	21.8	281.25	22.16	281.248	22.11	0.000916	3.26	-0.000179	-0.64	0.31	YES
Oxalic acid	C00209	88.988	1.36	88.9886	1.22	88.9882	1.16	0.000531	5.97	0.000184	2.07	-0.2	YES
Oxalic acid	C00209	88.988	1.36	88.9886	1.78	88.9882	1.72	0.000517	5.81	0.000171	1.92	0.36	NO
Oxalic acid	C00209	88.988	1.36	88.9886	1.22	88.9882	1.16	0.000529	5.94	0.000182	2.05	-0.2	YES
PALMITOLEIC ACID	C08362	253.217	23.02	253.218	23.38	253.217	23.33	0.001048	4.14	6.1e-05	0.24	0.31	YES
PHENYLACETIC ACID	C07086	135.045	3.82	135.046	3.74	135.045	3.68	0.000712	5.27	0.000186	1.38	-0.14	YES
Phloroglucinol	C02183	125.024	1.43	125.025	1.37	125.025	1.31	0.000589	4.71	0.000102	0.82	-0.12	YES
PURINE	C00465	119.036	1.38	119.035	1.38	119.035	1.32	-0.000829	-6.96	-0.001293	-10.86	-0.06	NO
Pyruvic acid	C00022	87.0088	1.51	87.0093	1.44	87.0089	1.38	0.000487	5.6	0.000148	1.7	-0.13	YES
PYRUVIC ALDEHYDE	C00546	71.0139	1.38	71.0142	1.38	71.014	1.32	0.000389	5.48	0.000113	1.59	-0.06	YES
PYRUVIC ALDEHYDE	C00546	71.0139	1.38	71.0142	1.42	71.014	1.36	0.000387	5.45	0.00011	1.55	-0.02	YES
Quercitin	C00389	301.035	12.41	301.036	12.3	301.035	12.24	0.000963	3.2	-0.00021	-0.7	-0.17	YES
QUINATE	C00296	191.056	1.57	191.057	1.67	191.056	1.61	0.000649	3.39	-9.6e-05	-0.5	0.04	YES
QUINATE	C00296	191.056	1.57	191.057	1.49	191.056	1.42	0.000529	2.77	-0.000215	-1.12	-0.15	YES
Mevalonic Acid	C00418	147.066	1.78	147.067	2	147.066	1.94	0.000411	2.79	-0.000162	-1.1	0.16	YES
Mevalonic Acid	C00418	147.066	1.78	147.066	1.38	147.066	1.31	0.000168	1.15	-0.000404	-2.75	-0.47	NO
SALICYLATE	C00805	137.024	11.39	137.025	11.51	137.024	11.46	0.000585	4.27	5.2e-05	0.38	0.07	YES
SALICYLATE	C00805	137.024	11.39	137.025	11.34	137.025	11.28	0.000633	4.62	9.9e-05	0.73	-0.11	YES
Saponarin	C08064	593.151	9.06	593.151	9.35	593.149	9.29	-0.000109	-0.18	-0.002419	-4.08	0.23	YES
Sinapic acid	C00482	223.061	10	223.062	10.21	223.061	10.15	0.000341	1.53	-0.000528	-2.37	0.15	YES
Sinapic acid	C00482	223.061	10	223.061	10.4	223.06	10.35	6.9e-05	0.31	-0.0008	-3.59	0.35	YES
Sinapic acid	C00482	223.061	10	223.062	9.87	223.061	9.81	0.000325	1.46	-0.000544	-2.44	-0.19	YES
SUBERIC ACID	C08278	173.082	9.84	173.082	9.78	173.082	9.72	0.000417	2.41	-0.000258	-1.49	-0.12	YES
SUCCINATE SEMIALDEHYDE	C00232	101.024	1.79	101.025	1.52	101.024	1.45	0.000431	4.27	3.8e-05	0.37	-0.34	NO
SUCCINATE SEMIALDEHYDE	C00232	101.024	1.79	101.025	1.41	101.024	1.35	0.000458	4.53	6.4e-05	0.64	-0.44	NO
SUCCINATE SEMIALDEHYDE	C00232	101.024	1.79	101.025	1.37	101.024	1.3	0.000425	4.21	3.1e-05	0.31	-0.49	NO
SUCCINATE	C00042	117.019	1.88	117.02	1.86	117.02	1.8	0.000706	6.03	0.00025	2.14	-0.08	YES
THYMIDINE	C00214	241.083	1.96	241.084	1.99	241.083	1.92	0.001041	4.32	0.000102	0.42	-0.04	YES
Tryptophan	C00078	203.083	3.5	203.083	3.67	203.083	3.61	0.000736	3.63	-5.5e-05	-0.27	0.11	YES
URATE	C00366	167.021	1.39	167.022	1.46	167.021	1.4	0.000521	3.12	-0.000129	-0.78	0.01	YES
URATE	C00366	167.021	1.39	167.022	1.78	167.021	1.72	0.00051	3.06	-0.00014	-0.84	0.33	NO
URIDINE 5'-DIPHOSPHOGLUCOSE	C00029	565.048	1.68	565.048	1.68	565.046	1.62	0.000282	0.5	-0.001919	-3.4	-0.06	YES
URIDINE 5'-DIPHOSPHOGLUCOSE	C00029	565.048	1.68	565.044	1.37	565.042	1.31	-0.003927	-6.95	-0.006128	-10.84	-0.37	NO
URIDINE 5'-DIPHOSPHOGLUCOSE	C00029	565.048	1.68	565.045	1.63	565.043	1.57	-0.002561	-4.53	-0.004762	-8.43	-0.11	NO
URIDINE 5'-DIPHOSPHOGLUCOSE	C00029	565.048	1.68	565.055	1.61	565.053	1.55	0.007499	13.27	0.005298	9.38	-0.13	NO
URIDINE	C00299	243.062	1.37	243.063	1.78	243.062	1.72	0.00089	3.66	-5.7e-05	-0.23	0.35	NO
Zeatin	C00371	218.105	2.06	218.104	2.39	218.104	2.32	-0.000274	-1.25	-0.001123	-5.15	0.26	YES
POSITIVE IONIZATION MODE
		Library		LC-MS analyses		Calibrated		Matching Error Before calibration		Matching Error After calibration
Compound name	KEGG ID	m/z	RT	m/z	RT	m/z	RT	m/z	PPM	m/z	PPM	RT	ID match Filtering pass*
(S)-1-PHENYLETHANOL	C07112	123.08	11.9	123.08	12.15	123.08	12.2	-0.0008	-6.47	-5e-05	-0.41	0.3	YES
1,2 Phenylenediamine	C14402	109.076	1.35	109.075	1.46	109.076	1.33	-0.00069	-6.31	-3e-05	-0.26	-0.02	YES
1-AMINOCYCLOPROPANE-1-CARBOXYLATE	C01234	102.055	1.29	102.054	1.46	102.055	1.33	-0.0006	-5.92	1e-05	0.14	0.04	YES
2,6-DIHYDROXYPYRIDINE	C03056	112.039	1.41	112.039	1.47	112.039	1.35	-0.00071	-6.37	-4e-05	-0.32	-0.06	YES
2,6-DIHYDROXYPYRIDINE	C03056	112.039	1.41	112.039	1.82	112.039	1.7	-0.00066	-5.91	2e-05	0.14	0.29	NO
2-AMINOPHENOL	C01987	110.06	1.39	110.059	1.51	110.06	1.39	-0.0007	-6.33	-3e-05	-0.28	0	YES
2-DEOXY-D-GLUCOSE	C00586	165.076	1.35	165.076	1.35	165.077	1.22	0.00061	3.72	0.00161	9.78	-0.13	NO
2-HYDROXYPHENYLACETIC ACID	C05852	153.055	8.82	153.054	8.84	153.055	8.83	-0.001	-6.57	-8e-05	-0.51	0.01	YES
2-HYDROXYPYRIDINE	C02502	96.0444	1.39	96.0437	1.45	96.0443	1.33	-0.00065	-6.73	-6e-05	-0.67	-0.06	YES
2-HYDROXYPYRIDINE	C02502	96.0444	1.39	96.0437	1.79	96.0443	1.67	-0.00067	-6.98	-9e-05	-0.93	0.28	NO
3-(2-HYDROXYPHENYL)PROPANOATE	C01198	167.07	10.74	167.072	10.92	167.073	10.95	0.00144	8.6	0.00245	14.65	0.21	NO
3-HYDROXY-3-METHYLGLUTARATE	C03761	163.06	1.85	163.059	1.44	163.06	1.32	-0.00095	-5.85	3e-05	0.2	-0.53	NO
3-HYDROXY-3-METHYLGLUTARATE	C03761	163.06	1.85	163.059	1.82	163.06	1.7	-0.00094	-5.74	5e-05	0.31	-0.15	YES
3-HYDROXYPHENYLACETATE	C05593	153.055	7.74	153.054	8.06	153.055	8.04	-0.00093	-6.05	0	0	0.3	YES
3-METHYL-2-OXINDOLE	CA1325	148.076	11.21	148.075	11	148.076	11.03	-0.00097	-6.53	-7e-05	-0.48	-0.18	YES
4-ACETAMIDOBUTANOATE	C02946	146.081	1.38	146.08	1.46	146.081	1.33	-0.00088	-6.05	0	0	-0.05	YES
4-AMINOBUTANOATE	C00334	104.071	1.25	104.07	1.42	104.071	1.3	-0.00062	-5.98	1e-05	0.07	0.05	YES
4-GUANIDINOBUTANOATE	C01035	146.092	1.32	146.092	1.46	146.092	1.34	-0.00084	-5.78	4e-05	0.27	0.02	YES
4-HYDROXY-L-PHENYLGLYCINE	CA1445	168.066	1.35	168.065	1.45	168.066	1.32	-0.00099	-5.86	3e-05	0.19	-0.03	YES
4-PYRIDOXATE	C00847	184.06	1.37	184.059	1.8	184.06	1.68	-0.00118	-6.42	-7e-05	-0.36	0.31	NO
5,6-DIHYDROURACIL	C00429	115.05	1.36	115.05	1.46	115.05	1.34	-0.0007	-6.12	-1e-05	-0.06	-0.02	YES
5,6-DIHYDROURACIL	C00429	115.05	1.36	115.05	1.77	115.05	1.66	-0.00069	-5.98	1e-05	0.07	0.3	NO
5-AMINOLEVULINIC ACID	C00430	132.066	1.26	132.065	1.47	132.065	1.34	-0.00084	-6.39	-4e-05	-0.34	0.08	YES
5-HYDROXY-L-TRYPTOPHAN	C01017	221.092	1.4	221.094	1.8	221.095	1.68	0.00181	8.19	0.00315	14.25	0.28	NO
5'-METHYLTHIOADENOSINE	C00170	298.097	2.86	298.095	2.88	298.097	2.78	-0.00161	-5.41	0.00019	0.64	-0.08	YES
6-HYDROXYNICOTINATE	C01020	140.034	1.39	140.033	1.82	140.034	1.7	-0.00094	-6.74	-0.0001	-0.69	0.31	NO
6-HYDROXYNICOTINATE	C01020	140.034	1.39	140.033	1.5	140.034	1.37	-0.00085	-6.04	0	0.01	-0.02	YES
6-Phosphogluconic acid	C00345	277.032	1.55	277.031	1.49	277.032	1.37	-0.00117	-4.22	0.00051	1.83	-0.18	YES
ACETOACETATE	C00164	103.039	1.82	103.038	1.44	103.039	1.32	-0.00058	-5.64	4e-05	0.41	-0.5	NO
ACETOACETATE	C00164	103.039	1.82	103.038	1.82	103.039	1.7	-0.00064	-6.23	-2e-05	-0.18	-0.12	YES
ADENINE	C00147	136.062	1.35	136.061	1.44	136.062	1.32	-0.00091	-6.68	-9e-05	-0.62	-0.03	YES
ADENINE	C00147	136.062	1.35	136.061	1.78	136.062	1.66	-0.00096	-7.05	-0.00014	-1	0.31	NO
ADENOSINE 5'-MONOPHOSPHATE	C00020	348.07	1.49	348.07	1.45	348.072	1.33	0	-0.01	0.0021	6.05	-0.16	NO
ADENOSINE	C00212	268.104	1.38	268.103	1.47	268.105	1.35	-0.00096	-3.57	0.00067	2.48	-0.03	YES
ADENOSINE	C00212	268.104	1.38	268.103	1.78	268.105	1.67	-0.00103	-3.85	0.00059	2.2	0.29	NO
AGMATINE SULFATE	C00179	131.129	1.22	131.128	1.35	131.129	1.22	-0.0008	-6.11	-1e-05	-0.06	0	YES
ALLANTOIN	C01551	159.051	1.36	159.05	1.46	159.051	1.33	-0.00099	-6.24	-3e-05	-0.19	-0.03	YES
ALPHA-AMINOADIPATE	C00956	162.076	1.34	162.075	1.46	162.076	1.33	-0.00099	-6.08	-1e-05	-0.03	-0.01	YES
ALPHA-AMINOADIPATE	C00956	162.076	1.34	162.075	1.77	162.076	1.65	-0.00095	-5.84	3e-05	0.21	0.31	NO
ALPHA-D-GLUCOSE 1-PHOSPHATE	C00103	261.037	1.54	261.036	1.48	261.038	1.36	-0.00082	-3.14	0.00076	2.92	-0.18	YES
Aniline	C00292	94.0651	1.93	94.0645	1.74	94.065	1.62	-0.00066	-7	-9e-05	-0.95	-0.31	NO
ASCORBATE	C00072	177.039	1.36	177.038	1.48	177.039	1.35	-0.00097	-5.5	0.0001	0.55	-0.01	YES
ASPARTATE	C00049	134.045	1.41	134.044	1.43	134.045	1.31	-0.00091	-6.83	-0.0001	-0.77	-0.1	YES
BETA-ALANINE	C00099	90.055	1.28	90.0543	1.4	90.0548	1.28	-0.0007	-7.74	-0.00015	-1.68	0	YES
CAFFEINE	C07481	195.088	4.9	195.089	4.58	195.09	4.51	0.00108	5.52	0.00226	11.57	-0.39	NO
Catechin	C06562	291.086	1.47	291.083	1.5	291.085	1.38	-0.00296	-10.15	-0.00119	-4.1	-0.09	YES
Chlorogenic acid	C00852	355.102	5	355.101	4.87	355.103	4.8	-0.00166	-4.67	0.00049	1.38	-0.2	YES
Cytidine	C00475	244.093	1.29	244.092	1.46	244.093	1.33	-0.00123	-5.03	0.00025	1.02	0.04	YES
CYTOSINE	C00380	112.051	1.26	112.05	1.41	112.05	1.29	-0.00073	-6.52	-5e-05	-0.46	0.03	YES
DEHYDROASCORBATE	C05422	175.024	1.39	175.023	1.71	175.024	1.59	-0.00099	-5.66	7e-05	0.39	0.2	YES
D-MANNOSAMINE	C03570	180.087	1.21	180.086	1.42	180.087	1.3	-0.00106	-5.9	3e-05	0.15	0.09	YES
D-ORNITHINE	C00515	133.097	1.24	133.096	1.27	133.097	1.14	-0.00091	-6.81	-0.0001	-0.76	-0.1	YES
Epigallocatechin	C12136	307.081	1.44	307.079	1.49	307.081	1.37	-0.00208	-6.78	-0.00023	-0.73	-0.07	YES
Epigallocatechin	C12136	307.081	1.44	307.083	1.79	307.085	1.67	0.0016	5.21	0.00346	11.27	0.23	NO
Epigallocatechin	C12136	307.081	1.44	307.083	1.46	307.084	1.34	0.00129	4.21	0.00315	10.26	-0.1	NO
ETHANOLAMINE PHOSPHATE	C00346	142.026	1.39	142.026	1.39	142.026	1.26	-0.00083	-5.87	3e-05	0.18	-0.13	YES
FERULATE	C01494	195.065	10.14	195.064	9.89	195.065	9.9	-0.00125	-6.41	-7e-05	-0.35	-0.24	YES
FERULATE	C01494	195.065	10.14	195.064	10.44	195.065	10.46	-0.00126	-6.48	-8e-05	-0.42	0.32	YES
Fisetin	C10041	287.055	10.13	287.053	10.43	287.055	10.45	-0.00159	-5.54	0.00015	0.52	0.32	YES
Gallic acid	C01424	171.029	1.67	171.028	1.47	171.029	1.35	-0.00099	-5.8	4e-05	0.25	-0.32	NO
GAMMA-LINOLENIC ACID	C06426	279.232	19.34	279.23	19.14	279.232	19.3	-0.00177	-6.34	-8e-05	-0.29	-0.04	YES
Glutamic acid	C00025	148.06	1.29	148.059	1.43	148.06	1.3	-0.00102	-6.88	-0.00012	-0.83	0.01	YES
GLUTARATE	C00489	133.05	1.78	133.049	1.45	133.049	1.32	-0.00089	-6.67	-8e-05	-0.61	-0.46	NO
Gluthathione reduced	C00051	308.091	1.35	308.09	1.66	308.092	1.54	-0.00079	-2.56	0.00108	3.49	0.19	YES
Gluthathione reduced	C00051	308.091	1.35	308.088	1.49	308.09	1.37	-0.0034	-11.05	-0.00154	-5	0.02	YES
Glycine	C00037	76.0393	1.31	76.0387	1.5	76.0391	1.38	-0.00062	-8.21	-0.00016	-2.16	0.07	YES
GUANINE	C00242	152.057	1.33	152.056	1.46	152.057	1.34	-0.00097	-6.4	-5e-05	-0.35	0.01	YES
GUANOSINE	C00387	284.099	1.36	284.098	1.78	284.1	1.66	-0.00048	-1.68	0.00124	4.37	0.3	NO
HISTAMINE	C00388	112.087	1.3	112.086	1.28	112.087	1.15	-0.00076	-6.76	-8e-05	-0.71	-0.15	YES
HOMOGENTISATE	C00544	169.05	2.51	169.048	2.18	169.049	2.07	-0.00111	-6.55	-8e-05	-0.5	-0.44	NO
Homoorientin	C01821	449.108	9.21	449.105	8.84	449.108	8.84	-0.00281	-6.25	-9e-05	-0.2	-0.37	NO
Homoorientin	C01821	449.108	9.21	449.105	9.36	449.108	9.37	-0.00292	-6.51	-0.00021	-0.46	0.16	YES
Hypoxanthine	C00262	137.046	1.4	137.045	1.75	137.046	1.64	-0.00094	-6.86	-0.00011	-0.81	0.24	YES
Jasmonic acid	C08491	211.133	13.47	211.132	13.44	211.133	13.51	-0.00108	-5.11	0.0002	0.94	0.04	YES
L-2,3-DIAMINOPROPIONIC ACID	C03401	105.066	1.27	105.067	1.42	105.067	1.3	0.00078	7.41	0.00141	13.47	0.03	NO
L-ARGININE	C00062	175.119	1.25	175.118	1.28	175.119	1.15	-0.00104	-5.93	2e-05	0.12	-0.1	YES
L-ASPARAGINE	C00152	133.061	1.31	133.06	1.41	133.061	1.28	-0.00098	-7.34	-0.00017	-1.29	-0.03	YES
L-ASPARAGINE	C00152	133.061	1.31	133.06	1.73	133.061	1.61	-0.00107	-8.02	-0.00026	-1.97	0.3	NO
LEUCINE	C16439	132.102	1.37	132.101	1.81	132.102	1.7	-0.00085	-6.44	-5e-05	-0.38	0.33	NO
L-GLUTAMINE	C00064	147.076	1.32	147.076	1.41	147.076	1.29	-0.00092	-6.25	-3e-05	-0.2	-0.03	YES
L-HISTIDINE	C00135	156.077	1.26	156.076	1.28	156.077	1.15	-0.00096	-6.12	-1e-05	-0.07	-0.11	YES
LL-2,6-DIAMINOHEPTANEDIOATE	C00666	191.103	1.31	191.102	1.43	191.103	1.31	-0.00108	-5.66	7e-05	0.39	0	YES
L-LYSINE	C16440	147.113	1.23	147.112	1.27	147.113	1.14	-0.00093	-6.34	-4e-05	-0.29	-0.09	YES
L-METHIONINE	C01733	150.058	1.37	150.057	1.76	150.058	1.64	-0.00096	-6.39	-5e-05	-0.33	0.27	NO
L-PHENYLALANINE	C00079	166.086	2.15	166.085	2.3	166.086	2.19	-0.00095	-5.72	6e-05	0.33	0.04	YES
L-PIPECOLIC ACID	C00408	130.086	1.35	130.085	1.46	130.086	1.33	-0.00082	-6.27	-3e-05	-0.22	-0.02	YES
L-PIPECOLIC ACID	C00408	130.086	1.35	130.086	1.77	130.086	1.65	-0.0007	-5.35	9e-05	0.7	0.3	NO
L-PROLINE	C00148	116.071	1.35	116.07	1.44	116.071	1.31	-0.00071	-6.15	-1e-05	-0.09	-0.04	YES
L-SERINE	C00065	106.05	1.29	106.049	1.42	106.05	1.29	-0.00086	-8.12	-0.00022	-2.07	0	YES
L-THREONINE	C00188	120.066	1.31	120.065	1.42	120.065	1.29	-0.00076	-6.31	-3e-05	-0.26	-0.02	YES
L-TYROSINE	C00082	182.081	1.37	182.08	1.78	182.081	1.67	-0.00111	-6.07	0	-0.02	0.3	NO
LUMICHROME	C01727	243.088	11.03	243.086	10.8	243.088	10.83	-0.00162	-6.65	-0.00014	-0.59	-0.2	YES
Luteolin	C01514	287.055	12.36	287.053	12.04	287.055	12.09	-0.00155	-5.4	0.00019	0.65	-0.27	YES
MALEAMATE	C01596	116.034	1.44	116.033	1.44	116.034	1.31	-0.00074	-6.4	-4e-05	-0.35	-0.13	YES
Methyleugenol	C10454	179.107	16.1	179.106	16	179.107	16.11	-0.00108	-6.05	0	0	0.01	YES
METHYLMALONATE	C02170	119.034	1.99	119.033	2.25	119.034	2.14	-0.00057	-4.8	0.00015	1.25	0.15	YES
MEVALOLACTONE	CA1383	131.07	1.37	131.069	1.5	131.07	1.38	-0.00088	-6.73	-9e-05	-0.68	0.01	YES
N-ACETYL-DL-GLUTAMIC ACID	C00624	190.071	1.77	190.07	1.99	190.071	1.87	-0.00105	-5.51	0.0001	0.54	0.1	YES
N-ACETYLGLYCINE	CA1212	118.05	1.55	118.049	1.9	118.05	1.79	-0.00069	-5.84	2e-05	0.21	0.24	YES
N-ACETYL-L-ASPARTIC ACID	C01042	176.055	1.57	176.054	1.78	176.055	1.67	-0.00104	-5.9	3e-05	0.15	0.1	YES
N-ACETYL-L-LEUCINE	C02710	174.112	9.01	174.111	8.57	174.112	8.56	-0.00108	-6.2	-3e-05	-0.15	-0.45	NO
N-ACETYLPUTRESCINE	C02714	131.118	1.27	131.117	1.44	131.118	1.31	-0.00093	-7.06	-0.00013	-1	0.04	YES
NEPSILON,NEPSILON,NEPSILON-TRIMETHYLLYSINE	C03793	189.16	1.3	189.159	1.35	189.16	1.22	-0.00107	-5.64	8e-05	0.41	-0.08	YES
NICOTINAMIDE	C00153	123.055	1.36	123.055	1.45	123.055	1.32	-0.00079	-6.39	-4e-05	-0.33	-0.04	YES
NICOTINAMIDE	C00153	123.055	1.36	123.055	1.78	123.055	1.66	-0.0007	-5.67	5e-05	0.38	0.3	NO
NORADRENALINE	C00547	170.081	1.29	170.08	1.48	170.081	1.36	-0.00098	-5.76	5e-05	0.29	0.07	YES
O-PHOSPHO-L-SERINE	C01005	186.016	1.54	186.015	1.39	186.016	1.26	-0.00114	-6.14	-2e-05	-0.09	-0.28	NO
PALMITOLEIC ACID	C08362	255.232	23.02	255.23	22.98	255.232	23.2	-0.00181	-7.08	-0.00026	-1.03	0.18	YES
PANTOLACTONE	C01012	131.07	1.96	131.07	1.87	131.07	1.76	-0.00066	-5.06	0.00013	1	-0.2	YES
Phloroglucinol	C02183	127.039	1.43	127.038	1.78	127.039	1.67	-0.00072	-5.63	5e-05	0.42	0.24	YES
Phloroglucinol	C02183	127.039	1.43	127.038	1.44	127.039	1.32	-0.00074	-5.85	3e-05	0.2	-0.11	YES
Phloroglucinol	C02183	127.039	1.87	127.038	2.31	127.039	2.2	-0.00076	-6.02	0	0.03	0.33	NO
PICOLINIC ACID	C10164	124.039	1.35	124.039	1.59	124.039	1.47	-0.00076	-6.1	-1e-05	-0.05	0.12	YES
Quercitin	C00389	303.05	12.41	303.048	12.23	303.05	12.28	-0.00184	-6.07	0	-0.01	-0.13	YES
RIBOFLAVIN	C00255	377.146	8.29	377.144	7.87	377.147	7.85	-0.00132	-3.49	0.00097	2.56	-0.44	NO
RS-Mevalonic Acid Lithium Salt	C00418	149.081	1.78	149.08	1.43	149.081	1.31	-0.00123	-8.26	-0.00033	-2.21	-0.47	NO
RS-Mevalonic Acid Lithium Salt	C00418	149.081	1.78	149.08	1.91	149.081	1.79	-0.00102	-6.81	-0.00011	-0.76	0.01	YES
SALICYLATE	C00805	139.039	11.39	139.038	11.41	139.039	11.44	-0.00087	-6.27	-3e-05	-0.22	0.05	YES
Saponarin	C08064	595.166	9.06	595.162	9.31	595.166	9.31	-0.00379	-6.37	-0.00019	-0.31	0.25	YES
Sinapic acid	C00482	225.076	10	225.074	9.96	225.076	9.97	-0.00142	-6.29	-5e-05	-0.24	-0.03	YES
SPERMIDINE	C00315	146.165	1.7	146.164	1.27	146.165	1.15	-0.00087	-5.92	2e-05	0.13	-0.55	NO
SPERMIDINE	C00315	146.165	1.7	146.164	1.83	146.165	1.71	-0.00088	-6.05	0	0	0.01	YES
SPHINGANINE	C00836	302.305	17.66	302.304	17.68	302.305	17.82	-0.00183	-6.05	0	0	0.16	YES
SUCCINATE	C00042	119.034	1.41	119.034	1.46	119.035	1.34	0.00046	3.85	0.00118	9.9	-0.07	NO
SUCCINATE	C00042	119.034	1.41	119.034	1.78	119.035	1.66	0.00028	2.33	0.001	8.38	0.25	NO
SUCCINATE	C00042	119.034	1.41	119.033	1.82	119.034	1.7	-0.00064	-5.37	8e-05	0.68	0.29	NO
SUCCINATE	C00042	119.034	1.41	119.033	1.44	119.034	1.32	-0.0007	-5.88	2e-05	0.17	-0.09	YES
Syringaldehyde		183.065	9.42	183.064	9.34	183.065	9.35	-0.00157	-8.55	-0.00046	-2.5	-0.07	YES
THYMIDINE	C00214	243.098	1.93	243.096	1.84	243.098	1.72	-0.00105	-4.32	0.00042	1.73	-0.21	YES
THYMINE	C00178	127.05	1.83	127.049	1.94	127.05	1.83	-0.00074	-5.81	3e-05	0.24	0	YES
TRIMETHYLAMINE	C00565	60.0808	1.28	60.0802	1.4	60.0806	1.27	-0.00056	-9.26	-0.00019	-3.21	-0.01	YES
Tryptophan	C00078	205.097	3.5	205.096	3.66	205.097	3.57	-0.0011	-5.38	0.00014	0.67	0.07	YES
Umbelliferone	C09315	163.039	9.63	163.038	9.28	163.039	9.29	-0.00122	-7.45	-0.00023	-1.4	-0.34	NO
Umbelliferone	C09315	163.039	9.63	163.039	9.53	163.04	9.53	0.0004	2.45	0.00139	8.5	-0.1	NO
URACIL	C00106	113.035	1.37	113.034	1.48	113.035	1.35	-0.00072	-6.33	-3e-05	-0.28	-0.02	YES
URACIL	C00106	113.035	1.37	113.034	1.78	113.035	1.67	-0.00069	-6.09	0	-0.04	0.3	NO
URATE	C00366	169.036	1.39	169.035	1.48	169.036	1.36	-0.00099	-5.89	3e-05	0.17	-0.03	YES
URIDINE	C00299	245.077	1.37	245.076	1.73	245.077	1.61	-0.00084	-3.44	0.00064	2.61	0.24	YES
Vitexin	C01460	433.113	9.85	433.111	9.8	433.113	9.82	-0.00218	-5.03	0.00044	1.02	-0.03	YES
XANTHINE	C00385	153.041	1.36	153.04	1.78	153.041	1.66	-0.00094	-6.15	-2e-05	-0.1	0.3	NO
XANTHURENIC ACID	C02470	206.045	3.36	206.044	3.19	206.045	3.09	-0.00105	-5.1	0.0002	0.95	-0.27	YES
Zeatin	C00371	220.119	2.08	220.117	2.36	220.118	2.25	-0.00258	-11.7	-0.00124	-5.65	0.17	YES
