# Supplementary material for: Activation of the plant mevalonate pathway by extracellular ATP
Source: Nat Commun. 2022 Jan 21;13:450. doi: 10.1038/s41467-022-28150-w (PMC8783019; doi:10.1038/s41467-022-28150-w)
Supplement: Supplementary file 7 — Source Data [file 41467_2022_28150_MOESM7_ESM.xlsx]

## Sheet: Fig. 1
	Figure 1a																														Figure 1b
	Kinetics of intracellular calcium elevation																														Integrated cytoplasmic calcium
		ColQ									mvk-1									mvk-2												ColQ				mvk-1				mvk-2
	Seconds	1	2	3	4	5	6	7	8	9	1	2	3	4	5	6	7	8	9	1	2	3	4	5	6	7	8	9			Replicate	10 µM	100 µM	500 µM	1000 µM	10 µM	100 µM	500 µM	1000 µM	10 µM	100 µM	500 µM	1000 µM
	0	0.0400259	0.0286036	0.0398036	0.0370208	0.06493	0.0215574	0.0190324	0.0400031	0.0316985	0.0169847	0.020012	0.0264619	0.0270499	0.0510848	0.0235413	0.0354898	0.0243731	0.0214671	0.0433764	0.083665	0.0482341	0.0030586	0.0153151	0.0650653	0.0734398	0.046621	0.00100676			1	0.610012	1.55022	1.98126	2.40014	0.550154	0.610298	0.751029	1.20193	0.390293	0.510192	0.849901	0.96991
	1	0.0276533	0.049754	0.0424554	0.0133282	0.0312676	0.0204263	0.0241386	0.0276342	0.0538648	0.0488463	0.0144073	0.040049	0.0196511	0.0492329	0.0390879	-0.0384615	0.0606675	0.0157196	0.0396867	0.0732288	0.0357706	0.0155091	0.0303727	0.0603551	0.0639161	0.0343967	0.0128278			2	0.490931	1.71124	1.99143	2.99012	0.590195	0.591094	0.802938	1.11039	0.590193	0.639902	0.98901	1.32993
	2	0.0308195	0.0311552	0.0540389	0.00953454	0.0324676	0.0442601	0.0241386	0.0307995	0.0343716	0.0262667	0.0288966	0.0118196	-0.0071081	0.0361793	0.0235413	0.0326488	0.0349323	0.0305797	0.0401657	0.0425465	0.0425606	-0.0020334	0.00400606	0.0609664	0.0358746	0.0410567	-0.0038297			3	0.532091	1.72029	2.00125	2.5304	0.610922	0.770202	0.710848	0.850393	0.390103	0.4291	0.610102	0.989991
	3	0.0236445	0.0270597	0.0514629	-0.0033003	0.0192565	0.058597	0.0492407	0.0236266	0.0300811	0.0442354	0.0105328	0.00405973	-0.0179114	0.0409805	0.0111501	0.0105577	0.0554066	0.0117469	0.0536395	0.0333758	0.0269001	0.0110741	0.0287375	0.0781878	0.0274811	0.0256951	0.00861777			4	0.520123	1.83023	2.18091	2.52111	0.403491	0.650119	0.804938	0.901928	0.429039	0.44992	0.799901	0.990193
	4	0.0360695	0.0530388	0.0437228	0.0111189	0.0148836	0.0186481	0.0611772	0.0360478	0.0573091	0.0407829	0.00596202	0.0108493	0.0104786	0.0193545	0.0177265	0.00525323	0.0514693	0.00706048	0.0520137	0.0469345	0.0395448	-0.0060854	-0.0076249	0.076107	0.0398888	0.0380987	-0.0076792			5	0.571924	1.58092	1.98011	2.981	0.630013	0.650948	0.710385	0.901924	0.509939	0.550012	0.670102	1.2101
	5	0.0364454	0.0289793	0.0301896	-0.0384615	0.0393124	0.0433374	0.0441739	0.0364237	0.0320921	0.0499875	0.0236282	-0.0384615	0.0177425	0.0134401	-0.0384615	0.0224987	0.06197	0.0251759	0.0283353	0.0525605	0.0588536	-0.0060854	-0.0062007	0.04589	0.0450335	0.0570346	-0.0076792			6	0.609349	1.50294	2.29119	2.5116	0.551209	0.730994	0.702948	0.931103	0.430193	0.58991	0.74901	0.889994
	6	0.0553006	0.0415976	0.00683311	0.0293775	0.040295	0.0397762	0.0747942	0.0552732	0.0453144	0.0452455	0.0195832	0.0153834	0.0251552	0.0371855	-0.0384615	0.0144342	0.0565589	0.0210274	0.0415711	0.026612	0.0492121	0.00067248	-0.0014533	0.0627602	0.021287	0.0475801	-0.0012595			7	0.632192	1.91029	2.24109	3.10192	0.411096	0.790394	0.810294	0.960193	0.280119	0.610019	0.979992	1.2301
	7	0.0743052	0.0274521	0.0274671	-0.0384615	0.0545992	0.0433374	0.0650192	0.0742719	0.0304922	0.0508812	0.024006	0.00654467	0.00982896	0.0180922	-0.0009307	0.0221022	0.0629903	0.0255635	0.0415711	0.0401767	0.0946608	0.00189953	0.0163175	0.0627602	0.0337062	0.0921343	-9.404e-05			8	0.501943	1.42113	1.97033	3.12107	0.401829	0.804928	0.702948	0.940292	0.27901	0.54902	0.740102	0.989919
	8	0.0653884	0.0116307	0.0149839	0.0111189	0.0079968	0.0327952	0.0775978	0.0653579	0.0139241	0.0308072	0.0052311	0.0227465	0.00020422	0.0235874	0.00125742	0.00870139	0.0401018	0.00631113	0.0465753	0.0353837	0.075001	-0.0006337	0.0158207	0.0691521	0.0293193	0.0728655	-0.0025001			9	0.461124	1.45001	2.33111	3.0113	0.51002	0.601947	0.850292	0.941193	0.439019	0.430101	0.84059	1.19004
	9	0.086202	0.049754	0.0682692	0.0400308	0.0406175	0.0448648	0.047137	0.086165	0.0538648	0.0416043	0.0334863	0.00984108	0.00472166	0.0463114	0.00125742	0.0286035	0.052406	0.0352879	0.0366903	0.0387606	0.0675546	-0.0060854	0.0290705	0.0565331	0.0324103	0.0655656	-0.0076792
	10	0.107905	0.0561198	0.0437228	0.0297989	0.0393124	0.0384034	0.0634793	0.107861	0.0605402	0.0502125	0.0410695	0.0145348	-0.0030859	0.0228584	0.014928	0.00525323	0.0622269	0.0430677	0.0520137	0.0541288	0.0400229	0.011866	0.0126394	0.076107	0.0464673	0.0385677	0.00936956
	11	0.0933479	0.0434556	0.0501224	0.0530863	0.0386442	0.0257226	0.0613577	0.0933087	0.0472619	0.0293568	0.0144073	0.0408626	0.0302215	0.0315897	0.0212482	0.00118368	0.0384502	0.0157196	0.0356402	0.0514867	0.0390612	-0.0114752	0.0259536	0.0551944	0.0440517	0.0376244	-0.0128006
	12	0.119515	0.0517512	0.0511978	0.0233811	0.0347596	0.0271601	0.0531894	0.119467	0.055959	0.0464773	-0.0183955	0.0333715	0.00020422	0.0384092	0.0160802	-0.0131069	0.0579642	-0.0179049	0.059192	0.0517573	0.0447459	-0.0114752	0.0237064	0.0853004	0.0442992	0.0432	-0.0128006
	13	0.117252	0.0504289	0.0335312	0.0726001	0.0372745	0.0427113	0.0366657	0.117205	0.0545725	0.0376261	-0.0007139	0.0233953	-0.0384615	0.0393626	0.018775	0.0111475	0.0478706	0.00021664	0.0539937	0.0484046	0.0248296	-0.002774	0.0259536	0.0786412	0.0412334	0.0236638	-0.0045332
	14	0.139995	0.0737118	0.0274671	0.0629938	0.00969389	0.0639878	0.0266202	0.139941	0.0789966	0.0399453	0.0044759	0.0392195	-0.0043257	0.023946	-0.0047686	0.0182884	0.0505143	0.00553689	0.0292918	0.04898	0.029792	0.00763416	0.0270238	0.0471074	0.0417595	0.0285321	0.00535178
	15	0.147233	0.0878396	0.0288542	0.0919512	0.0389796	0.0362541	0.0516916	0.147176	0.0938281	0.0367214	0.020012	0.0416609	0.00389094	0.0535647	0.0280898	0.00995401	0.0468396	0.0214671	0.0440347	0.0601914	0.0226227	-0.0051967	0.0266707	0.065906	0.0520085	0.0214986	-0.0068348
	16	0.157845	0.082948	0.0484626	0.0778339	0.00520287	0.0285406	0.0444284	0.157785	0.0886919	0.0481481	0.0133562	0.017008	0.0205624	0.0499822	0.0273064	0.0111475	0.0598707	0.0146418	0.0673375	0.068279	0.0288539	0.00361547	0.0158207	0.0957513	0.0593965	0.0276118	0.00153562
	17	0.159908	0.0880754	0.0384126	0.105619	0.0440145	0.0384034	0.0378666	0.159847	0.0940757	0.047913	0.0251145	0.054949	0.00118875	0.0315897	-0.0384615	-0.0384615	0.0596025	0.0267004	0.0467808	0.0757373	0.0194222	-0.0384615	0.0153151	0.0694147	0.0662059	0.0183585	-0.0384615
	18	0.179057	0.0941678	0.0680755	0.104865	0.0685409	0.0242216	0.0492407	0.17899	0.100474	0.0538867	0.0329059	0.0387984	0.0358502	0.0521629	0.0212482	0.0133825	0.0664218	0.0346924	0.0406393	0.0708046	0.0133602	-0.0114752	0.0328468	0.0615708	0.0617028	0.0124104	-0.0128006
	19	0.185742	0.111403	0.0760571	0.11572	0.046331	0.0384034	0.0311096	0.185673	0.118584	0.0318587	-0.0064365	0.0338534	0.0151685	0.0425393	0.0226435	-0.0384615	0.0412994	-0.0056491	0.0465753	0.0719354	0.0333222	0.00468854	0.0114903	0.0691521	0.0627353	0.0319951	0.00255467
	20	0.186442	0.113984	0.0709156	0.130485	0.0584904	0.0414315	0.0456796	0.186372	0.121298	0.0530465	0.0329059	0.0264619	0.0288465	0.0777541	0.0284752	-0.000694827	0.0654624	0.0346924	0.046369	0.108524	0.0122995	0.00361547	0.0237064	0.0688883	0.0960968	0.0113696	0.00153562
	21	0.195578	0.109191	0.083602	0.127258	0.0703557	0.0477731	0.0270168	0.195506	0.116259	0.067738	0.0485257	0.0472272	0.0321918	0.0611053	0.0463021	0.0340953	0.0822526	0.0507186	0.0512736	0.116038	0.0321821	0.0137481	0.0248488	0.0751599	0.102937	0.0308767	0.0111563
	22	0.202599	0.122007	0.120111	0.103884	0.0846827	0.0362541	0.0254021	0.202524	0.129733	0.0373268	0.00735834	0.0432147	0.022731	0.0374332	0.040798	0.0221022	0.0475295	0.00849205	0.0518297	0.0936636	-0.0384615	-0.0070243	0.0419077	0.0758715	0.0825575	-0.0384615	-0.0085712
	23	0.201056	0.131029	0.132813	0.134397	0.0905801	0.0758503	0.0328287	0.200982	0.139222	0.0545078	0.020012	0.0616479	0.0337584	0.0645828	0.0296068	0.00525323	0.0671311	0.0214671	0.0578993	0.0886219	-0.0010911	-0.0060854	0.0290705	0.0836437	0.0779609	-0.0017717	-0.0076792
	24	0.200328	0.123698	0.138678	0.145803	0.0900517	0.0599404	0.0446814	0.200254	0.131512	0.0573102	0.01542	0.0486033	0.0312197	0.0775277	0.0548543	0.00738156	0.0703322	0.0167581	0.060765	0.0715608	-0.0384615	0.0178045	0.057249	0.0873171	0.0623933	-0.0384615	0.0150065
	25	0.192786	0.126845	0.161789	0.126667	0.111337	0.0864078	0.0585841	0.192714	0.134821	0.0488463	0.0187072	0.0659385	0.0389308	0.0773005	0.0437663	0.0111475	0.0606675	0.0201291	0.04134	0.096714	0.0122995	0.0174874	0.0284013	0.0624652	0.0853378	0.0113696	0.0147056
	26	0.183569	0.137124	0.167391	0.1496	0.122451	0.0849551	0.0293067	0.1835	0.145635	0.0680599	0.0320184	0.0479203	0.0298826	0.0694301	0.0341446	0.0133825	0.0826208	0.0337819	0.0621428	0.0630912	0.014381	-0.0161144	0.0252211	0.089084	0.0546579	0.0134121	-0.0172097
	27	0.179227	0.154906	0.174682	0.146224	0.110011	0.113336	0.0521242	0.17916	0.164353	0.0437216	0.0236282	0.066663	0.0172457	0.0602005	0.0303419	0.00933555	0.0548206	0.0251759	0.0539937	0.0804767	0.00689878	0.0106689	0.037629	0.0786412	0.0705311	0.00606979	0.0082331
	28	0.178774	0.131311	0.19346	0.148028	0.134924	0.127804	0.0451833	0.178707	0.139519	0.0608886	0.024006	0.0569926	0.0397324	0.0731873	0.0595883	0.0117242	0.0744211	0.0255635	0.0669222	0.0713727	0.00883176	0.00571261	0.0489778	0.095218	0.0622215	0.00796671	0.00352716
	29	0.190512	0.155526	0.212659	0.158033	0.134372	0.130635	0.06814	0.190441	0.165005	0.0515409	0.0268849	0.0592339	0.0129257	0.0731873	0.0410764	0.0240379	0.0637434	0.0285162	0.0525616	0.0783193	0.0318916	0.00129513	0.0340257	0.0768081	0.0685624	0.0305917	-0.0006681
	30	0.165892	0.147558	0.224634	0.145099	0.144532	0.155629	0.0636525	0.165829	0.156616	0.0530465	0.0187072	0.0717198	0.0389308	0.0671914	0.041901	-0.0384615	0.0654624	0.0201291	0.0567416	0.0794898	0.0133602	0.0193411	0.0221185	0.0821604	0.0696305	0.0124104	0.0164648
	31	0.181694	0.152279	0.19863	0.129421	0.148201	0.174603	0.0896184	0.181626	0.161586	0.0543016	0.0367981	0.0673786	0.0422997	0.0807359	0.0338142	0.0187364	0.0668956	0.0386853	0.0649436	0.0739558	-0.0042693	0.00620797	-0.0048891	0.0926778	0.0645798	-0.0048912	0.00399754
	32	0.169359	0.153085	0.191113	0.174791	0.16259	0.157817	0.0896184	0.169295	0.162435	0.0565249	0.0410695	0.0396363	0.0529206	0.0752187	0.0366922	0.0196128	0.0694351	0.0430677	0.067061	0.0333758	0.0158453	0.0041585	0.0404467	0.0953962	0.0274811	0.0148489	0.00205132
	33	0.155608	0.171734	0.228521	0.166784	0.167042	0.163901	0.096212	0.155549	0.182079	0.0667617	0.0236282	0.0528199	0.0440104	0.0774142	0.0470361	0.025147	0.0811359	0.0251759	0.0427081	0.0601914	0.00076732	-0.0384615	0.0252211	0.0642119	0.0520085	5.2306e-05	-0.0384615
	34	0.163482	0.171636	0.211407	0.159225	0.170192	0.21104	0.10477	0.16342	0.181975	0.0621494	0.035177	0.0656949	0.0442494	0.0728218	0.0463021	0.00995401	0.0758621	0.0370223	0.0743568	0.0546409	0.0233749	0.0151656	0.0337343	0.104773	0.0469354	0.0222366	0.0125018
	35	0.156766	0.177361	0.220908	0.146921	0.171625	0.18597	0.110688	0.156706	0.188008	0.0754507	0.0311093	0.0546503	0.047912	0.0836929	0.044285	0.00598453	0.0910788	0.0328494	0.048194	0.0875993	0.00944356	0.0208039	0.0365545	0.0712211	0.0770283	0.00856708	0.017853
	36	0.158847	0.160852	0.190183	0.169911	0.172703	0.209073	0.130913	0.158787	0.170614	0.0402263	0.0144073	0.0603201	0.0444872	0.049796	0.0292335	-0.00170582	0.0508348	0.0157196	0.0553861	0.0827242	0.0258806	0.0181182	0.0303727	0.0804242	0.0725816	0.0246949	0.0153042
	37	0.119418	0.164656	0.188621	0.153665	0.18411	0.206031	0.123664	0.11937	0.174622	0.0540946	0.0337733	0.0765925	0.0397324	0.0700728	0.041901	0.0204648	0.0666592	0.0355822	0.0612281	0.0688715	0.0262238	0.00520634	0.0542133	0.087911	0.0599376	0.0250316	0.0030464
	38	0.131022	0.151234	0.214123	0.164177	0.184058	0.213201	0.139042	0.130971	0.160486	0.0464773	0.0314148	0.0515611	0.0367138	0.0783167	0.041901	0.00738156	0.0579642	0.0331628	0.0696369	0.0670759	0.0315988	0.0196393	0.037629	0.0987051	0.0582978	0.0303045	0.0167478
	39	0.151143	0.145919	0.179136	0.140771	0.181071	0.212938	0.14206	0.151085	0.15489	0.0580839	0.0232459	0.0392195	0.0346686	0.0848202	0.0447978	0.0144342	0.071216	0.0247838	0.0627442	0.0571269	0.0265636	0.0144659	0.0581089	0.0898556	0.0492078	0.025365	0.0118377
	40	0.119806	0.179044	0.176126	0.153272	0.191722	0.205939	0.142942	0.119758	0.189783	0.0691727	0.0282387	0.0710549	0.0318705	0.0608054	0.0387959	-0.0111247	0.0838938	0.0299048	0.0676127	0.0650135	0.0148777	0.0222013	0.0532849	0.0961048	0.056414	0.0138994	0.019179
	41	0.131022	0.149233	0.17936	0.157338	0.183174	0.22845	0.14755	0.130971	0.15838	0.0669256	0.0272282	0.0454473	0.0378373	0.0704551	0.0447978	-0.00511787	0.0813233	0.0288684	0.0676127	0.0501103	0.0163171	0.0030586	0.0430886	0.0961048	0.0427931	0.0153118	0.00100676
	42	0.120481	0.169152	0.169102	0.161635	0.174386	0.224614	0.142565	0.120434	0.179358	0.0740129	0.0187072	0.0717198	0.0277795	0.0840022	0.0292335	0.00206174	0.0894329	0.0201291	0.052197	0.0514867	-0.0001401	0.0144659	0.0462369	0.0763415	0.0440517	-0.0008383	0.0118377
	43	0.111808	0.139294	0.169465	0.13981	0.166033	0.220312	0.15301	0.111763	0.147919	0.0563268	0.0247491	0.0546503	0.0255427	0.076729	0.0453048	-0.00390725	0.0692087	0.0263256	0.059192	0.0744956	0.0185676	0.0213703	0.0294005	0.0853004	0.0650725	0.01752	0.0183905
	44	0.124618	0.159556	0.162175	0.135487	0.177417	0.228928	0.148031	0.124569	0.16925	0.0469608	0.024006	0.055246	0.0458881	0.0731873	0.0491708	0.00995401	0.0585159	0.0255635	0.0595103	0.066873	0.0133602	0.0122531	0.0426201	0.0857084	0.0581124	0.0124104	0.00973711
	45	0.113591	0.161441	0.158458	0.138464	0.163445	0.21342	0.15745	0.113546	0.171235	0.0734284	0.0383564	0.0546503	0.0291952	0.0652808	0.0458062	0.00290458	0.0887638	0.0402841	0.0578993	0.0626549	0.0198407	0.01904	0.0360064	0.0836437	0.0542593	0.0187691	0.0161791
	46	0.110203	0.14665	0.158458	0.139512	0.14066	0.206168	0.152147	0.110159	0.155661	0.0332163	0.0396114	0.028178	0.0302215	0.0518062	0.0177265	0.000266416	0.0428459	0.0415717	0.0596687	0.0767826	0.0248296	-0.0043518	0.0505886	0.0859115	0.06716	0.0236638	-0.0060321
	47	0.101563	0.133676	0.159053	0.134083	0.157648	0.226966	0.134787	0.101521	0.142007	0.0540946	0.0168744	0.0412636	0.0355581	0.0703279	0.0505423	0.0173718	0.0666592	0.0182495	0.0550416	0.070423	0.0368118	0.0213703	0.0391895	0.079983	0.0613543	0.0354181	0.0183905
	48	0.112547	0.138116	0.154962	0.143676	0.151887	0.211483	0.150636	0.112502	0.146679	0.0385111	0.0191484	0.0828098	0.0340642	0.0650026	0.0292335	-0.0111247	0.0488794	0.0205815	0.0647996	0.0566392	-0.0384615	0.00763416	0.0597881	0.092493	0.0487621	-0.0384615	0.00535178
	49	0.0808401	0.139099	0.148503	0.140107	0.126818	0.209523	0.146523	0.0808048	0.147713	0.067089	0.0340581	0.0634546	0.0291952	0.0821249	0.0416279	0.0122885	0.0815102	0.0358744	0.0587109	0.066054	0.0373225	0.00248697	0.0384166	0.0846838	0.0573644	0.035919	0.00046387
	50	0.0755283	0.129463	0.113147	0.0987933	0.142431	0.207401	0.139562	0.0754946	0.137575	0.0534684	0.0236282	0.0732436	0.0281388	0.074865	0.0373044	-0.0384615	0.0659441	0.0251759	0.0431548	0.0536115	0.020661	0.0102572	0.0527194	0.0647822	0.0459944	0.019574	0.00784225
	51	0.0864961	0.11772	0.137644	0.130567	0.147365	0.189762	0.14524	0.0864591	0.125225	0.077548	0.0317178	0.0515611	0.0440104	0.077641	0.0124693	0.000266416	0.0934803	0.0334736	0.0692376	0.0741363	0.00944356	-0.0244366	0.0404467	0.098192	0.0647445	0.00856708	-0.0251216
	52	0.0710448	0.116244	0.119823	0.0986763	0.135395	0.191189	0.1445	0.0710126	0.123674	0.0175212	0.0365324	0.0396363	0.0223089	0.0650026	0.0373044	-0.0384615	0.0249831	0.0384128	0.0630425	0.0794898	0.033602	0.00361547	0.0517623	0.0902382	0.0696305	0.0322695	0.00153562
	53	0.0915922	0.117801	0.132477	0.121266	0.117586	0.185336	0.131965	0.0915536	0.125311	0.0538867	0.0228591	0.071499	0.0467986	0.072577	0.0523125	0.0200418	0.0664218	0.0243871	0.072487	0.0743162	-0.0384615	-0.0384615	0.0485664	0.102369	0.0649088	-0.0384615	-0.0384615
	54	0.0639361	0.0971403	0.127029	0.104213	0.118244	0.169515	0.128701	0.063906	0.103597	0.0506593	0.0386105	0.038373	0.0489996	0.0622889	0.0324635	0.0282728	0.062737	0.0405448	0.0529235	0.069458	0.0189979	0.0184286	0.0570753	0.0772713	0.0604732	0.0179422	0.0155988
	55	0.0790626	0.114912	0.120398	0.0820889	0.119175	0.163463	0.135262	0.0790279	0.122273	0.0565249	0.0288966	0.0644612	0.0402584	0.0532179	0.0475189	0.0187364	0.0694351	0.0305797	0.0667831	0.0611001	0.0198407	0.00809122	0.0468839	0.0950394	0.0528388	0.0187691	0.00578576
	56	0.0617939	0.111403	0.107588	0.101774	0.111842	0.158799	0.138389	0.0617645	0.118584	0.0434625	0.0236282	0.0343293	0.0432854	0.0569075	0.040798	-0.00938906	0.054525	0.0251759	0.0518297	0.0633081	0.0362946	-0.002774	0.0319381	0.0758715	0.0548561	0.0349107	-0.0045332
	57	0.0478556	0.0880754	0.100314	0.0829663	0.103492	0.140226	0.123816	0.0478305	0.0940757	0.0559281	0.0429394	0.0343293	0.0321918	0.0635907	0.0509909	-0.0154497	0.0687533	0.0449864	0.043597	0.0597313	0.0185676	0.0144659	0.0470976	0.0653469	0.051588	0.01752	0.0118377
	58	0.0630891	0.085559	0.0929658	0.109293	0.128845	0.140764	0.12267	0.0630593	0.0914334	0.0557276	0.024006	0.040049	0.0312197	0.0512662	0.0341446	0.0236599	0.0685243	0.0255635	0.0302236	0.0630912	0.0291694	-0.0043518	0.0351697	0.0482937	0.0546579	0.0279213	-0.0060321
	59	0.064563	0.0861664	0.0826851	0.110718	0.111942	0.128929	0.113626	0.0645328	0.0920711	0.0517588	0.00735834	0.0475751	0.0235591	0.0617003	0.0676481	-0.00170582	0.0639922	0.00849205	0.0662233	0.0501103	0.0237446	-0.0035456	0.0679212	0.0943206	0.0427931	0.0225994	-0.0052663
	60	0.0677954	0.0764283	0.0993413	0.0789237	0.115294	0.138206	0.104865	0.0677642	0.0818477	0.0486147	0.0320184	0.0730282	0.0305572	0.0409805	0.0379075	0.0255087	0.0604032	0.0337819	0.0619914	0.0680802	0.0438847	0.0181182	0.0322434	0.0888899	0.059215	0.0423553	0.0153042
	61	0.075007	0.0720833	0.0988503	0.0905302	0.107188	0.125692	0.120413	0.0749735	0.0772875	0.0561278	0.0323165	0.044345	0.022731	0.0565828	0.0303419	0.00290458	0.0689814	0.0340878	0.0601413	0.066054	0.0330404	0.00129513	0.0525295	0.0865174	0.0573644	0.0317186	-0.0006681
	62	0.063302	0.0645791	0.103512	0.0732787	0.102259	0.128671	0.101004	0.0632722	0.0694135	0.0506593	0.0212637	0.0489412	0.0558106	0.0685185	0.0496324	0.0111475	0.062737	0.0227509	0.042932	0.0880394	-0.0031478	0.013011	0.0460191	0.0644978	0.0774296	-0.0037904	0.0104565
	63	0.0795522	0.082055	0.0921632	0.0749435	0.082206	0.10143	0.113626	0.0795173	0.0877543	0.0382182	0.0304907	0.0387984	0.0378373	0.0753362	0.0382058	0.0149454	0.0485455	0.0322148	0.0334524	0.0599619	0.0532936	0.00941327	0.0489778	0.0524061	0.0517987	0.0515825	0.007041
	64	0.0697282	0.0750132	0.0780676	0.0853928	0.100547	0.0994064	0.100508	0.0696964	0.0803624	0.048382	0.0295427	0.0454473	0.0417984	0.0557622	0.0256844	0.0117242	0.0601376	0.0312424	0.0384646	0.0630912	0.0158453	0.01904	0.0666198	0.058796	0.0546579	0.0148489	0.0161791
	65	0.0649772	0.0872466	0.0654979	0.0525985	0.0952962	0.106111	0.0994054	0.0649468	0.0932054	0.0442354	0.0440688	0.0555412	0.0435284	0.049796	0.0155099	0.0128411	0.0554066	0.0461452	0.0587109	0.0380341	0.0106242	-0.002774	0.0591228	0.0846838	0.0317453	0.00972565	-0.0045332
	66	0.0833437	0.0782222	0.0569657	0.0751076	0.0943016	0.105666	0.100109	0.0833076	0.0837307	0.0410585	0.012815	0.0323893	0.0580107	0.0391262	0.0314178	0.0159407	0.0517835	0.0140869	0.0320191	0.0412084	0.0318916	-0.0060854	0.0594565	0.0505801	0.0346503	0.0305917	-0.0076792
	67	0.055792	0.067243	0.0391139	0.0786142	0.0817594	0.0904591	0.0883424	0.0557645	0.0722083	0.0424104	0.0378436	0.0595075	0.0386601	0.0409805	0.0341446	0.00805045	0.0533252	0.0397579	0.0569086	0.0730457	0.0128351	-0.0384615	0.0764425	0.0823743	0.0637489	0.0118952	-0.0384615
	68	0.050647	0.0683709	0.0712843	0.092079	0.0796347	0.103976	0.0904189	0.050621	0.0733918	0.0576985	0.0232459	0.0569926	0.0352638	0.0482792	0.0347971	0.0128411	0.0707757	0.0247838	0.0475936	0.0601914	0.00820442	0.00129513	0.0599531	0.0704536	0.0520085	0.00735107	-0.0006681
	69	0.0734167	0.0807582	0.0350981	0.0561461	0.0851106	0.0959535	0.0806784	0.0733837	0.0863929	0.0575047	0.0191484	0.0540475	0.0465727	0.0490437	-0.0384615	0.000266416	0.0705543	0.0205815	0.0453229	0.0630912	0.0318916	-0.0384615	0.0670568	0.0675516	0.0546579	0.0305917	-0.0384615
	70	0.0501017	0.0650881	0.0606291	0.0834008	0.0877614	0.0985575	0.0777348	0.0500758	0.0699475	0.0452455	0.0228591	0.0450829	0.0328262	0.0351472	0.0155099	0.0128411	0.0565589	0.0243871	0.044252	0.0724931	-0.0042693	0.00189953	0.0753129	0.0661836	0.0632444	-0.0048912	-9.404e-05
	71	0.0584146	0.0704103	0.0826851	0.0479739	0.101579	0.0946816	0.0928787	0.0583862	0.0755317	0.047913	0.0187072	0.0424447	0.0218812	0.0654194	0.0307041	0.0139134	0.0596025	0.0201291	0.0302236	0.0372944	0.00551675	-0.0035456	0.0523388	0.0482937	0.0310683	0.0047135	-0.0052663
	72	0.0498267	0.0547053	0.0630109	0.064969	0.0800958	0.0807154	0.0775978	0.0498009	0.0590567	0.0476768	0.0415446	0.0505952	0.036428	0.0492329	0.0427102	0.0128411	0.0593329	0.0435552	0.023857	0.0275908	0.018131	-0.0102311	0.055125	0.0401938	0.0221835	0.0170916	-0.0116183
	73	0.0555469	0.0760071	0.0572023	0.0754345	0.0939251	0.0874071	0.0734907	0.0555194	0.0814055	0.0388019	0.040103	0.0608552	0.0456576	0.0612547	0.0463021	-0.0131069	0.0492109	0.0420761	0.0215684	0.057369	0.00404581	-0.0384615	0.0558427	0.0372851	0.0494291	0.00326992	-0.0384615
	74	0.04955	0.056911	0.0610699	0.0755973	0.0908429	0.0978225	0.0873997	0.0495244	0.0613699	0.0472007	0.0195832	0.0608552	0.0343675	0.0400636	0.0387959	-0.0384615	0.0587897	0.0210274	0.0422569	0.0408673	0.0378268	0.00520634	0.0430886	0.0636357	0.0343381	0.0364136	0.0030464
	75	0.0579474	0.0660927	0.0455585	0.056601	0.0696364	0.0978225	0.0811997	0.0579192	0.0710014	0.0335483	0.0111223	0.0486033	0.0447237	0.0540803	0.0427102	0.0196128	0.0432241	0.0123513	0.0457442	0.0376659	0.038325	-0.0090856	0.0373631	0.06809	0.0314083	0.0369023	-0.0105298
	76	0.0586466	0.0667528	0.0670977	0.0661219	0.101236	0.0720303	0.0802846	0.0586182	0.071694	0.0547131	0.0159131	0.0323893	0.0284944	0.0550961	0.0230955	0.00669341	0.0673656	0.0172637	0.0270183	0.0585633	0.0176879	0.00809122	0.0574221	0.0442143	0.0505206	0.0166569	0.00578576
	77	0.0606908	0.0623186	0.0640605	0.0637922	0.102372	0.101313	0.0622516	0.0606617	0.067042	0.0308072	0.0308013	0.0555412	0.0223089	0.0595888	0.0354389	0.0105577	0.0401018	0.0325334	0.0518297	0.0478221	0.0176879	0.0165152	0.0628414	0.0758715	0.0407006	0.0166569	0.0137828
	78	0.071968	0.0691636	0.08345	0.053809	0.0482658	0.096956	0.0695621	0.0719354	0.0742236	0.047913	0.0216701	0.0575619	0.0315465	0.0630159	0.011818	0.0228904	0.0596025	0.0231677	0.0453229	0.0503887	0.0148777	0.0205168	0.0493856	0.0675516	0.0430477	0.0138994	0.0175806
	79	0.0701073	0.0567144	0.0848056	0.060527	0.0734907	0.0778403	0.0568478	0.0700754	0.0611637	0.0488463	0.0168744	0.0343293	0.0162259	0.0279748	0.0137262	-0.00511787	0.0606675	0.0182495	0.0328855	0.0652231	0.0262238	-0.0384615	0.05458	0.0516839	0.0566055	0.0250316	-0.0384615
	80	0.0637255	0.0741486	0.0743318	0.0724293	0.109495	0.0789735	0.0686179	0.0636955	0.079455	0.0348485	0.0429394	0.0328836	0.0308899	0.0412067	0.0131051	0.00525323	0.0447053	0.0449864	0.0283353	0.0401767	0.0194222	-0.0384615	0.0547623	0.04589	0.0337062	0.0183585	-0.0384615
	81	0.0574761	0.0633733	0.0670977	0.0623874	0.0992672	0.0915376	0.0871621	0.057448	0.0681484	0.0481481	0.0116987	0.0528199	0.0447237	0.0492329	0.00504652	0.0413488	0.0598707	0.0129423	0.0191015	0.0530887	0.0338798	0.0155091	0.055125	0.0341515	0.0455165	0.032542	0.0128278
	82	0.0509174	0.0415976	0.0762271	0.0285196	0.0920139	0.0773486	0.0788206	0.0508913	0.0453144	0.0270651	0.0424795	0.0276153	0.0277795	0.0407531	0.0324635	-0.000694827	0.0358411	0.0445144	0.0223494	0.057369	0.0176879	0.00189953	0.0464536	0.0382776	0.0494291	0.0166569	-9.404e-05
	83	0.0190757	0.0532501	0.0669001	0.0781471	0.0984418	0.0899137	0.0694057	0.0190592	0.0575307	0.0338775	0.0195832	0.0534375	0.0435284	0.0585011	0.0331448	0.0272618	0.043599	0.0210274	0.046369	0.04898	0.0255339	-0.0051967	0.0690543	0.0688883	0.0417595	0.0243547	-0.0068348
	84	0.0511863	0.0413256	0.0718332	0.0479739	0.0849683	0.100246	0.0775978	0.0511601	0.0450292	0.0421434	0.00667054	0.0347995	0.0146246	0.0602005	0.00590035	0.0164256	0.0530206	0.00778689	0.0356402	0.0132594	0.00327213	-0.0181767	0.0485664	0.0551944	0.00905004	0.00251063	-0.0191701
	85	0.0511863	0.0467125	0.0640605	0.0641872	0.0991498	0.116045	0.0766305	0.0511601	0.0506761	0.0459886	0.0373242	0.0454473	0.00777199	0.0400636	0.018775	-0.0384615	0.0574066	0.0392251	0.0372052	0.0349903	0.00621803	-0.0384615	0.0401982	0.0571897	0.0289592	0.00540172	-0.0384615
	86	0.0770668	0.0662584	0.0461541	0.0786142	0.0945515	0.0893642	0.0585841	0.0770327	0.0711753	0.0385111	0.01542	0.0246558	0.0231477	0.0416555	0.0376071	0.0105577	0.0488794	0.0167581	0.0320191	0.0405234	0.0111947	-0.0070243	0.0620543	0.0505801	0.0340234	0.0102854	-0.0085712
	87	0.050647	0.0603309	0.0555232	0.0773611	0.116256	0.0883924	0.0800209	0.050621	0.064957	0.0601549	0.0298614	0.0347995	0.0182312	0.0459076	0.0177265	0.0133825	0.0735826	0.0315693	0.0415711	0.0556498	0.0222399	0.00669301	0.0586183	0.0627602	0.0478577	0.021123	0.00445811
	88	0.0246921	0.0650881	0.0946757	0.057499	0.0996183	0.100484	0.0639973	0.0246739	0.0699475	0.0454946	0.00735834	0.0145348	0.0515125	0.0565828	0.00672373	0.0182884	0.056843	0.00849205	0.0118431	0.0791575	0.00756048	-0.0070243	0.0449145	0.0249419	0.0693273	0.00671915	-0.0085712
	89	0.0555469	0.0364091	0.0753726	0.04284	0.106548	0.110646	0.0798886	0.0555194	0.0398766	0.0474394	0.00931132	0.0233953	0.0235591	0.027011	0.00903571	-0.0384615	0.059062	0.0104944	0.0415711	0.00819644	0.0327564	-0.0128427	0.0378932	0.0627602	0.00440699	0.0314401	-0.0141001
	90	0.0639361	0.0599616	0.088154	0.0505977	0.113239	0.0958273	0.0718594	0.063906	0.0645696	0.0630325	0.00596202	0.0387984	0.0492141	0.0457043	0.00751928	0.00206174	0.0768717	0.00706048	0.0231119	0.036159	0.0047933	-0.0207618	0.0693342	0.0392467	0.030029	0.00400351	-0.0216276
	91	0.060018	0.0616041	0.0648864	0.0701637	0.107929	0.0979455	0.0726063	0.0599891	0.0662925	0.0348485	0.0195832	0.040049	0.0214477	0.0467117	0.0207691	0.0144342	0.0447053	0.0210274	0.0289758	0.0299252	0.0218525	-0.0013208	0.0446903	0.0467052	0.0243215	0.0207429	-0.0031528
	92	0.0597918	0.0716316	0.09848	0.0712199	0.097006	0.0828684	0.0849863	0.0597631	0.0768134	0.0640742	0.0173434	0.0361771	-0.0086997	0.0431907	0.00672373	0.0208822	0.0780626	0.0187305	0.0139695	0.0484046	0.0176879	-0.0051967	0.0493856	0.0276383	0.0412334	0.0166569	-0.0068348
	93	0.0651831	0.0578834	0.0762271	0.056827	0.119175	0.11455	0.0747942	0.0651527	0.0623898	0.0376261	0.0365324	0.0396363	0.0205624	0.0494213	-0.0384615	0.0247814	0.0478706	0.0384128	0.0337327	0.0285429	0.0262238	0.0155091	0.0446903	0.0527632	0.0230556	0.0250316	0.0128278
	94	0.052509	0.0606978	0.0617246	0.0535693	0.113831	0.104994	0.0613577	0.0524824	0.0653417	0.0109695	0.035177	0.0108493	0.0337584	0.023225	0.0137262	0.0128411	0.0175363	0.0370223	0.0356402	0.0405234	0.00246981	-0.008021	0.0579381	0.0551944	0.0340234	0.00172321	-0.0095182
	95	0.0448866	0.0540868	0.0871517	0.0521059	0.0936731	0.0958273	0.0546436	0.0448623	0.0584081	0.0342039	-0.0111384	0.036626	0.0274166	0.0409805	0.0402356	-0.00390725	0.0439709	-0.0104681	0.034011	0.0457238	-0.0042693	-0.0384615	0.0532849	0.0531178	0.0387813	-0.0048912	-0.0384615
	96	0.0393342	0.0642372	0.0891423	0.0314376	0.0829439	0.0915376	0.085109	0.0393116	0.0690548	0.059598	0.0204348	0.00769399	0.0291952	0.0400636	0.0424421	0.00933555	0.0729461	0.0219008	0.0314302	0.0140161	0.00756048	-0.0384615	0.0411835	0.0498301	0.0097438	0.00671915	-0.0384615
	97	0.0517196	0.0612434	0.0856946	0.0665011	0.0877614	0.114751	0.0651878	0.0516933	0.0659141	0.0351668	0.0320184	0.0396363	0.0177425	0.0416555	0.00504652	0.0217008	0.0450681	0.0337819	0.0408742	0.0245666	0.00944356	0.00763416	0.04979	0.0618706	0.0194133	0.00856708	0.00535178
	98	0.0364454	0.0657598	0.0790498	0.0508524	0.106762	0.100484	0.0869237	0.0364237	0.0706522	0.0338775	0.0111223	0.035264	0.0129257	0.0361793	0.0221852	0.0128411	0.043599	0.0123513	0.0314302	0.0536115	0.0321821	-0.0384615	0.057249	0.0498301	0.0459944	0.0308767	-0.0384615
	99	0.0481423	0.0716316	0.0703583	0.0621838	0.116829	0.0926005	0.0714069	0.0481171	0.0768134	0.0442354	0.026538	0.0264619	0.0177425	0.0509028	0.0221852	0.000266416	0.0554066	0.0281604	0.0296051	0.0325424	0.0100407	-0.0020334	0.0610946	0.0475062	0.0267181	0.00915311	-0.0038297
	100	0.0356899	0.0563188	0.0823768	0.0463262	0.0745013	0.0901869	0.0558576	0.0356684	0.0607488	0.0508812	0.0396114	0.0347995	0.0263045	0.0503526	-0.0021238	0.0236599	0.0629903	0.0415717	0.0438164	0.0394747	0.0176879	-0.0384615	0.0525295	0.0656271	0.0330637	0.0166569	-0.0384615
	101	0.0423619	0.050205	0.0692279	0.064969	0.0887133	0.100127	0.0794901	0.0423384	0.0543377	0.0488463	0.0232459	0.0347995	0.0274166	0.0463114	0.0399516	-0.0384615	0.0606675	0.0247838	0.028657	0.0495485	-0.0001401	-0.0051967	0.0451376	0.0462994	0.0422794	-0.0008383	-0.0068348
	102	0.0611347	0.0563188	0.0595111	0.0645795	0.103381	0.110224	0.0734907	0.0611055	0.0607488	0.0332163	0.00369425	-0.0384615	0.0172457	0.0366856	0.0288563	0.0282728	0.0428459	0.00473556	0.0427081	0.0181729	0.00404581	0.0041585	0.0460191	0.0642119	0.0135544	0.00326992	0.00205132
	103	0.0606908	0.0315056	0.0760571	0.0645795	0.101579	0.105219	0.0746507	0.0606617	0.0347388	0.0402263	0.0111223	0.036626	0.00472166	0.045089	0.017188	0.00206174	0.0508348	0.0123513	0.030529	0.0422158	-0.0156895	-0.0128427	0.044011	0.0486825	0.0355721	-0.0161016	-0.0141001
	104	0.0333321	0.0691636	0.0599611	0.0495655	0.0895193	0.109054	0.0953658	0.0333113	0.0742236	0.0530465	0.0292211	0.0468767	0.0318705	0.0189396	-0.0384615	-0.0384615	0.0654624	0.0309125	0.043597	0.0218191	-0.009693	-0.0051967	0.0579381	0.0653469	0.0168959	-0.0102149	-0.0068348
	105	0.0478556	0.0404989	0.088296	0.0651628	0.0937993	0.0937782	0.0606319	0.0478305	0.0441628	0.0508812	0.0144073	0.0361771	0.0397324	0.0371855	0.0273064	-0.0384615	0.0629903	0.0157196	0.0325989	0.0325424	0.0047933	0.00361547	0.0391895	0.0513187	0.0267181	0.00400351	0.00153562
	106	0.0555469	0.0606978	0.066503	0.0547568	0.0876243	0.0962054	0.0646806	0.0555194	0.0653417	0.0444901	0.0343409	-0.0384615	0.0266792	0.0318755	-0.0384615	0.0178336	0.0556971	0.0361645	0.0372052	0.0312569	0.00883176	0.00669301	0.0297275	0.0571897	0.025541	0.00796671	0.00445811
	107	0.0602432	0.0373204	0.0796966	0.0393806	0.101579	0.103976	0.0695621	0.0602142	0.0408317	0.0370252	0.00802688	0.00769399	0.0239654	0.0332727	-0.0384615	0.00598453	0.0471858	0.00917749	0.030529	0.0325424	0.0128351	0.00067248	0.0487726	0.0486825	0.0267181	0.0118952	-0.0012595
	108	0.0519842	0.050205	0.06085	0.044617	0.0965214	0.108517	0.069718	0.0519578	0.0543377	0.025033	-0.0078502	0.0162072	0.00847692	-0.0004569	0.00504652	0.0164256	0.0335282	-0.007098	0.0353734	0.0376659	-0.0020913	-0.0128427	0.0517623	0.0548542	0.0314083	-0.0027534	-0.0141001
	109	0.0396815	0.0685303	0.089701	0.0511057	0.08146	0.0851017	0.0774605	0.0396588	0.0735591	0.0315115	0.0133562	0.0118196	0.0243667	0.0180922	0.00590035	0.0105577	0.0409039	0.0146418	0.0134534	0.0492651	-0.0042693	-0.0143699	0.0354506	0.0269837	0.0420203	-0.0048912	-0.0155516
	110	0.0617939	0.0429328	0.0644749	0.035966	0.0783892	0.0979455	0.0661887	0.0617645	0.0467138	0.0322027	0.00992945	0.0264619	0.0140699	0.0310115	0.00672373	0.0128411	0.0416912	0.0111282	0.0215684	0.0512145	0.00246981	0.00520634	0.0423839	0.0372851	0.0438028	0.00172321	0.0030464
	111	0.0396815	0.0382118	0.0627985	0.0495655	0.0860989	0.101665	0.0726063	0.0396588	0.0417658	0.0335483	0.00024686	0.0108493	0.0111122	0.0124086	0.0155099	0.0282728	0.0432241	0.0012015	0.0424831	0.0391192	0.00404581	-0.0051967	0.0536583	0.0639245	0.0327384	0.00326992	-0.0068348
	112	0.0436422	0.056911	0.0730951	0.0542851	0.0849683	0.0807154	0.0883424	0.0436184	0.0613699	0.0393775	0.024006	-0.0082789	0.00777199	0.0224877	0.0248435	-0.00642038	0.049867	0.0255635	0.0323101	0.0303745	0.0272334	-0.0070243	0.0604453	0.0509508	0.0247329	0.0260221	-0.0085712
	113	0.0445787	0.0561198	0.0736282	0.0609459	0.0887133	0.096331	0.091098	0.0445546	0.0605402	0.0396624	0.0275683	0.0145348	0.0255427	0.0457043	0.0314178	0.0295775	0.0501918	0.0292172	0.0311322	0.0250897	0.00689878	-0.0384615	0.0601177	0.0494506	0.0198924	0.00606979	-0.0384615
	114	0.0433256	0.0621409	0.0725575	0.00299315	0.0826497	0.0900505	0.0611772	0.0433019	0.0668555	0.025033	0.024006	0.0424447	0.0295405	0.0260197	0.0111501	-0.00511787	0.0335282	0.0255635	0.0223494	0.0316903	0.00944356	-0.0244366	0.0423839	0.0382776	0.0259378	0.00856708	-0.0251216
	115	0.0498267	0.0439723	0.0767343	0.0297989	0.0748345	0.069656	0.0576266	0.0498009	0.0478035	0.0449951	0.00288366	0.00654467	0.0218812	0.023946	0.017188	0.00933555	0.0562732	0.00390457	0.0359054	0.0498302	-0.009693	-0.0020334	0.0485664	0.0555324	0.042537	-0.0102149	-0.0038297
	116	0.0540508	0.042669	0.0667019	0.0505977	0.07566	0.0907302	0.0686179	0.0540238	0.0464374	0.047913	0.0052311	0.0328836	0.0259257	0.0332727	-0.0047686	0.00598453	0.0596025	0.00631113	0.0289758	0.0415469	0.00820442	-0.0128427	0.0426201	0.0467052	0.0349599	0.00735107	-0.0141001
	117	0.0674011	0.0595897	0.0506631	0.0482429	0.0635401	0.0855398	0.0651878	0.06737	0.0641795	0.0559281	0.00204125	0.0252686	0.0223089	0.0374332	0.00590035	-0.00642038	0.0687533	0.00304097	0.0345617	0.0506655	0.0338798	-0.0051967	0.0423839	0.0538196	0.0433009	0.032542	-0.0068348
	118	0.0522473	0.0354765	0.0574378	0.0370208	0.0867964	0.0741429	0.0660231	0.0522208	0.0388994	0.0274576	0.0216701	0.0512413	-0.0030859	-0.0228512	-0.0009307	-0.0384615	0.0362879	0.0231677	0.0527429	0.0556498	0.00689878	-0.0207618	0.026314	0.0770401	0.0478577	0.00606979	-0.0216276
	119	0.0535421	0.0479058	0.0763966	0.0345146	0.0496005	0.0899137	0.0811997	0.0535153	0.0519271	0.0569191	0.0292211	0.0428314	0.0218812	0.0279748	0.014928	0.00669341	0.0698853	0.0309125	0.045534	0.0418827	0.0100407	-0.0035456	0.0322434	0.0678214	0.0352672	0.00915311	-0.0052663
	120	0.0241724	0.0594028	0.0688463	0.0498256	0.0734907	0.10765	0.0842457	0.0241544	0.0639834	0.0373268	0.0138868	0.0108493	0.0298826	0.0379241	0.0160802	0.00525323	0.0475295	0.0151859	0.046369	0.0132594	0.0262238	-0.0043518	0.051179	0.0688883	0.00905004	0.0250316	-0.0060321
	121	0.0436422	0.0379168	0.0274671	0.0460458	0.0477212	0.0799293	0.0512551	0.0436184	0.0414567	0.0338775	-0.0017244	0.0318884	0.0394669	0.0343549	-0.0384615	0.0265713	0.043599	-0.0008192	0.0377136	0.0561468	0.00551675	-0.0035456	0.021709	0.0578381	0.0483121	0.0047135	-0.0052663
	122	0.0294965	0.0379168	0.0621567	0.0732787	0.0728078	0.0736215	0.0639973	0.0294768	0.0414567	0.0219632	0.0138868	0.0118196	0.0247633	0.0292203	0.0197882	0.00525323	0.0300352	0.0151859	0.0302236	0.04898	-0.0384615	-0.0384615	0.0325463	0.0482937	0.0417595	-0.0384615	-0.0384615
	123	0.0548044	0.0258551	0.0473227	0.0594652	0.0764748	0.0669887	0.0655234	0.0547771	0.0288193	0.0254492	-0.0017244	0.0127553	0.00389094	0.0480861	0.00590035	0.00805045	0.0340019	-0.0008192	0.017789	0.0303745	0.0100407	-0.0384615	0.0491822	0.0324851	0.0247329	0.00915311	-0.0384615
	124	0.0439566	0.0447363	0.0667019	0.0588179	0.078074	0.0858304	0.065857	0.0439326	0.0486044	0.0364153	0.0122627	0.0408626	0.0288465	0.0205665	0.0324635	0.0133825	0.0464907	0.0135206	0.0203594	0.0321188	0.0138754	-0.002774	0.0290705	0.0357492	0.0263302	0.012916	-0.0045332
	125	0.034134	0.0304442	0.06085	0.0701637	0.0790149	0.0780034	0.0631313	0.034113	0.0336267	0.0424104	-0.0094037	0.0518788	-0.0086997	0.0163211	0.0131051	-0.00170582	0.0533252	-0.0086902	0.0245856	-0.005693	0.0198407	0.00129513	0.0495882	0.0411202	-0.0083392	0.0187691	-0.0006681
	126	0.0241724	0.0180434	0.0621567	0.0477033	0.0589297	0.0979455	0.0674968	0.0241544	0.0206382	0.0214999	0.017805	0.035264	0.0172457	0.027011	0.018775	0.0105577	0.0295081	0.0192038	0.0433764	0.0408673	0.0176879	-0.0114752	0.0126394	0.0650653	0.0343381	0.0166569	-0.0128006
	127	0.0463952	0.0504289	0.0354803	0.0547568	0.0604394	0.0744881	0.0811997	0.0463704	0.0545725	0.0195752	0.0232459	0.0136596	0.0172457	0.0429746	0.00672373	-0.0384615	0.0273189	0.0247838	0.0374602	0.0469345	0.00689878	-0.0070243	0.0503902	0.0575149	0.0398888	0.00606979	-0.0085712
	128	0.0501017	0.0476696	0.0667019	0.0598924	0.046331	0.062531	0.0293067	0.0500758	0.0516794	0.0396624	0.0275683	0.00405973	0.0191852	0.0354077	0.011818	0.0272618	0.0501918	0.0292172	0.0317258	0.0285429	0.00621803	0.00763416	0.0499909	0.0502066	0.0230556	0.00540172	0.00535178
	129	0.0136894	0.0495269	0.0314779	0.0345146	0.0825021	0.0633681	0.0674968	0.0136744	0.0536266	0.0402263	-0.0131196	0.040049	0.0182312	0.0431907	0.00226926	0.00449764	0.0508348	-0.0124985	0.0369485	0.05785	0.00820442	-0.0114752	0.0505886	0.0568624	0.0498687	0.00735107	-0.0128006
	130	0.0364454	0.0387954	0.0484626	0.0413021	0.0608631	0.0618947	0.0375697	0.0364237	0.0423775	0.0521918	0.00931132	0.0454473	0.0259257	0.0438325	0.00903571	-0.00511787	0.0644865	0.0104944	0.0372052	0.0432004	0.0214603	-0.0060854	0.0346019	0.0571897	0.0364729	0.0203582	-0.0076792
	131	0.046691	0.0542938	0.064681	0.0513577	0.0745013	0.0671833	0.0674968	0.0466662	0.0586252	0.025033	0.0052311	0.00405973	-0.0384615	0.0366856	0.0248435	-0.0384615	0.0335282	0.00631113	0.0345617	0.0509408	0.00883176	-0.0384615	0.00837141	0.0538196	0.0435526	0.00796671	-0.0384615
	132	0.0320968	0.050205	0.0245144	0.0314376	0.0715941	0.0791337	0.058394	0.0320764	0.0543377	0.0390907	0.00116365	0.0338534	0.0210082	0.0346208	0.014928	-0.0111247	0.0495401	0.00214131	0.0266812	0.0316903	0.0106242	-0.0384615	0.0368259	0.0437854	0.0259378	0.00972565	-0.0384615
	133	0.0451923	0.0515333	0.0492997	0.0337682	0.046331	0.0603808	0.0431411	0.045168	0.0557305	0.0442354	-0.0225651	0.0264619	-0.0384615	0.0298272	0.0131051	0.0212942	0.0554066	-0.0221772	0.0182329	0.036541	0.0189979	-0.0384615	0.0404467	0.0330486	0.0303787	0.0179422	-0.0384615
	134	0.0303838	0.0574966	0.0606291	0.0498256	0.0536391	0.0660058	0.0615377	0.0303639	0.0619841	0.0335483	0.00867748	0.00533607	0.0295405	0.0235874	0.0221852	0.000266416	0.0432241	0.00984454	0.0107123	0.00724357	0.0189979	0.0171669	0.0334408	0.0235086	0.00353296	0.0179422	0.0144014
	135	0.0349196	0.0530388	0.0527676	0.0586003	0.0745013	0.0439546	0.0608143	0.0348984	0.0573091	0.0413323	-0.0064365	0.0220843	0.00704582	0.0197638	0.0292335	0.0149454	0.0520957	-0.0056491	0.0199458	0.0541288	0.018131	-0.0161144	0.0384166	0.0352238	0.0464673	0.0170916	-0.0172097
	136	0.0430067	0.0462265	0.0443431	0.04284	0.0589297	0.0751729	0.0734907	0.0429831	0.0501665	0.0488463	-0.0384615	0.0540475	0.0231477	0.0407531	0.0221852	0.00449764	0.0606675	-0.0384615	0.0302236	0.0223876	0.0106242	0.0161837	0.0530971	0.0482937	0.0174168	0.00972565	0.0134682
	137	0.052509	0.0660927	0.0212743	0.0233811	0.0705341	0.056751	0.0666827	0.0524824	0.0710014	0.0454946	0.0122627	0.00984108	-0.0086997	0.0376794	0.0248435	-0.000694827	0.056843	0.0135206	0.0351046	0.0132594	0.0226227	0.00189953	0.0470976	0.0545117	0.00905004	0.0214986	-9.404e-05
	138	0.0266943	0.0555184	0.0391139	0.0505977	0.0767979	0.0730956	0.0318067	0.0266755	0.0599094	0.0388019	0.0105328	0.00984108	0.0151685	0.0167741	0.0351193	0.0173718	0.0492109	0.0117469	0.0457442	0.0380341	-0.0020913	-0.0384615	0.0120711	0.06809	0.0317453	-0.0027534	-0.0384615
	139	0.0316758	0.0335423	0.0283978	0.0190646	0.0612835	0.0491616	0.0428791	0.0316556	0.0368727	0.0246116	0.00667054	0.0472272	0.00552273	0.0185189	0.0202825	-0.0225572	0.0330486	0.00778689	0.0299156	0.0444799	0.0163171	-0.0128427	0.0365545	0.0479016	0.0376434	0.0153118	-0.0141001
	140	0.0448866	0.056911	0.0387648	0.00405004	0.0566956	0.07466	0.0810697	0.0448623	0.0613699	0.0328815	0.0173434	0.017008	0.0104786	0.0351472	0.0197882	-0.00277367	0.0424644	0.0187305	0.0186703	0.00999771	0.0288539	-0.0384615	0.0437822	0.033604	0.00605907	0.0276118	-0.0384615
	141	0.0329247	0.0592152	0.036973	0.0609459	0.0571501	0.0800873	0.0679799	0.0329041	0.0637867	0.0241848	0.00667054	0.00125867	0.0255427	0.030719	-0.0173563	0.00525323	0.0325629	0.00778689	0.0168807	0.0457238	-0.0054671	-0.0384615	0.0172861	0.0313321	0.0387813	-0.0060668	-0.0384615
	142	0.0460974	0.041868	0.0537872	0.0409878	0.0393124	0.0690946	0.0426155	0.0460728	0.0455977	0.035796	0.0173434	0.0461676	0.0172457	0.0201678	-0.0384615	0.0217008	0.045785	0.0187305	0.027683	0.0533508	0.00246981	-0.0384615	0.0300515	0.04506	0.0457561	0.00172321	-0.0384615
	143	0.0202818	0.065425	0.0274671	0.0133282	0.0548365	0.0837705	0.0582032	0.0202648	0.0703008	0.0407829	0.020012	0.0328836	-0.0008312	0.0102165	0.00903571	0.0208822	0.0514693	0.0214671	0.0223494	0.0376659	0.020661	-0.0181767	0.0290705	0.0382776	0.0314083	0.019574	-0.0191701
	144	0.0285868	0.0413256	0.0398036	0.0341432	0.0668585	0.054837	0.0490115	0.0285674	0.0450292	0.0370252	0.0247491	0.0318884	-0.0384615	-0.0084047	0.0260971	0.00738156	0.0471858	0.0263256	0.0296051	0.019437	0.0222399	0.00571261	0.0362814	0.0475062	0.014713	0.021123	0.00352716
	145	0.0266943	0.0447363	0.0555232	0.0508524	0.0488042	0.0339826	0.0562559	0.0266755	0.0486044	0.0418747	0.00802688	0.0303441	0.022731	0.00369378	0.0111501	0.0343782	0.0527142	0.00917749	0.0134534	0.0245666	0.014381	-0.0207618	0.043321	0.0269837	0.0194133	0.0134121	-0.0216276
	146	0.0375528	-0.00225831	0.0376992	0.0403522	0.0705341	0.0635755	0.0618958	0.0375308	-0.000611481	0.0282295	0.0133562	0.017008	0.018712	-0.0045514	0.0124693	0.00598453	0.0371667	0.0146418	0.028657	0.0245666	0.0117529	-0.0102311	0.0126394	0.0462994	0.0194133	0.0108332	-0.0116183
	147	0.0396815	0.0449881	0.0492997	0.0416141	0.0538808	0.0665976	0.0490115	0.0396588	0.0488683	0.00573915	0.00667054	0.0207173	0.00704582	0.0395975	0.0124693	0.00805045	0.0115956	0.00778689	-0.0030848	0.0451061	0.0241102	-0.0102311	0.0340257	0.0060498	0.0382163	0.0229581	-0.0116183
	148	0.0356899	0.0158767	0.0506631	0.0326208	0.0324676	0.0507759	0.0398871	0.0356684	0.0183694	0.0421434	0.0187072	0.0162072	0.0129257	0.0107821	0.0202825	-0.0384615	0.0530206	0.0201291	0.0364303	0.0353837	0.0047933	-0.0013208	0.0297275	0.0562017	0.0293193	0.00400351	-0.0031528
	149	0.0220073	0.0373204	0.0245144	0.0243753	0.0493366	0.0802449	0.0476127	0.0219899	0.0408317	0.064758	0.0282387	0.0207173	0.0243667	0.0369363	0.0244151	0.0133825	0.0788446	0.0299048	0.0280106	0.0466348	-0.0010911	0.00189953	0.0414262	0.0454769	0.0396146	-0.0017717	-9.404e-05
	150	0.0463952	0.0492987	0.02975	0.0233811	0.0573758	0.0562791	0.0418151	0.0463704	0.0533874	0.0439792	-0.0154612	0.0298147	0.00982896	0.04232	-0.0047686	-0.00642038	0.0551144	-0.014898	0.027683	0.0369195	0.00163599	0.0041585	0.0464536	0.04506	0.0307251	0.00090486	0.00205132
	151	0.0208675	0.0135316	0.0606291	0.0437374	0.0655154	0.0621076	0.0641689	0.0208505	0.0159142	0.0610705	0.00024686	0.0214082	0.0214477	-0.0384615	0.0244151	0.00738156	0.074629	0.0012015	0.0186703	0.0294703	0.00820442	-0.0128427	0.0421465	0.033604	0.0239049	0.00735107	-0.0141001
	152	0.0266943	0.0341978	0.0255273	0.0479739	0.0655154	0.0562791	0.0360516	0.0266755	0.0375595	0.0421434	0.00802688	0.017008	0.0123349	0.0158609	0.00751928	0.0105577	0.0530206	0.00917749	0.0252986	0.0475281	0.0133602	-0.0128427	0.028062	0.0420269	0.0404317	0.0124104	-0.0141001
	153	0.0262047	0.042669	0.0418077	0.0271926	0.0597976	0.0646008	0.0556572	0.026186	0.0464374	0.0345275	-0.0064365	-0.0384615	0.0129257	0.0371855	0.00323485	0.00449764	0.0443396	-0.0056491	0.0211706	0.0585633	0.0341555	-0.0070243	0.0225228	0.0367796	0.0505206	0.0328125	-0.0085712
	154	0.0262047	0.0335423	0.0517266	0.0409878	0.0340107	0.032391	0.0420835	0.026186	0.0368727	0.0376261	0.00667054	0.0108493	0.0243667	0.00213107	0.00019326	0.00995401	0.0478706	0.00778689	0.0112839	0.0435238	0.00246981	-0.0384615	0.0153151	0.024233	0.0367687	0.00172321	-0.0384615
	155	0.0360695	0.0469537	0.0327232	0.0425368	0.0659024	0.0569853	0.0387446	0.0360478	0.0509289	0.0557276	0.00867748	0.0450829	-0.0384615	0.00584765	0.0207691	0.0276021	0.0685243	0.00984454	0.0273522	0.019437	0.00621803	-0.0384615	0.00234062	0.0446391	0.014713	0.00540172	-0.0384615
	156	0.0257079	0.0286036	0.0576722	0.00953454	0.049863	0.0401125	0.0296745	0.0256894	0.0316985	0.0530465	0.00802688	0.061385	0.0167403	0.0256828	0.00590035	0.00290458	0.0654624	0.00917749	0.0168807	0.0418827	-0.0001401	-0.0114752	0.039444	0.0313321	0.0352672	-0.0008383	-0.0128006
	157	0.0225623	0.0214949	0.0373377	0.0477033	0.0655154	0.0700275	0.0645106	0.0225447	0.0242527	0.0410585	0.0301774	0.035264	-0.0384615	0.0446741	0.0273064	-0.0384615	0.0517835	0.0318935	0.0118431	0.0563936	0.0262238	-0.0161144	0.0204476	0.0249419	0.0485376	0.0250316	-0.0172097
	158	-0.0058952	0.039371	0.0595111	0.0457636	0.0529067	0.0488872	0.0538178	-0.0059045	0.0429807	0.0335483	0.00931132	0.0127553	0.00302763	0.0172201	-0.0078924	-0.00511787	0.0432241	0.0104944	0.0134534	0.036159	-0.0031478	0.00620797	0.0451376	0.0269837	0.030029	-0.0037904	0.00399754
	159	0.034134	0.0382118	0.0339289	0.037709	0.0454761	0.0618947	0.0190324	0.034113	0.0417658	0.0246116	-0.0384615	0.0246558	0.00020422	0.023946	-0.0384615	0.00206174	0.0330486	-0.0384615	0.0382158	0.0261121	-0.0133715	-0.002774	0.0114903	0.0584786	0.020829	-0.013826	-0.0045332
	160	0.0540508	0.0373204	0.0156772	0.0419239	0.0468921	0.0641929	0.0562559	0.0540238	0.0408317	0.0388019	0.00288366	0.044345	0.0146246	0.0172201	0.0288563	0.025147	0.0492109	0.00390457	0.023857	0.0308183	0.0258806	-0.0384615	0.0221185	0.0401938	0.0251394	0.0246949	-0.0384615
	161	0.015134	0.0452385	0.0376992	0.045194	0.0448972	0.0423949	0.0378666	0.0151186	0.0491308	0.0426758	-0.0384615	0.0127553	0.0151685	0.0167741	-0.0384615	-0.0183854	0.0536278	-0.0384615	0.024944	0.0447941	0.0194222	-0.0384615	0.0348868	0.0415759	0.0379309	0.0183585	-0.0384615
	162	0.0202818	0.0318528	0.0414801	0.044617	0.0448972	0.0454615	0.0523391	0.0202648	0.0351025	0.0342039	0.00667054	0.0185469	0.0123349	0.0369363	0.00226926	0.00995401	0.0439709	0.00778689	0.0292918	0.0271048	0.00756048	0.00248697	0.0168058	0.0471074	0.0217384	0.00671915	0.00046387
	163	0.00790672	0.056911	0.0391139	0.0248614	0.0584904	0.0451641	0.038454	0.00789345	0.0613699	0.0499875	0.0224676	0.0233953	0.00916213	0.0348848	0.00226926	0.0224987	0.06197	0.0239856	0.00828812	-0.0384615	0.00944356	-0.0384615	0.0449145	0.0204369	-0.0384615	0.00856708	-0.0384615
	164	0.0345288	0.0437147	0.0314779	0.0485104	0.0079968	0.0709461	0.0464141	0.0345076	0.0475335	0.0519758	0.0159131	0.0162072	0.0247633	0.0124086	-0.0384615	0.00525323	0.0642399	0.0172637	0.0245856	0.0432004	0.00404581	0.00716824	0.0449145	0.0411202	0.0364729	0.00326992	0.00490937
	165	0.00969658	0.0464701	0.0255273	0.0289511	0.0362161	0.0394372	0.0634793	0.00968278	0.050422	0.0382182	0.0187072	0.0177875	-0.0221824	0.0235874	-0.0384615	-0.0384615	0.0485455	0.0201291	0.0211706	0.0218191	-0.0054671	0.00716824	0.0487726	0.0367796	0.0168959	-0.0060668	0.00490937
	166	0.0171712	0.0219582	0.0156772	0.0069512	0.0245853	0.0448648	0.0360516	0.0171553	0.0247378	0.0210298	0.0220713	0.0145348	0.0162259	0.0260197	-0.0384615	0.0314506	0.0289733	0.0235792	0.03317	0.0285429	0.0167812	-0.0384615	0.0284013	0.0520463	0.0230556	0.0157672	-0.0384615
	167	0.0129375	0.0297192	0.0384126	0.044617	0.0541215	0.0319824	0.0487812	0.0129228	0.0328672	0.0304499	0.00596202	0.0465235	0.022731	0.0384092	0.00019326	0.0187364	0.039695	0.00706048	0.0356402	0.0285429	0.00621803	-0.0384615	0.0200156	0.0551944	0.0230556	0.00540172	-0.0384615
	168	0.0420358	0.0357898	0.0391139	0.0238819	0.0421946	0.0562791	0.0369693	0.0420124	0.0392277	0.0439792	0.00867748	0.0162072	0.0182312	0.00213107	0.0192858	0.00805045	0.0551144	0.00984454	0.0342873	0.0212404	0.00327213	-0.0384615	0.0168058	0.05347	0.0163656	0.00251063	-0.0384615
	169	0.0299428	0.0379168	0.0362336	0.0577211	0.043114	0.0366203	0.0289352	0.029923	0.0414567	0.0367214	0.00992945	0.0252686	0.0270499	-0.0070171	0.00672373	-0.0384615	0.0468396	0.0111282	0.0118431	0.0206508	-0.0001401	-0.0384615	0.0334408	0.0249419	0.0158253	-0.0008383	-0.0384615
	170	-0.0384615	0.0338714	0.0314779	0.0341432	0.0434162	0.0555631	0.0673349	-0.0384615	0.0372176	0.0274576	-0.0131196	-0.0384615	0.0270499	0.0224877	-0.0142684	-0.0384615	0.0362879	-0.0124985	0.0296051	0.0212404	0.00404581	-0.0384615	0.0297275	0.0475062	0.0163656	0.00326992	-0.0384615
	171	0.0353066	0.0399387	0.0335312	0.0431412	0.0120433	0.029432	0.0393198	0.0352853	0.0435757	0.0304499	-0.0111384	-0.0384615	-0.0384615	0.0235874	0.00323485	0.0154474	0.039695	-0.0104681	0.0227329	0.0387606	0.0047933	-0.0161144	0.0186818	0.038765	0.0324103	0.00400351	-0.0172097
	172	0.00790672	0.0185611	0.0293049	0.00299315	0.0304456	0.0407771	0.0527661	0.00789345	0.0211803	0.0439792	-0.0094037	0.0276153	0.0104786	0.0217331	-0.0047686	0.00290458	0.0551144	-0.0086902	-0.00669926	0.0108522	0.0047933	-0.0244366	0.0360064	0.00148532	0.00684268	0.00400351	-0.0251216
	173	0.0360695	0.0373204	0.0358587	0.0485104	0.0466124	0.0242216	0.0341501	0.0360478	0.0408317	0.0393775	0.012815	-0.0082789	0.0140699	0.0118776	0.0217201	-0.0384615	0.049867	0.0140869	0.0211706	0.012481	0.0111947	-0.0384615	0.00769781	0.0367796	0.00833632	0.0102854	-0.0384615
	174	0.00152954	0.00573551	0.0207009	0.0434403	0.0446049	0.038053	0.0393198	0.00151813	0.0077535	0.0449951	0.00931132	0.0108493	0.0191852	0.00843927	-0.0384615	0.0164256	0.0562732	0.0104944	0.0107123	-0.005693	0.0148777	-0.0384615	0.0248488	0.0235086	-0.0083392	0.0138994	-0.0384615
	175	0.0329247	0.022865	0.0086858	0.0212967	0.0135005	0.0656079	0.0404469	0.0329041	0.0256876	0.0300892	0.00204125	0.0404578	0.00389094	0.0118776	0.00976032	0.0159407	0.0392842	0.00304097	0.0195265	0.012481	-0.0010911	0.00669301	0.0391895	0.0346913	0.00833632	-0.0017717	0.00445811
	176	0.045496	0.0311552	0.0207009	0.0262791	0.0351288	0.037343	0.0478488	0.0454716	0.0343716	0.0348485	0.0122627	0.0264619	0.00982896	0.0346208	0.00976032	-0.0154497	0.0447053	0.0135206	-0.00420834	0.0372944	0.00944356	-0.002774	0.0248488	0.00463054	0.0310683	0.00856708	-0.0045332
	177	0.0308195	0.0258551	0.0452577	0.0133282	0.0440145	0.0369833	0.0508146	0.0307995	0.0288193	0.0297249	0.0044759	0.0214082	-0.0384615	0.0260197	0.0207691	0.0204648	0.0388693	0.00553689	0.0168807	0.0250897	0.00163599	-0.0384615	0.026314	0.0313321	0.0198924	0.00090486	-0.0384615
	178	0.0316758	0.0297192	0.0218374	0.010339	0.0412553	0.0629511	0.0428791	0.0316556	0.0328672	0.0405055	-0.0384615	-0.0384615	0.00847692	0.00781724	0.00323485	0.0105577	0.0511531	-0.0384615	0.0139695	0.0321188	0.00327213	-0.0384615	0.0266707	0.0276383	0.0263302	0.00251063	-0.0384615
	179	0.0413763	0.0233091	0.0201168	0.00953454	0.0412553	0.0488872	0.0593378	0.0413531	0.0261526	0.0588463	0.0195832	0.0276153	-0.0019249	0.0395975	0.00590035	0.0232774	0.0720872	0.0210274	0.0164157	0.00625098	0.00551675	-0.0384615	0.0287375	0.0307419	0.00262244	0.0047135	-0.0384615
	180	0.0225623	0.0376197	0.0120225	0.0318361	0.0287439	0.0407771	0.0451833	0.0225447	0.0411453	0.0325436	0.0285692	0.0338534	0.0167403	0.0201678	0.00019326	0.00206174	0.0420795	0.0302438	0.0207676	0.0345929	-0.0010911	-0.0384615	0.0131959	0.0362678	0.0285954	-0.0017717	-0.0384615
	181	0.0294965	0.0373204	0.0522499	0.0243753	0.0235877	0.0423949	0.0523391	0.0294768	0.0408317	0.0325436	0.0236282	0.00769399	0.0210082	0.0260197	0.017188	-0.0154497	0.0420795	0.0251759	0.030529	0.0312569	0.0176879	-0.0384615	0.0365545	0.0486825	0.025541	0.0166569	-0.0384615
	182	0.00386382	0.0224148	0.0470334	0.0238819	0.0347596	0.0538524	0.043918	0.00385172	0.025216	-0.0080028	-0.0384615	0.0472272	-0.0086997	0.0205665	0.00226926	0.00870139	-0.0039951	-0.0384615	-0.00964177	0.036159	-0.0020913	-0.0384615	0.0406937	-0.0022278	0.030029	-0.0027534	-0.0384615
	183	0.0433256	0.0135316	0.0376992	0.015371	0.0105011	0.0486111	0.0372706	0.0433019	0.0159142	0.0424104	-0.0384615	0.0447154	0.00020422	0.00213107	-0.0009307	-0.0384615	0.0533252	-0.0384615	0.00952953	0.045416	-0.0384615	-0.0384615	0.0495882	0.0220097	0.0384998	-0.0384615	-0.0384615
	184	0.0356899	-0.0384615	0.0156772	0.0166549	0.0386442	0.0252296	0.0521242	0.0356684	-0.0384615	0.0180481	0.00667054	0.0136596	0.00916213	0.023225	0.0124693	-0.0384615	0.0255822	0.00778689	0.00254304	0.0175203	0.00820442	-0.0384615	0.0303727	0.0131645	0.0129562	0.00735107	-0.0384615
	185	0.0353066	0.0364091	0.00261378	0.0238819	0.0112836	0.0439546	0.0409994	0.0352853	0.0398766	0.0361069	-0.0154612	0.0323893	0.0196511	0.0197638	0.0041592	0.00206174	0.0461392	-0.014898	0.028657	0.0444799	0.0106242	-0.0070243	0.0200156	0.0462994	0.0376434	0.00972565	-0.0085712
	186	0.0320968	0.050205	0.0404822	0.00070773	0.0278618	0.0335909	0.0426155	0.0320764	0.0543377	0.0214999	0.00992945	0.0027051	0.0420498	-0.0384615	-0.0384615	-0.0183854	0.0295081	0.0111282	0.0263408	0.0140161	0.00327213	-0.0128427	0.0255893	0.0433523	0.0097438	0.00251063	-0.0141001
	187	-0.0384615	0.0254439	0.0540389	-0.0005383	0.0415707	0.0331951	0.0369693	-0.0384615	0.0283887	0.0147332	0.0149182	0.0153834	0.00552273	0.0260197	-0.0384615	0.00118368	0.0218135	0.0162436	0.00487076	0.036541	0.0153656	-0.002774	0.0297275	0.0161099	0.0303787	0.0143782	-0.0045332
	188	0.00494335	0.0254439	0.009562	-0.0065622	0.0635401	0.0486111	0.0318067	0.00493094	0.0283887	0.0293568	0.026538	0.0328836	-0.010477	0.0051523	0.0155099	0.0111475	0.0384502	0.0281604	0.0325989	0.0376659	0.0226227	-0.0384615	0.0414262	0.0513187	0.0314083	0.0214986	-0.0384615
	189	0.00152954	-0.0384615	-0.0026637	0.0310347	0.0379651	0.0650058	0.0508146	0.00151813	-0.0384615	0.0413323	-0.0384615	-0.0110732	0.018712	0.0273352	0.00976032	0.000266416	0.0520957	-0.0384615	0.0195265	0.0329614	0.0047933	-0.0114752	0.0255893	0.0346913	0.0271017	0.00400351	-0.0128006
	190	0.0121641	0.0351607	0.0310535	0.00953454	0.0079968	0.0592729	0.0351124	0.0121496	0.0385685	0.0318587	-0.0154612	0.00125867	-0.0384615	0.0185189	0.0124693	0.00933555	0.0412994	-0.014898	0.0191015	-0.0384615	0.00076732	-0.0384615	0.0131959	0.0341515	-0.0384615	5.2306e-05	-0.0384615
	191	-0.002564	0.0147288	0.0350981	0.0419239	0.0383061	0.0665976	0.0700286	-0.0025742	0.0171676	0.0300892	-0.0384615	0.0127553	0.0231477	0.0324406	0.00226926	0.00738156	0.0392842	-0.0384615	0.0387119	0.0234952	0.018131	-0.0244366	0.0306912	0.0591115	0.0184317	0.0170916	-0.0251216
	192	0.00025691	0.00655577	0.0427757	0.0218307	0.0192565	0.0327952	0.0478488	0.00024586	0.008612	0.0467197	-0.0039247	0.00984108	0.0129257	-0.0013999	0.0373044	0.00118368	0.0582408	-0.0030745	0.00629809	0.0425465	0.00689878	0.00067248	0.0331449	0.0179168	0.0358746	0.00606979	-0.0012595
	193	0.047277	0.0282239	0.0408174	0.0212967	0.0393124	0.0454615	0.038454	0.047252	0.0313008	0.0297249	0.00024686	0.0185469	0.0201101	0.0301269	0.0226435	-0.00783476	0.0388693	0.0012015	0.0215684	0.0357732	0.00820442	-0.0384615	0.0191329	0.0372851	0.0296759	0.00735107	-0.0384615
	194	0.0329247	0.0214949	0.0135434	0.037709	0.0418838	0.0384034	0.0597108	0.0329041	0.0242527	0.0147332	0.00992945	-0.0002972	-0.0384615	0.0129293	-0.0384615	0.00206174	0.0218135	0.0111282	0.0223494	0.0261121	0.00883176	-0.0384615	0.0354506	0.0382776	0.020829	0.00796671	-0.0384615
	195	0.0345288	0.0205476	0.0492997	0.0363207	0.0521633	0.0266875	0.0341501	0.0345076	0.0232605	0.0464773	0.00116365	0.00654467	0.0389308	0.0113356	0.0273064	-0.0384615	0.0579642	0.00214131	0.0317258	0.036159	0.0265636	-0.0020334	0.0442386	0.0502066	0.030029	0.025365	-0.0038297
	196	0.0184543	0.0325377	0.0542893	0.0318361	0.0198318	0.0515633	0.0540255	0.0184379	0.0358201	0.0304499	0.00667054	0.00654467	0.00212826	0.00369378	0.0252666	0.00598453	0.039695	0.00778689	0.0227329	0.0472323	0.0106242	-0.0384615	0.00966557	0.038765	0.0401611	0.00972565	-0.0384615
	197	-0.0100655	0.0266628	0.0250247	0.0202008	0.0454761	0.0192524	0.0369693	-0.0100736	0.0296654	0.0308072	-0.0384615	0.0287319	-0.0008312	0.0176594	0.0331448	-0.00170582	0.0401018	-0.0384615	0.0129273	0.0303745	0.0194222	-0.0384615	-0.0025286	0.0263166	0.0247329	0.0183585	-0.0384615
	198	0.00790672	0.0205476	0.0250247	0.0297989	0.0328592	0.038053	0.038454	0.00789345	0.0232605	0.0315115	-0.0078502	0.0145348	-0.0086997	-0.0384615	0.00019326	-0.0384615	0.0409039	-0.007098	0.0215684	0.0175203	-0.0384615	-0.0384615	0.0158207	0.0372851	0.0129562	-0.0384615	-0.0384615
	199	0.0356899	0.0250277	0.0421327	0.0248614	0.0235877	0.019845	0.0456796	0.0356684	0.0279527	0.047913	0.0111223	0.0246558	0.0214477	0.0193545	0.0207691	0.0133825	0.0596025	0.0123513	0.0144761	0.0116792	-0.0042693	-0.0384615	0.028062	0.0282809	0.00760111	-0.0048912	-0.0384615
	200	0.0382746	0.0246063	0.0339289	0.0341432	0.0312676	0.0307293	0.0580117	0.0382524	0.0275114	0.0407829	-0.0384615	-0.0384615	0.0305572	0.0129293	0.00672373	0.0139134	0.0514693	-0.0384615	0.0149736	0.0206508	0.00163599	0.0030586	0.0284013	0.0289121	0.0158253	0.00090486	0.00100676
	201	-0.0384615	0.0153085	0.0269922	0.0322305	0.0198318	0.0562791	0.0418151	-0.0384615	0.0177746	0.0502125	-0.0064365	0.0207173	0.0111122	0.0209602	0.00751928	0.00371558	0.0622269	-0.0056491	0.028657	0.01547	0.00163599	-0.0244366	0.0303727	0.0462994	0.0110767	0.00090486	-0.0251216
	202	0.0320968	0.00958083	0.0255273	-0.0048545	0.0657092	0.0576821	0.0556572	0.0320764	0.0117783	0.0102865	0.0133562	0.0264619	0.0191852	0.00584765	0.00125742	0.0164256	0.0167604	0.0146418	0.0317258	0.0285429	-0.0185945	0.00571261	0.0114903	0.0502066	0.0230556	-0.0189535	0.00352716
	203	-0.0384615	0.0141367	0.00683311	0.012612	0.0291769	0.0536032	0.0523391	-0.0384615	0.0165477	0.0282295	0.00024686	0.00769399	0.0182312	0.0364333	0.0235413	-0.0384615	0.0371667	0.0012015	-0.0384615	0.0408673	0.0111947	-0.0384615	0.0399483	-0.0384615	0.0343381	0.0102854	-0.0384615
	204	0.0158293	0.0200629	0.0265108	0.019638	0.0468921	0.0518229	0.0546436	0.0158137	0.0227529	0.0270651	0.00288366	-0.0384615	-0.0071081	-0.0158765	0.0155099	0.00870139	0.0358411	0.00390457	-0.00964177	0.0188116	0.0153656	-0.0384615	0.0126394	-0.0022278	0.0141398	0.0143782	-0.0384615
	205	0.0113674	0.0447363	0.036605	0.0238819	0.0316719	0.0257226	0.0572386	0.0113531	0.0486044	0.0418747	-0.0064365	0.0207173	0.0394669	-0.0228512	-0.0384615	0.0139134	0.0527142	-0.0056491	0.0069801	-0.0023407	0.00404581	-0.0384615	0.028062	0.0187803	-0.0052617	0.00326992	-0.0384615
	206	0.0257079	0.0311552	0.0260226	-0.0048545	0.0389796	0.0355114	0.0407241	0.0256894	0.0343716	0.0393775	0.00667054	-0.0384615	0.0111122	0.0402947	0.00672373	-0.0384615	0.049867	0.00778689	0.00254304	0.0401767	0.00621803	-0.0384615	0.0297275	0.0131645	0.0337062	0.00540172	-0.0384615
	207	0.00272853	0.0250277	0.0339289	0.00602426	0.0343869	0.0427113	0.0451833	0.00271677	0.0279527	0.0354827	-0.0039247	0.0185469	0.00212826	0.0102165	-0.0384615	0.00933555	0.0454279	-0.0030745	0.0231119	0.019437	0.00621803	-0.008021	0.0513742	0.0392467	0.014713	0.00540172	-0.0095182
	208	0.0196847	0.0135316	0.0354803	0.0318361	0.026957	0.0366203	0.0529782	0.0196679	0.0159142	0.0328815	0.0216701	0.0108493	0.0191852	0.00443496	0.0143336	0.0204648	0.0424644	0.0231677	-0.00202641	0.0229461	0.0111947	-0.0384615	0.043321	0.0073871	0.0179286	0.0102854	-0.0384615
	209	0.0316758	0.00211815	0.0387648	0.0160202	0.0409376	0.0414315	0.0372706	0.0316556	0.00396785	0.0351668	0.00992945	-0.0384615	0.00472166	0.00369378	-0.0384615	-0.0111247	0.0450681	0.0111282	0.0273522	-0.0098895	0.00163599	-0.0384615	0.0270238	0.0446391	-0.0121929	0.00090486	-0.0384615
	210	0.00695989	0.0169802	0.0458573	0.0302155	0.0320719	0.0161	0.0195326	0.00694689	0.0195249	0.0382182	0.00024686	-0.0384615	0.0328262	0.0310115	-0.0021238	-0.0183854	0.0485455	0.0012015	0.000837443	0.036159	0.0163171	-0.0384615	0.0346019	0.0110073	0.030029	0.0153118	-0.0384615
	211	-0.0384615	0.0266628	0.0411501	0.0293775	0.0155502	0.0347545	0.0480836	-0.0384615	0.0296654	0.025033	-0.0384615	-0.0384615	0.0162259	0.0388886	-0.0384615	0.00738156	0.0335282	-0.0384615	0.0203594	0.0161697	-0.0384615	-0.0384615	0.0137411	0.0357492	0.0117182	-0.0384615	-0.0384615
	212	0.0184543	0.0233091	0.0283978	0.0302155	0.0332469	0.00564527	0.0519084	0.0184379	0.0261526	0.031161	-0.0078502	-0.019544	-0.0384615	0.0266837	0.0314178	0.0265713	0.0405048	-0.007098	0.0134534	0.0333758	-0.009693	0.00129513	0.0370953	0.0269837	0.0274811	-0.0102149	-0.0006681
	213	0.00386382	0.0379168	-0.0042465	0.010339	0.0409376	0.0460504	0.0398871	0.00385172	0.0414567	0.0200677	0.00867748	0.0313807	0.0182312	0.023946	0.017188	0.0154474	0.027879	0.00984454	0.00412191	0.0380341	-0.0384615	-0.0384615	0.0381558	0.0151621	0.0317453	-0.0384615	-0.0384615
	214	0.00025691	0.0210248	0.0473227	0.00505867	0.026028	0.030302	0.0334951	0.00024586	0.0237603	0.0364153	-0.0007139	0.0127553	0.00389094	-0.0034393	0.00590035	-0.0384615	0.0464907	0.00021664	0.027683	0.0463331	0.0214603	-0.0384615	0.0131959	0.04506	0.0393387	0.0203582	-0.0384615
	215	0.0129375	0.00573551	0.0274671	0.00870339	0.0287439	0.0315694	0.0390332	0.0129228	0.0077535	0.0282295	0.0247491	0.0240316	-0.0030859	0.0144338	-0.0021238	0.000266416	0.0371667	0.0263256	-0.00540826	0.0460295	0.0122995	-0.0384615	0.0266707	0.0031152	0.0390609	0.0113696	-0.0384615
	216	0.0257079	0.0254439	0.0498497	0.0356081	0.00083727	0.0252296	0.0254021	0.0256894	0.0283887	0.0224199	0.025476	0.0177875	0.0266792	0.0313018	-0.0384615	0.00449764	0.0305547	0.0270711	0.0328855	0.0290096	0.0117529	-0.0060854	0.0259536	0.0516839	0.023483	0.0108332	-0.0076792
	217	-0.0159837	0.0266628	0.0156772	0.0276405	0.0428097	0.0311517	0.0122465	-0.01599	0.0296654	0.0286092	0.012815	-0.0384615	-0.0008312	0.0263534	-0.0384615	-0.0384615	0.037599	0.0140869	0.0112839	0.0503887	-0.0384615	0.00361547	0.0273733	0.024233	0.0430477	-0.0384615	0.00153562
	218	0.00272853	0.0219582	0.00777725	-0.0018689	0.036572	0.0430254	0.0354279	0.00271677	0.0247378	0.0457422	0.0182595	-0.0082789	0.0243667	0.0197638	-0.0384615	0.00598453	0.0571256	0.01967	0.0182329	0.0271048	0.0117529	-0.0384615	-0.0152925	0.0330486	0.0217384	0.0108332	-0.0384615
	219	0.00969658	0.0210248	0.0189143	0.0184803	0.0421946	0.0583697	0.0449331	0.00968278	0.0237603	0.0335483	0.00024686	0.0246558	-0.0384615	-0.0023917	-0.0384615	0.0244117	0.0432241	0.0012015	0.0168807	0.0353837	-0.0384615	-0.0384615	0.0195775	0.0313321	0.0293193	-0.0384615	-0.0384615
	220	0.0190757	0.0169802	0.0260226	0.0505977	0.0538808	0.0351348	0.020986	0.0190592	0.0195249	0.0426758	-0.0078502	0.036626	0.0223089	-0.0070171	0.0226435	0.0236599	0.0536278	-0.007098	-0.00540826	-0.0384615	0.0163171	-0.0384615	0.00837141	0.0031152	-0.0384615	0.0153118	-0.0384615
	221	0.0290445	0.0262613	0.02975	0.037709	0.0614925	0.0439546	0.0274089	0.029025	0.0292449	0.0405055	-0.0384615	0.0118196	0.0146246	0.0180922	0.0177265	0.0159407	0.0511531	-0.0384615	-0.0030848	0.0398271	-0.0384615	-0.0384615	0.0373631	0.0060498	0.0333863	-0.0384615	-0.0384615
	222	0.00152954	0.0195704	0.0255273	0.045194	0.049863	0.0588232	0.0146941	0.00151813	0.0222373	0.0437216	0.0105328	0.00533607	-0.0384615	0.0124086	0.0166394	-0.0384615	0.0548206	0.0117469	0.0069801	0.0538708	0.0138754	-0.008021	0.026314	0.0187803	0.0462315	0.012916	-0.0095182
	223	-0.0384615	0.0135316	0.0218374	0.0069512	0.0225589	0.0215574	0.0398871	-0.0384615	0.0159142	0.0373268	0.0138868	0.0214082	-0.0384615	0.0235874	0.0143336	-0.00783476	0.0475295	0.0151859	-0.00964177	0.0029853	-0.0081551	3.0087e-05	0.0373631	-0.0022278	-0.0003737	-0.0087053	-0.0018696
	224	-0.0078422	0.0308014	0.0176619	0.0366723	0.0235877	0.0343705	0.0459257	-0.0078509	0.034001	0.0447433	-0.0078502	0.0087909	-0.0384615	0.0209602	0.0314178	0.0173718	0.055986	-0.007098	0.0164157	0.04898	0.0128351	-0.0006337	0.0172861	0.0307419	0.0417595	0.0118952	-0.0025001
	225	0.0196847	0.0328755	0.0212743	0.00505867	0.0573758	0.0335909	0.0266202	0.0196679	0.036174	0.00811922	-0.0384615	0.0108493	0.0277795	0.0329974	-0.0384615	0.00371558	0.0142985	-0.0384615	0.00254304	0.0245666	0.0210632	-0.0161144	0.0414262	0.0131645	0.0194133	0.0199686	-0.0172097
	226	0.0202818	0.00655577	0.0250247	-0.0384615	-0.0064571	0.0209969	0.0519084	0.0202648	0.008612	0.0304499	0.020012	0.0145348	-0.0384615	0.0374332	0.00504652	0.0159407	0.039695	0.0214671	0.00412191	0.0245666	0.00883176	-0.0384615	0.0225228	0.0151621	0.0194133	0.00796671	-0.0384615
	227	-0.0384615	0.0258551	0.0331293	0.0133282	0.0396425	0.0376995	0.043918	-0.0384615	0.0288193	0.025033	-0.0017244	0.0264619	0.00302763	0.0374332	0.0307041	0.0187364	0.0335282	-0.0008192	0.00828812	0.0475281	0.00944356	-0.0384615	0.051179	0.0204369	0.0404317	0.00856708	-0.0384615
	228	0.0231079	0.050205	0.0350981	0.0390516	0.0425032	0.0469198	0.0428791	0.0230901	0.0543377	0.0449951	0.0182595	-0.0384615	0.00629672	0.0102165	0.0160802	0.00118368	0.0562732	0.01967	0.027683	0.0478221	-0.0156895	-0.0384615	0.0148002	0.04506	0.0407006	-0.0161016	-0.0384615
	229	0.0184543	0.0190699	0.0201168	0.012612	0.0434162	0.0204263	0.0314598	0.0184379	0.0217132	0.0219632	-0.0027917	-0.0384615	0.0182312	0.0185189	0.0226435	-0.0384615	0.0300352	-0.0019132	0.0219613	0.0525605	-0.0156895	-0.0384615	0.0316303	0.0377844	0.0450335	-0.0161016	-0.0384615
	230	-0.0384615	0.00885897	0.0306241	-0.0384615	0.0389796	0.011789	0.0436605	-0.0384615	0.0110227	0.0449951	-0.0064365	0.0338534	-0.0384615	-0.0004569	-0.0384615	0.00738156	0.0562732	-0.0056491	0.00487076	0.0415469	0.00820442	3.0087e-05	0.0168058	0.0161099	0.0349599	0.00735107	-0.0018696
	231	0.0158293	-0.0384615	0.0283978	0.00505867	0.018072	0.023182	0.0372706	0.0158137	-0.0384615	0.0318587	-0.0064365	0.0162072	0.0129257	-0.0013999	0.0041592	0.0164256	0.0412994	-0.0056491	0.0311322	0.0380341	-0.0384615	-0.0384615	0.0148002	0.0494506	0.0317453	-0.0384615	-0.0384615
	232	0.00969658	0.0274521	0.0149839	0.0133282	0.0287439	0.0480541	0.0141025	0.00968278	0.0304922	0.0424104	0.00596202	0.0214082	0.0167403	0.0340872	0.0155099	-0.00170582	0.0533252	0.00706048	0.0215684	0.0017787	0.0138754	-0.0384615	0.0266707	0.0372851	-0.0014809	0.012916	-0.0384615
	233	0.00272853	0.0354765	-0.0384615	0.0310347	0.0071018	0.0226495	0.0146941	0.00271677	0.0388994	0.0454946	-0.0384615	-0.0384615	0.00982896	-0.0013999	-0.0384615	-0.0384615	0.056843	-0.0384615	0.0107123	0.0345929	-0.0114102	-0.0035456	0.0553054	0.0235086	0.0285954	-0.0119006	-0.0052663
	234	0.00881787	-0.0174339	0.0487433	0.0233811	0.0291769	0.0167581	0.0387446	0.00880433	-0.0164842	0.0399453	0.00369425	0.0127553	0.00629672	-0.0187573	-0.0033979	0.0262207	0.0505143	0.00473556	0.007643	0.0285429	-0.0384615	-0.0384615	0.0343148	0.0196198	0.0230556	-0.0384615	-0.0384615
	235	0.0202818	0.0282239	0.0255273	0.0248614	0.0148836	0.047206	0.0311096	0.0202648	0.0313008	0.015313	-0.0384615	-0.0384615	0.0361401	0.0124086	0.00323485	0.0133825	0.0224726	-0.0384615	0.0159431	0.0441635	-0.0384615	-0.0384615	0.021709	0.0301421	0.037354	-0.0384615	-0.0384615
	236	0.0276533	0.0180434	0.0135434	0.017276	0.0406175	0.0477731	0.0152735	0.0276342	0.0206382	0.0373268	-0.0111384	0.0313807	-0.0384615	0.00130427	-0.0384615	0.00449764	0.0475295	-0.0104681	-0.00810116	0.0408673	0.00076732	-0.0384615	0.0244723	-0.000284	0.0343381	5.2306e-05	-0.0384615
	237	-0.0041512	0.0153085	0.00374584	-0.0384615	0.0343869	0.00242463	0.0404469	-0.004161	0.0177746	0.0388019	0.0105328	0.0027051	0.00777199	0.00130427	-0.0097185	-0.00511787	0.0492109	0.0117469	0.0159431	0.0466348	0.00944356	-0.0384615	0.0277193	0.0301421	0.0396146	0.00856708	-0.0384615
	238	0.0403676	0.0318528	0.00374584	0.00953454	0.0421946	0.0411056	0.0407241	0.0403447	0.0351025	0.0270651	-0.0039247	0.00125867	-0.0125068	0.00904588	0.0248435	0.0191777	0.0358411	-0.0030745	0.00828812	0.0147525	-0.009693	-0.0143699	0.0126394	0.0204369	0.0104189	-0.0102149	-0.0155516
	239	0.015134	0.0116307	0.0135434	0.0190646	0.00201512	0.0285406	0.0185239	0.0151186	0.0139241	0.0382182	0.0375847	0.0087909	0.00020422	0.00904588	-0.0033979	-0.0225572	0.0485455	0.0394924	0.0101278	0.0372944	-0.0384615	-0.0384615	0.0120711	0.0227678	0.0310683	-0.0384615	-0.0384615
	240	0.0303838	0.0116307	0.0572023	0.0248614	0.0466124	0.0084681	0.0441739	0.0303639	0.0139241	0.0297249	0.00931132	0.00654467	0.0104786	0.0144338	0.011818	0.00870139	0.0388693	0.0104944	-0.0156491	0.0181729	0.00327213	-0.0384615	0.0221185	-0.0098005	0.0135544	0.00251063	-0.0384615
	241	-0.0384615	0.0274521	0.0120225	-0.0018689	0.0274123	0.0331951	0.0503702	-0.0384615	0.0304922	-0.0010667	0.00204125	-0.003842	-0.0221824	0.00369378	0.017188	0.00805045	0.00387101	0.00304097	0.028657	0.0294703	-0.0067557	-0.0051967	0.0499909	0.0462994	0.0239049	-0.0073317	-0.0068348
	242	0.0257079	0.0321968	0.009562	0.0218307	0.00969389	0.0257226	0.0464141	0.0256894	0.0354629	0.0434625	-0.0384615	-0.0384615	0.0129257	0.0295251	-0.0384615	-0.000694827	0.054525	-0.0384615	-0.0030848	0.0091134	-0.0384615	-0.002774	0.0306912	0.0060498	0.00524803	-0.0384615	-0.0045332
	243	0.0281231	0.0214949	0.0170153	0.0140261	0.0347596	0.0355114	0.0354279	0.0281039	0.0242527	0.0266682	0.0195832	0.00125867	-0.0384615	0.0139414	0.00903571	-0.0384615	0.0353893	0.0210274	0.0195265	0.0218191	0.00820442	-0.0384615	0.0212941	0.0346913	0.0168959	0.00735107	-0.0384615
	244	0.015134	-0.0384615	0.00777725	0.0207536	0.0396425	0.0147364	0.0274089	0.0151186	-0.0384615	0.0449951	-0.0131196	0.0118196	0.0196511	0.027011	-0.0009307	0.0196128	0.0562732	-0.0124985	0.0144761	0.0466348	-0.0384615	-0.0384615	0.028062	0.0282809	0.0396146	-0.0384615	-0.0384615
	245	0.0214426	0.00400095	0.0260226	0.0370208	0.0148836	0.0186481	-0.0384615	0.0214253	0.00593817	0.0228701	-0.0064365	0.00984108	0.0270499	0.0193545	-0.0384615	0.00933555	0.031067	-0.0056491	0.0144761	0.0271048	0.00883176	0.00129513	0.0297275	0.0282809	0.0217384	0.00796671	-0.0006681
	246	0.0144211	0.0241795	0.016354	0.0178842	0.0198318	0.0331951	0.033824	0.0144059	0.0270643	0.0241848	0.00931132	-0.0384615	0.0331394	0.0124086	0.00903571	0.0196128	0.0325629	0.0104944	0.00170769	0.0349903	0.0153656	-0.0384615	0.0340257	0.0121078	0.0289592	0.0143782	-0.0384615
	247	-0.0384615	0.00211815	0.0418077	0.0069512	0.0287439	0.0154264	0.0454321	-0.0384615	0.00396785	0.0402263	-0.0384615	0.00533607	0.00212826	-0.0004569	0.014928	0.00598453	0.0508348	-0.0384615	0.0314302	0.0369195	-0.0384615	-0.0384615	0.0300515	0.0498301	0.0307251	-0.0384615	-0.0384615
	248	-0.0384615	0.0122795	0.0301896	-0.0005383	0.0245853	0.0394372	0.0510354	-0.0384615	0.0146034	0.00655948	-0.0384615	0.0292773	0.0182312	0.0276565	0.0217201	0.0149454	0.0125271	-0.0384615	0.00952953	0.0444799	-0.0384615	-0.0114752	0.0237064	0.0220097	0.0376434	-0.0384615	-0.0128006
	249	-0.0384615	0.0205476	0.0414801	0.015371	0.046331	0.030302	0.0366657	-0.0384615	0.0232605	0.0214999	0.0111223	0.00654467	0.00020422	0.0139414	0.00903571	0.00598453	0.0295081	0.0123513	-0.0384615	0.02807	-0.0010911	-0.0070243	0.0182238	-0.0384615	0.0226225	-0.0017717	-0.0085712
	250	0.0105456	-0.0384615	0.00482231	0.0238819	0.0274123	0.0404461	0.035741	0.0105316	-0.0384615	0.0258604	0.0122627	0.00654467	0.0167403	0.0158609	0.00590035	0.0111475	0.0344699	0.0135206	0.0215684	0.00724357	-0.0384615	-0.0384615	0.00769781	0.0372851	0.00353296	-0.0384615	-0.0384615
	251	-0.0384615	0.0328755	0.0239963	0.00188164	0.0168385	0.0366203	0.0141025	-0.0384615	0.036174	0.0175212	0.00667054	0.0087909	0.00916213	0.0118776	-0.0047686	-0.0384615	0.0249831	0.00778689	0.00952953	0.0218191	-0.0384615	3.0087e-05	0.0237064	0.0220097	0.0168959	-0.0384615	-0.0018696
	252	-0.0384615	0.0241795	0.0207009	-0.0384615	0.00313038	0.0252296	0.0521242	-0.0384615	0.0270643	0.0348485	-0.0384615	0.040049	-0.0043257	-0.0384615	0.00828928	0.00206174	0.0447053	-0.0384615	0.00629809	0.00724357	-0.0384615	-0.0384615	0.0373631	0.0179168	0.00353296	-0.0384615	-0.0384615
	253	0.0333321	0.00811538	0.0327232	0.0248614	-0.0031843	0.0221081	0.0478488	0.0333113	0.0102444	0.0345275	0.01542	0.0027051	0.0182312	-0.0384615	0.00903571	0.00805045	0.0443396	0.0167581	0.0112839	0.0321188	0.00551675	-0.0384615	0.00700482	0.024233	0.0263302	0.0047135	-0.0384615
	254	0.0105456	0.022865	0.00683311	0.0326208	0.0304456	0.0451641	0.026219	0.0105316	0.0256876	0.0122837	0.00992945	0.028178	0.00118875	0.00584765	0.00751928	-0.0384615	0.0190296	0.0111282	0.0270183	0.000498	-0.0384615	-0.0384615	0.0221185	0.0442143	-0.0026562	-0.0384615	-0.0384615
	255	-0.0384615	0.0357898	0.00584962	0.0207536	0.0291769	0.0358845	0.0381614	-0.0384615	0.0392277	0.0481481	-0.0039247	-0.0384615	0.0281388	0.0167741	0.0217201	0.00371558	0.0598707	-0.0030745	0.0149736	0.0261121	0.00246981	-0.0384615	0.0148002	0.0289121	0.020829	0.00172321	-0.0384615
	256	0.0316758	0.0195704	0.0195214	0.0393806	0.0412553	0.0384034	0.0128794	0.0316556	0.0222373	-0.0048904	0.020852	0.0292773	0.0274166	0.00652265	0.00751928	-0.0384615	-0.0004662	0.0223286	0.0101278	0.0303745	-0.009693	-0.0060854	0.0316303	0.0227678	0.0247329	-0.0102149	-0.0076792
	257	0.0105456	0.0158767	0.0120225	0.00070773	0.0220319	0.0390955	-0.00228169	0.0105316	0.0183694	0.0233142	-0.0384615	0.0432147	0.0191852	-0.0034393	-0.0384615	0.00995401	0.0315723	-0.0384615	0.0139695	0.036159	0.0265636	0.00468854	0.0153151	0.0276383	0.030029	0.025365	0.00255467
	258	0.00272853	0.0361006	0.0354803	-0.0384615	0.0155502	0.0541003	0.0354279	0.00271677	0.0395534	0.0169847	0.00667054	0.00405973	0.00020422	0.0205665	0.017188	0.00805045	0.0243731	0.00778689	0.0107123	0.0380341	0.00246981	-0.0384615	0.0284013	0.0235086	0.0317453	0.00172321	-0.0384615
	259	0.00025691	0.0147288	0.0464491	0.015371	0.0351288	0.0358845	0.020986	0.00024586	0.0171676	0.0464773	0.0116987	-0.0384615	0.0146246	-0.0070171	0.00903571	0.00805045	0.0579642	0.0129423	0.0186703	0.0412084	-0.0001401	-0.0006337	0.0458003	0.033604	0.0346503	-0.0008383	-0.0025001
	260	0.0303838	0.0158767	0.016354	0.00953454	0.0250731	0.0257226	0.0241386	0.0303639	0.0183694	0.0278456	0.00204125	0.0347995	0.00212826	0.0158609	0.0124693	0.0365709	0.0367297	0.00304097	0.0266812	0.0261121	0.0122995	-0.0384615	0.042855	0.0437854	0.020829	0.0113696	-0.0384615
	261	0.0333321	0.0246063	0.0170153	0.0212967	0.0332469	0.023182	0.0190324	0.0333113	0.0275114	0.0396624	0.020852	0.0338534	0.00472166	-0.0070171	0.0131051	0.0169026	0.0501918	0.0223286	0.007643	0.0294703	-0.0020913	-0.0051967	0.0396969	0.0196198	0.0239049	-0.0027534	-0.0068348
	262	0.0316758	-0.00225831	0.0195214	-0.0106461	0.0209512	0.0280864	0.035741	0.0316556	-0.000611481	0.0169847	-0.0007139	0.00654467	0.0104786	0.0167741	0.0296068	0.0173718	0.0243731	0.00021664	0.0149736	0.036541	-0.0384615	-0.0060854	0.0191329	0.0289121	0.0303787	-0.0384615	-0.0076792
	263	0.0208675	0.0274521	0.0149839	0.0302155	0.0477212	0.0454615	0.0396044	0.0208505	0.0304922	0.0416043	-0.0027917	-0.0384615	0.00552273	0.0209602	0.0277003	0.00995401	0.052406	-0.0019132	0.017789	0.0341914	0.0047933	-0.0207618	0.0322434	0.0324851	0.0282279	0.00400351	-0.0216276
	264	0.0410427	0.0214949	0.0318976	0.00784318	0.036572	0.0662038	0.0281803	0.0410196	0.0242527	0.0416043	0.0346216	0.0145348	-0.0043257	0.00369378	-0.0384615	-0.0154497	0.052406	0.0364524	0.0123907	0.00412779	-0.0042693	0.0184286	0.0399483	0.0256362	0.00067457	-0.0048912	0.0155988
	265	0.00152954	0.00111013	0.014273	0.019638	0.0474465	0.019845	0.0232687	0.00151813	0.00291303	0.0190747	0.00116365	-0.0384615	0.00389094	-0.0013999	0.0221852	-0.00642038	0.0267497	0.00214131	0.00412191	0.0175203	0.0153656	-0.0384615	0.0340257	0.0151621	0.0129562	0.0143782	-0.0384615
	266	0.0236445	0.00308009	0.00482231	0.0166549	0.0198318	0.0237059	0.0128794	0.0236266	0.00497448	0.0328815	0.00992945	0.0270434	0.0205624	0.0282903	0.017188	0.00669341	0.0424644	0.0111282	0.00629809	0.019437	0.00404581	-0.0384615	0.021709	0.0179168	0.014713	0.00326992	-0.0384615
	267	-0.0384615	0.0153085	0.0201168	-0.0384615	0.0291769	0.0488872	0.0254021	-0.0384615	0.0177746	0.0351668	0.0212637	-0.0384615	-0.0008312	0.028913	0.0111501	-0.00170582	0.0450681	0.0227509	0.00629809	0.0234952	0.0218525	-0.0384615	0.0284013	0.0179168	0.0184317	0.0207429	-0.0384615
	268	0.00386382	0.0158767	0.0207009	0.0212967	0.0389796	0.00123464	0.0546436	0.00385172	0.0183694	0.014141	-0.0384615	0.0214082	0.0205624	0.0246516	0.0280898	0.0117242	0.0211404	-0.0384615	0.0234866	0.045416	-0.0384615	-0.0384615	0.0131959	0.0397229	0.0384998	-0.0384615	-0.0384615
	269	-0.0011021	0.0254439	-0.0384615	0.019638	0.0300276	0.0376995	0.0321504	-0.0011127	0.0283887	0.0370252	0.0052311	0.017008	0.00916213	0.00213107	-0.0384615	0.00290458	0.0471858	0.00631113	0.00412191	0.0345929	-0.0010911	0.00468854	0.0191329	0.0151621	0.0285954	-0.0017717	0.00255467
	270	0.0276533	0.0328755	0.00584962	-0.0106461	0.0308589	0.0486111	0.0270168	0.0276342	0.036174	5.315e-05	-0.0007139	0.0108493	-0.0008312	0.0224877	-0.0142684	-0.0384615	0.00514157	0.00021664	0.0211706	0.0312569	0.0167812	-0.0102311	0.0142757	0.0367796	0.025541	0.0157672	-0.0116183
	271	-0.0384615	0.0233091	0.0207009	0.0111189	0.0351288	0.0252296	0.0363599	-0.0384615	0.0261526	0.0361069	-0.0384615	-0.0059136	0.0205624	0.0243006	0.0310627	-0.0111247	0.0461392	-0.0384615	0.0118431	0.0303745	-0.0010911	-0.0384615	0.0368259	0.0249419	0.0247329	-0.0017717	-0.0384615
	272	0.0136894	0.0410518	0.00014916	-0.0005383	0.0396425	0.0289891	0.030756	0.0136744	0.0447423	0.0297249	0.00369425	0.0153834	0.00118875	0.0144338	-0.0384615	-0.000694827	0.0388693	0.00473556	0.0302236	0.0132594	0.0047933	0.00620797	0.00902693	0.0482937	0.00905004	0.00400351	0.00399754
	273	0.037187	0.00308009	0.016354	0.0190646	0.0203965	-0.0384615	0.0102508	0.0371651	0.00497448	0.0332163	0.0163977	-0.0384615	0.0247633	-0.0013999	0.00976032	0.00206174	0.0428459	0.0177607	-7.16723e-05	0.0212404	-0.0384615	-0.0384615	0.00053272	0.00985782	0.0163656	-0.0384615	-0.0384615
	274	-0.0011021	0.0304442	-0.0384615	-0.0384615	0.0220319	0.0404461	0.0254021	-0.0011127	0.0336267	0.0399453	0.0228591	0.0270434	0.0140699	0.0172201	-0.0384615	-0.0384615	0.0505143	0.0243871	0.00952953	0.0329614	0.00076732	0.00248697	0.021709	0.0220097	0.0271017	5.2306e-05	0.00046387
	275	0.0208675	-0.0384615	0.00261378	-0.0132188	0.0482658	0.0436471	0.0354279	0.0208505	-0.0384615	0.0532579	0.0133562	0.0200108	-0.0019249	0.0149176	0.0143336	-0.00642038	0.0657037	0.0146418	-7.16723e-05	0.0218191	0.0176879	0.00248697	0.00629094	0.00985782	0.0168959	0.0166569	0.00046387
	276	0.00025691	0.0122795	0.0255273	0.0212967	0.0209512	0.0180314	0.038454	0.00024586	0.0146034	0.0325436	0.00024686	0.0153834	-0.0384615	0.0197638	-0.0384615	0.00371558	0.0420795	0.0012015	0.0259969	0.026612	-0.0054671	-0.0384615	0.0505886	0.042915	0.021287	-0.0060668	-0.0384615
	277	0.0165081	0.0210248	0.0112281	0.0202008	0.0168385	0.00462278	0.0449331	0.0164923	0.0237603	0.0297249	0.0138868	-0.0384615	0.0210082	-0.0384615	0.0160802	0.0228904	0.0388693	0.0151859	-0.00669926	0.0147525	0.0210632	-0.0384615	0.0343148	0.00148532	0.0104189	0.0199686	-0.0384615
	278	-0.0384615	0.0109654	-0.0026637	-0.0384615	0.0071018	0.00355138	0.0396044	-0.0384615	0.0132277	0.0328815	0.0052311	0.0276153	-0.0019249	-0.0034393	-0.0384615	0.0133825	0.0424644	0.00631113	0.0199458	0.0484046	0.00551675	-0.0384615	0.0142757	0.0352238	0.0412334	0.0047135	-0.0384615
	279	0.0276533	0.0109654	0.0120225	0.0178842	0.0379651	0.0209969	-0.00491483	0.0276342	0.0132277	0.0402263	0.00735834	0.0087909	-0.0086997	0.0193545	0.00504652	-0.0384615	0.0508348	0.00849205	0.0234866	0.0132594	0.0258806	-0.0384615	0.0273733	0.0397229	0.00905004	0.0246949	-0.0384615
	280	0.0262047	0.0158767	0.0212743	0.0212967	0.0142007	0.061251	0.00485682	0.026186	0.0183694	0.0361069	0.00596202	0.0192876	0.00472166	0.0134401	0.00903571	-0.0154497	0.0461392	0.00706048	0.0259969	0.02807	0.0100407	-0.0384615	0.0255893	0.042915	0.0226225	0.00915311	-0.0384615
	281	0.0121641	0.0102825	0.0245144	0.0285196	0.0376213	0.032391	0.0396044	0.0121496	0.0125128	0.0335483	0.0163977	0.00405973	0.00777199	-0.0004569	-0.0384615	0.0217008	0.0432241	0.0177607	0.0245856	0.0333758	0.0128351	-0.0384615	0.00555451	0.0411202	0.0274811	0.0118952	-0.0384615
	282	0.00272853	0.0102825	0.0229348	0.0310347	0.0235877	0.0451641	0.0163979	0.00271677	0.0125128	0.0538867	-0.0154612	0.0233953	-0.0384615	0.0107821	0.00672373	0.0122885	0.0664218	-0.014898	0.0186703	0.0206508	0.0111947	-0.0384615	0.0200156	0.033604	0.0158253	0.0102854	-0.0384615
	283	0.00152954	-0.00489317	0.0207009	0.0160202	-0.0384615	0.019845	2.50831e-05	0.00151813	-0.00336809	0.0416043	0.00735834	-0.0384615	0.00302763	0.0118776	0.0111501	0.0139134	0.052406	0.00849205	0.00828812	0.0325424	-0.0156895	-0.0384615	0.026314	0.0204369	0.0267181	-0.0161016	-0.0384615
	284	0.00881787	0.0304442	-0.0384615	0.00405004	0.0186701	0.0285406	0.0311096	0.00880433	0.0336267	0.0364153	-0.0064365	0.00769399	0.0151685	0.0149176	0.00504652	0.00933555	0.0464907	-0.0056491	0.017789	0.0333758	-0.0020913	-0.0384615	0.0237064	0.0324851	0.0274811	-0.0027534	-0.0384615
	285	0.00597359	0.00573551	0.0212743	0.00602426	0.0332469	0.0533527	0.0360516	0.00596088	0.0077535	0.0442354	0.0105328	0.0264619	0.0123349	0.0180922	0.0217201	0.0122885	0.0554066	0.0117469	-0.00102438	0.0349903	0.00404581	-0.0006337	0.00053272	0.00865349	0.0289592	0.00326992	-0.0025001
	286	-0.0041512	0.0135316	-0.0384615	0.0160202	0.0264956	0.0430254	0.0485498	-0.004161	0.0159142	0.0351668	0.0173434	-0.0019863	-0.0019249	0.028913	-0.0384615	-0.0384615	0.0450681	0.0187305	0.0173384	0.00724357	0.0047933	-0.0035456	0.0114903	0.031913	0.00353296	0.00400351	-0.0052663
	287	-0.0041512	0.0073483	-0.0384615	-0.0132188	0.036572	0.0497058	0.0163979	-0.004161	0.00944151	0.0338775	-0.0039247	0.0220843	0.0182312	0.00369378	-0.0384615	0.0200418	0.043599	-0.0030745	0.0227329	0.0261121	0.00246981	-0.0013208	-0.0384615	0.038765	0.020829	0.00172321	-0.0031528
	288	0.0220073	0.00655577	0.00141819	0.0190646	-0.0384615	0.0209969	0.0464141	0.0219899	0.008612	0.0224199	0.0258337	0.0468767	-0.010477	0.0051523	0.0192858	0.0128411	0.0305547	0.027438	0.0273522	0.00412779	-0.0185945	-0.0384615	0.0126394	0.0446391	0.00067457	-0.0189535	-0.0384615
	289	0.0136894	0.0404989	0.00014916	-0.0065622	0.0379651	0.0285406	0.0152735	0.0136744	0.0441628	0.0488463	0.0317178	-0.0002972	0.00389094	0.00584765	0.00504652	0.00525323	0.0606675	0.0334736	0.0149736	0.0345929	0.0198407	-0.0384615	0.0200156	0.0289121	0.0285954	0.0187691	-0.0384615
	290	0.0285868	0.0338714	0.0207009	0.00784318	0.0406175	0.0404461	0.0378666	0.0285674	0.0372176	-0.0022553	0.00867748	0.00533607	0.0288465	0.00584765	-0.0384615	-0.0384615	0.0025225	0.00984454	0.007643	0.0503887	0.0122995	-0.0384615	0.044465	0.0196198	0.0430477	0.0113696	-0.0384615
	291	0.00025691	0.0073483	0.0120225	0.0178842	0.0250731	0.0180314	0.047137	0.00024586	0.00944151	0.0315115	0.00288366	0.0370698	0.0196511	-0.0023917	-0.0384615	0.0105577	0.0409039	0.00390457	0.0372052	0.0316903	-0.0054671	-0.0384615	0.0316303	0.0571897	0.0259378	-0.0060668	-0.0384615
	292	0.0105456	0.00211815	0.036605	0.0166549	0.0354945	0.0285406	0.0572386	0.0105316	0.00396785	0.0390907	-0.0384615	0.017008	0.0340642	0.00904588	-0.0384615	-0.00938906	0.0495401	-0.0384615	0.0168807	0.0299252	-0.0001401	-0.0006337	0.0316303	0.0313321	0.0243215	-0.0008383	-0.0025001
	293	0.00969658	0.0396558	-0.0101442	0.00188164	0.0508989	0.037343	0.0296745	0.00968278	0.0432792	0.0185658	-0.0384615	0.00769399	0.0117307	-0.0384615	0.0230955	0.0173718	0.0261709	-0.0384615	0.0195265	0.0223876	-0.0384615	-0.0090856	0.0270238	0.0346913	0.0174168	-0.0384615	-0.0105298
	294	0.0246921	0.00111013	-0.0101442	0.017276	0.0471701	0.0502438	0.0398871	0.0246739	0.00291303	0.0200677	-0.0027917	-0.0145734	0.0129257	0.00584765	-0.0118039	0.0217008	0.027879	-0.0019132	0.00891661	-0.0384615	-0.0185945	-0.0384615	0.0204476	0.0212331	-0.0384615	-0.0189535	-0.0384615
	295	-0.002564	0.0158767	0.0255273	0.00784318	0.0079968	0.0204263	0.0115981	-0.0025742	0.0183694	0.0116348	-0.0027917	0.0246558	-0.0384615	0.00652265	-0.0384615	0.00371558	0.0182923	-0.0019132	0.0289758	0.00412779	-0.0001401	-0.0384615	0.00837141	0.0467052	0.00067457	-0.0008383	-0.0384615
	296	-0.0384615	0.00211815	0.0149839	0.0178842	0.0553076	0.0084681	0.030399	-0.0384615	0.00396785	0.0426758	-0.0384615	-0.0384615	-0.0384615	0.0185189	-0.0384615	-0.000694827	0.0536278	-0.0384615	0.0173384	0.0357732	0.0176879	-0.0384615	0.0200156	0.031913	0.0296759	0.0166569	-0.0384615
	297	0.0246921	0.0311552	0.0112281	-0.0384615	0.00313038	0.0404461	0.0454321	0.0246739	0.0343716	0.0437216	0.024006	0.0270434	0.0182312	0.0129293	0.0166394	-0.00511787	0.0548206	0.0255635	0.00559553	0.0147525	0.0117529	-0.008021	0.0313199	0.0170273	0.0104189	0.0108332	-0.0095182
	298	-0.0058952	0.0116307	0.0250247	0.00602426	0.0079968	0.0242216	0.020986	-0.0059045	0.0139241	0.0241848	0.0044759	0.0200108	0.0123349	0.0113356	0.00125742	-0.00390725	0.0325629	0.00553689	0.0259969	0.0517573	0.0158453	-0.0384615	0.0233166	0.042915	0.0442992	0.0148489	-0.0384615
	299	-0.0384615	0.0147288	0.0331293	0.0228725	0.0214961	0.0161	0.0293067	-0.0384615	0.0171676	0.0332163	0.0052311	0.0270434	0.00118875	0.0335461	-0.0384615	0.00118368	0.0428459	0.00631113	0.0366903	0.0256047	0.00246981	-0.0384615	0.0177587	0.0565331	0.0203643	0.00172321	-0.0384615
	300	-0.0041512	0.0376197	0.0250247	0.010339	0.0328592	0.0180314	0.0195326	-0.004161	0.0411453	0.0164382	-0.0017244	0.0308661	0.00982896	0.00717875	0.014928	0.00598453	0.0237517	-0.0008192	0.0231119	0.0316903	0.0106242	-0.0384615	0.0126394	0.0392467	0.0259378	0.00972565	-0.0384615
	301	0.0320968	4.99847e-05	0.0182946	-0.0384615	0.026028	0.037343	0.0334951	0.0320764	0.00180371	0.0332163	-0.0007139	-0.0384615	-0.0384615	0.0180922	-0.0217435	0.0111475	0.0428459	0.00021664	0.0227329	0.0503887	-0.0054671	0.00189953	0.0319381	0.038765	0.0430477	-0.0060668	-9.404e-05
	302	0.0448866	0.0135316	0.00482231	0.0345146	0.0071018	-2.845e-05	0.022375	0.0448623	0.0159142	0.0407829	-0.0384615	0.0153834	0.0312197	0.0153932	0.0192858	0.00290458	0.0514693	-0.0384615	0.0203594	0.0140161	0.0153656	-0.0384615	0.0368259	0.0357492	0.0097438	0.0143782	-0.0384615
	303	0.00790672	0.0153085	0.0086858	0.015371	-0.0384615	0.0307293	0.0434016	0.00789345	0.0177746	0.0332163	0.01542	0.0303441	-0.0008312	0.0221126	0.0310627	0.00449764	0.0428459	0.0167581	0.0245856	0.0329614	0.0194222	-0.0384615	0.0378932	0.0411202	0.0271017	0.0183585	-0.0384615
	304	0.00494335	0.0370189	-0.0384615	0.010339	0.0328592	0.0257226	0.00108453	0.00493094	0.0405157	0.0437216	0.0133562	0.0475751	0.0177425	0.00584765	0.00828928	0.00805045	0.0548206	0.0146418	0.0139695	-0.0008696	-0.0054671	-0.0384615	0.0416677	0.0276383	-0.0039113	-0.0060668	-0.0384615
	305	0.00969658	0.0250277	0.0318976	0.0276405	0.0396425	0.0407771	0.0300386	0.00968278	0.0279527	0.0224199	-0.0384615	0.0153834	0.0263045	-0.0004569	0.014928	0.00738156	0.0305547	-0.0384615	0.00559553	0.0308183	-0.0384615	-0.0143699	0.0255893	0.0170273	0.0251394	-0.0384615	-0.0155516
	306	0.0252038	0.0109654	0.0234698	0.0431412	0.0240903	0.0180314	0.0501464	0.0251855	0.0132277	0.0190747	-0.0384615	-0.0384615	0.00916213	0.0266837	-0.0384615	-0.0225572	0.0267497	-0.0384615	0.0154625	0.0303745	0.0117529	-0.0020334	0.0259536	0.0295323	0.0247329	0.0108332	-0.0038297
	307	0.0375528	0.00885897	0.02975	0.00299315	0.018072	0.0237059	0.0245651	0.0375308	0.0110227	0.0286092	0.0168744	0.0207173	0.0167403	-0.0384615	0.0207691	0.0221022	0.037599	0.0182495	-0.00102438	0.01547	0.00756048	-0.0384615	0.0266707	0.00865349	0.0110767	0.00671915	-0.0384615
	308	0.0246921	0.0210248	0.0207009	0.011876	0.036572	0.0147364	0.0372706	0.0246739	0.0237603	0.0393775	0.0187072	0.0323893	-0.0149056	0.00292663	0.00590035	0.00669341	0.049867	0.0201291	-0.0384615	0.00999771	0.00551675	-0.0102311	0.0354506	-0.0384615	0.00605907	0.0047135	-0.0116183
	309	-0.0384615	0.0357898	-0.0384615	0.0207536	0.0389796	0.0331951	0.0347942	-0.0384615	0.0392277	0.0185658	0.0149182	0.0207173	0.00552273	-0.0034393	-0.0384615	0.00118368	0.0261709	0.0162436	-0.00102438	0.0312569	-0.0133715	3.0087e-05	0.0200156	0.00865349	0.025541	-0.013826	-0.0018696
	310	-0.0384615	0.0233091	0.0182946	0.0202008	0.0112836	0.030302	0.0354279	-0.0384615	0.0261526	0.0338775	-0.0384615	0.0087909	-0.0056596	0.0102165	0.00751928	0.00669341	0.043599	-0.0384615	0.0195265	0.0181729	-0.0042693	-0.0128427	0.0303727	0.0346913	0.0135544	-0.0048912	-0.0141001
	311	0.015134	0.0190699	0.0421327	-0.0384615	-0.001748	0.038053	0.0289352	0.0151186	0.0217132	0.0147332	-0.0064365	0.0416609	0.0135038	0.00963801	-0.0384615	0.0204648	0.0218135	-0.0056491	0.0154625	0.0250897	0.0133602	-0.0384615	0.0473103	0.0295323	0.0198924	0.0124104	-0.0384615
	312	-0.0384615	0.0147288	0.0323127	0.0326208	0.0162016	0.0397762	0.0363599	-0.0384615	0.0171676	0.0262667	0.00288366	0.0357232	-0.0384615	0.00213107	-0.0384615	0.00995401	0.0349323	0.00390457	0.0139695	0.0275908	0.0106242	-0.0384615	0.026314	0.0276383	0.0221835	0.00972565	-0.0384615
	313	0.0403676	0.0153085	0.0310535	0.0178842	0.0168385	0.0125566	0.0466563	0.0403447	0.0177746	-0.0384615	-0.0384615	0.0118196	0.00552273	-0.0384615	0.0131051	0.0154474	-0.0384615	-0.0384615	0.00629809	0.0285429	0.0047933	-0.0090856	0.0287375	0.0179168	0.0230556	0.00400351	-0.0105298
	314	-0.0384615	0.00655577	0.00261378	0.0271926	0.0479943	0.0427113	0.0407241	-0.0384615	0.008612	0.0351668	-0.0183955	0.0233953	0.0243667	-0.0013999	0.0207691	-0.0384615	0.0450681	-0.0179049	0.0223494	0.0234952	0.00820442	-0.0143699	0.0126394	0.0382776	0.0184317	0.00735107	-0.0155516
	315	0.0281231	0.0297192	0.0279355	0.0333896	0.0225589	0.0439546	0.0122465	0.0281039	0.0328672	0.0361069	-0.0384615	0.0214082	0.0270499	-0.0084047	0.0143336	0.0182884	0.0461392	-0.0384615	0.0173384	0.0418827	-0.0042693	-0.0384615	0.0378932	0.031913	0.0352672	-0.0048912	-0.0384615
	316	0.0136894	0.0073483	0.0149839	0.0140261	0.0278618	0.0510398	0.041273	0.0136744	0.00944151	0.0373268	-0.0384615	0.00654467	-0.0030859	-0.0384615	-0.0384615	0.0187364	0.0475295	-0.0384615	0.007643	0.012481	0.00327213	-0.0384615	0.0172861	0.0196198	0.00833632	0.00251063	-0.0384615
	317	0.0208675	0.0180434	0.014273	-0.0384615	0.0209512	0.00564527	0.0431411	0.0208505	0.0206382	0.035796	-0.0094037	-0.003842	0.0191852	0.0124086	0.0137262	0.00933555	0.045785	-0.0086902	0.00487076	0.0168528	-0.0384615	-0.0384615	0.0229221	0.0161099	0.0123444	-0.0384615	-0.0384615
	318	-0.0384615	0.0214949	0.0376992	0.0069512	0.0192565	0.0133027	0.022375	-0.0384615	0.0242527	0.0122837	-0.0384615	0.0347995	-0.0384615	0.0129293	-0.0384615	0.0178336	0.0190296	-0.0384615	0.0164157	0.0168528	-0.0384615	-0.0384615	0.0337343	0.0307419	0.0123444	-0.0384615	-0.0384615
	319	0.00272853	0.0254439	0.0301896	0.0133282	0.0316719	0.0180314	0.0293067	0.00271677	0.0283887	0.0508812	0.00288366	0.0258705	0.00020422	-0.0084047	-0.0384615	0.00598453	0.0629903	0.00390457	0.0302236	0.0271048	0.00076732	-0.0161144	0.00318937	0.0482937	0.0217384	5.2306e-05	-0.0172097
	320	-0.0384615	0.00211815	-0.0059856	0.0166549	0.00969389	0.056751	0.0451833	-0.0384615	0.00396785	0.00886287	0.00369425	0.0458089	0.0104786	0.0217331	-0.0173563	0.00206174	0.0151432	0.00473556	0.0223494	0.0380341	0.0189979	-0.0384615	0.0360064	0.0382776	0.0317453	0.0179422	-0.0384615
	321	0.0299428	0.0169802	0.0149839	0.00405004	0.0240903	0.030302	0.0254021	0.029923	0.0195249	0.0237524	0.00116365	0.0357232	-0.0384615	-0.0228512	0.00590035	0.00449764	0.0320708	0.00214131	0.0123907	0.0353837	-0.0031478	-0.0384615	0.0384166	0.0256362	0.0293193	-0.0037904	-0.0384615
	322	0.0257079	0.0164337	0.0112281	0.0253406	0.026028	0.0505106	0.0245651	0.0256894	0.0189527	0.0293568	0.00369425	0.0379432	0.0201101	-0.0384615	0.011818	-0.00783476	0.0384502	0.00473556	0.0320191	0.0380341	-0.0042693	-0.0384615	0.00400606	0.0505801	0.0317453	-0.0048912	-0.0384615
	323	0.00386382	0.0141367	0.0362336	0.0403522	0.0278618	0.0252296	0.0270168	0.00385172	0.0165477	0.0332163	0.0272282	0.0292773	0.00118875	-0.0023917	-0.0033979	0.00933555	0.0428459	0.0288684	0.0182329	-0.0384615	0.0251836	-0.0384615	-0.0384615	0.0330486	-0.0384615	0.0240111	-0.0384615
	324	0.00881787	0.00958083	0.0127937	-0.0384615	0.0468921	0.0376995	0.020509	0.00880433	0.0117783	0.0122837	-0.0039247	0.0392195	0.0123349	0.0144338	0.0256844	-0.0384615	0.0190296	-0.0030745	0.00412191	0.0116792	0.0148777	-0.0384615	0.0172861	0.0151621	0.00760111	0.0138994	-0.0384615
	325	0.0113674	0.00885897	0.0127937	0.0166549	-0.0083701	0.0469198	0.0351124	0.0113531	0.0110227	0.0452455	0.0311093	-0.0384615	-0.0030859	-0.0116327	0.0182553	0.0133825	0.0565589	0.0328494	0.0182329	0.02807	-0.0384615	-0.0384615	0.0255893	0.0330486	0.0226225	-0.0384615	-0.0384615
	326	0.0236445	-0.0174339	0.0149839	-0.0384615	-0.0384615	0.0154264	0.016944	0.0236266	-0.0164842	0.035796	0.0326124	0.0252686	-0.010477	0.0172201	0.00323485	-0.00170582	0.045785	0.0343913	0.0245856	0.0188116	-0.0384615	-0.0128427	0.0204476	0.0411202	0.0141398	-0.0384615	-0.0141001
	327	0.0276533	0.0129128	0.0156772	-0.0384615	0.00520287	0.0369833	0.0324911	0.0276342	0.0152664	0.0364153	0.0251145	0.0200108	0.0255427	0.0102165	-0.0384615	0.0133825	0.0464907	0.0267004	0.0207676	0.0290096	0.0327564	-0.0035456	0.0240915	0.0362678	0.023483	0.0314401	-0.0052663
	328	-0.0384615	0.0449881	0.0156772	0.00870339	-0.0384615	0.0515633	0.0158413	-0.0384615	0.0488683	0.0444901	0.0716235	-0.0002972	0.00982896	0.0158609	-0.0384615	0.00118368	0.0556971	0.0744275	0.0273522	0.0147525	-0.0067557	0.00067248	0.0277193	0.0446391	0.0104189	-0.0073317	-0.0012595
	329	0.00881787	0.0158767	0.0207009	-0.0005383	-0.0105546	0.0242216	0.00485682	0.00880433	0.0183694	0.0405055	0.0592126	0.0338534	0.00704582	0.00292663	-0.0384615	-0.00390725	0.0511531	0.0616867	0.0129273	0.0108522	-0.0020913	-0.002774	0.0273733	0.0263166	0.00684268	-0.0027534	-0.0045332
	330	0.0276533	0.0169802	0.0387648	0.0243753	-0.0384615	0.0209969	0.0281803	0.0276342	0.0195249	0.0322027	0.0535177	0.0177875	0.0182312	0.0113356	-0.0384615	-0.00170582	0.0416912	0.0558416	-0.00669926	0.0200499	0.00076732	-0.0143699	0.0229221	0.00148532	0.0152746	5.2306e-05	-0.0155516
	331	0.00790672	0.0224148	0.0288542	-0.0005383	0.0214961	0.0387509	0.0441739	0.00789345	0.025216	0.0315115	0.0367981	-0.0002972	-0.0071081	0.00130427	0.00672373	-0.0384615	0.0409039	0.0386853	0.0227329	0.0188116	0.018131	-0.002774	0.0458003	0.038765	0.0141398	0.0170916	-0.0045332
	332	-0.0384615	0.0335423	0.00683311	0.0258131	0.0516615	0.0331951	0.0311096	-0.0384615	0.0368727	0.048382	0.00116365	0.0108493	0.0111122	0.03272	-0.0062569	-0.000694827	0.0601376	0.00214131	-0.0030848	0.0303745	-0.0384615	-0.0035456	0.00400606	0.0060498	0.0247329	-0.0384615	-0.0052663
	333	0.00695989	-0.00225831	0.0274671	0.0111189	0.00419084	0.0262084	0.026219	0.00694689	-0.000611481	0.0237524	-0.0051347	0.0258705	0.00629672	-0.0004569	0.00976032	0.0111475	0.0320708	-0.0043148	0.0182329	0.0337858	-0.0384615	-0.0384615	0.0266707	0.0330486	0.0278565	-0.0384615	-0.0384615
	334	-0.0384615	0.00211815	0.0212743	0.00784318	0.00201512	0.0252296	0.0296745	-0.0384615	0.00396785	0.0399453	0.00667054	0.0200108	-0.0384615	0.0310115	-0.0384615	0.0247814	0.0505143	0.00778689	0.00952953	0.0435238	-0.0054671	-0.0384615	0.0470976	0.0220097	0.0367687	-0.0060668	-0.0384615
	335	0.00695989	0.00211815	0.0362336	-0.0384615	0.0354945	0.0280864	-0.00639663	0.00694689	0.00396785	0.0410585	0.017805	0.0298147	0.00212826	0.0149176	0.017188	0.00933555	0.0517835	0.0192038	0.017789	0.0285429	-0.0384615	-0.0384615	0.0177587	0.0324851	0.0230556	-0.0384615	-0.0384615
	336	0.0121641	0.0262613	0.0288542	-0.0033003	0.0135005	0.029432	0.0277967	0.0121496	0.0292449	0.0318587	0.00667054	0.00769399	0.00389094	0.0228584	-0.0142684	-0.0384615	0.0412994	0.00778689	0.00254304	-0.0384615	-0.0384615	-0.0384615	0.0303727	0.0131645	-0.0384615	-0.0384615	-0.0384615
	337	-0.0384615	0.0278401	0.0195214	0.00870339	0.0485358	0.0285406	0.0378666	-0.0384615	0.0308987	0.0270651	0.012815	0.0240316	0.0214477	-0.0034393	0.00828928	0.0164256	0.0358411	0.0140869	0.0168807	0.0294703	-0.009693	-0.008021	0.0325463	0.0313321	0.0239049	-0.0102149	-0.0095182
	338	0.0136894	0.0153085	0.0170153	0.00953454	0.0347596	0.00564527	0.0396044	0.0136744	0.0177746	0.0424104	0.0144073	0.0313807	-0.0384615	0.0139414	0.00323485	0.00449764	0.0533252	0.0157196	0.0211706	0.0168528	-0.0010911	-0.0244366	0.00629094	0.0367796	0.0123444	-0.0017717	-0.0251216
	339	0.0184543	0.0164337	0.0086858	-0.0005383	-0.0384615	0.038053	0.0266202	0.0184379	0.0189527	0.0214999	-0.0384615	0.0185469	0.018712	0.0124086	0.00019326	0.00371558	0.0295081	-0.0384615	-0.0133269	0.0349903	0.020661	-0.0384615	0.0316303	-0.0068744	0.0289592	0.019574	-0.0384615
	340	0.0320968	4.99847e-05	0.0473227	0.00188164	0.0434162	0.0355114	0.0185239	0.0320764	0.00180371	0.0464773	-0.0384615	0.0108493	0.00020422	0.0266837	0.0041592	0.00995401	0.0579642	-0.0384615	0.0280106	0.0514867	-0.0020913	-0.0384615	0.0294005	0.0454769	0.0440517	-0.0027534	-0.0384615
	341	-0.0206585	0.0135316	0.0323127	0.010339	0.0192565	0.0583697	0.00397344	-0.0206635	0.0159142	0.00573915	0.00735834	0.0087909	0.0277795	0.0172201	0.0192858	-0.00783476	0.0115956	0.00849205	0.0219613	0.0256047	0.0218525	-0.0102311	0.0399483	0.0377844	0.0203643	0.0207429	-0.0116183
	342	0.00152954	0.0200629	0.0189143	0.0207536	0.0393124	0.0427113	0.0249862	0.00151813	0.0227529	0.0402263	-0.0051347	0.0185469	0.0129257	0.00652265	-0.0384615	0.0208822	0.0508348	-0.0043148	-0.00964177	0.0428747	-0.0384615	0.0089804	0.0368259	-0.0022278	0.0361749	-0.0384615	0.00663002
	343	0.0196847	0.0338714	0.0421327	0.0212967	0.0485358	0.0161	0.0585841	0.0196679	0.0372176	0.0200677	-0.0384615	0.0207173	0.00212826	0.023946	-0.0078924	0.0173718	0.027879	-0.0384615	0.0223494	0.0316903	0.00883176	-0.0102311	0.0120711	0.0382776	0.0259378	0.00796671	-0.0116183
	344	0.0144211	0.00958083	0.0255273	0.00299315	0.0174617	0.0401125	-0.0010939	0.0144059	0.0117783	0.0175212	0.00024686	0.0185469	-0.0149056	0.0134401	0.011818	-0.0384615	0.0249831	0.0012015	-0.0185593	0.026612	-0.0156895	-0.0384615	0.0186818	-0.0134651	0.021287	-0.0161016	-0.0384615
	345	-0.0384615	0.00811538	-0.0384615	0.00953454	0.0225589	0.029432	0.00108453	-0.0384615	0.0102444	0.0109695	-0.0384615	0.0127553	0.0123349	0.0201678	0.0292335	-0.0131069	0.0175363	-0.0384615	0.0242233	0.0261121	-0.0384615	-0.0384615	0.0316303	0.0406595	0.020829	-0.0384615	-0.0384615
	346	0.0271771	0.0153085	0.0239963	-0.0384615	0.0255539	0.00934016	0.00485682	0.0271581	0.0177746	0.0457422	0.017805	0.0447154	0.00629672	0.0359238	0.00226926	0.00669341	0.0571256	0.0192038	0.0173384	0.0333758	0.0106242	-0.0384615	0.0172861	0.031913	0.0274811	0.00972565	-0.0384615
	347	0.0379153	0.0164337	0.00584962	0.0133282	0.026957	0.0307293	0.0314598	0.0378931	0.0189527	0.0262667	-0.0007139	0.0108493	0.0157021	0.0172201	0.0207691	-0.0384615	0.0349323	0.00021664	0.027683	0.019437	0.0128351	-0.0384615	0.0284013	0.04506	0.014713	0.0118952	-0.0384615
	348	0.00386382	0.0109654	-0.001206	0.00784318	0.0477212	0.0351348	0.0158413	0.00385172	0.0132277	0.0416043	-0.0384615	0.00769399	-0.0071081	0.00130427	0.00226926	0.0128411	0.052406	-0.0384615	0.0273522	0.0206508	0.0047933	-0.0384615	0.021709	0.0446391	0.0158253	0.00400351	-0.0384615
	349	-0.0384615	0.0073483	0.0120225	0.0166549	0.0308589	0.0242216	0.0318067	-0.0384615	0.00944151	0.0266682	0.0187072	0.00125867	0.0251552	-0.0070171	-0.0118039	-0.00783476	0.0353893	0.0201291	-0.0384615	0.00521418	-0.0133715	-0.0384615	0.0229221	-0.0384615	0.00167129	-0.013826	-0.0384615
	350	0.0257079	0.0147288	0.00777725	0.00070773	0.0245853	0.0327952	0.0366657	0.0256894	0.0171676	0.0322027	0.00288366	0.0387984	0.0191852	0.0348848	0.00903571	-0.0384615	0.0416912	0.00390457	0.0154625	0.0181729	-0.0054671	-0.0043518	0.0225228	0.0295323	0.0135544	-0.0060668	-0.0060321
	351	0.00695989	-0.0384615	0.016354	0.00602426	0.026957	0.0109984	0.0277967	0.00694689	-0.0384615	0.0300892	0.0243796	0.00533607	-0.0384615	0.00717875	0.0137262	-0.0384615	0.0392842	0.0259466	0.0107123	0.0147525	-0.0010911	-0.0143699	0.0287375	0.0235086	0.0104189	-0.0017717	-0.0155516
	352	0.0276533	0.0274521	0.0201168	-0.0384615	0.0186701	0.0271601	0.0195326	0.0276342	0.0304922	-0.0384615	0.00288366	0.0379432	0.00212826	-0.0070171	-0.0078924	-0.00938906	-0.0384615	0.00390457	-0.0185593	0.0418827	-0.0156895	-0.0384615	0.0273733	-0.0134651	0.0352672	-0.0161016	-0.0384615
	353	0.0144211	0.0254439	-0.0384615	0.0069512	0.0245853	0.0209969	0.0451833	0.0144059	0.0283887	0.0300892	-0.0051347	0.0127553	0.0337584	-0.0384615	0.00226926	-0.00783476	0.0392842	-0.0043148	0.000837443	0.0512145	-0.0384615	0.00361547	0.0270238	0.0110073	0.0438028	-0.0384615	0.00153562
	354	-0.0384615	0.0164337	0.00261378	0.00299315	0.0071018	0.037343	0.0270168	-0.0384615	0.0189527	0.031161	-0.0131196	0.0177875	0.0123349	-0.0384615	-0.0384615	0.0323528	0.0405048	-0.0124985	0.00828812	0.019437	0.00327213	-0.0006337	-0.0025286	0.0204369	0.014713	0.00251063	-0.0025001
	355	0.0144211	0.00111013	0.0343226	0.00602426	0.0347596	0.0387509	0.0396044	0.0144059	0.00291303	0.0270651	0.0052311	0.0270434	0.00118875	0.00963801	-0.0384615	-0.000694827	0.0358411	0.00631113	0.0223494	0.0435238	-0.0384615	-0.0384615	0.0191329	0.0382776	0.0367687	-0.0384615	-0.0384615
	356	0.0178197	4.99847e-05	0.009562	0.00602426	0.0308589	0.0221081	0.0274089	0.0178035	0.00180371	0.0338775	-0.0094037	0.00125867	0.00118875	0.00443496	0.0143336	-0.00783476	0.043599	-0.0086902	-0.0156491	0.0250897	0.00820442	-0.0384615	0.00966557	-0.0098005	0.0198924	0.00735107	-0.0384615
	357	0.00881787	0.0270597	0.0234698	0.0111189	0.0379651	0.00756382	2.50831e-05	0.00880433	0.0300811	0.0278456	0.0044759	0.0127553	0.0281388	-0.0384615	0.00590035	-0.0111247	0.0367297	0.00553689	0.0191015	0.0441635	-0.0384615	-0.0384615	0.00479361	0.0341515	0.037354	-0.0384615	-0.0384615
	358	0.0136894	0.0175166	0.0112281	0.0366723	0.0220319	0.0247294	0.0318067	0.0136744	0.0200866	0.0338775	-0.0007139	0.0233953	0.00212826	0.0176594	0.00672373	0.00206174	0.043599	0.00021664	0.0223494	0.0425465	0.0222399	-0.0384615	0.0191329	0.0382776	0.0358746	0.021123	-0.0384615
	359	0.0252038	0.0180434	0.0127937	-0.0384615	-0.0384615	0.0358845	0.0163979	0.0251855	0.0206382	0.0282295	0.0044759	0.0108493	-0.0008312	-0.0384615	-0.0033979	0.000266416	0.0371667	0.00553689	0.0263408	0.0240353	0.00246981	-0.0384615	0.0204476	0.0433523	0.0189265	0.00172321	-0.0384615
	360	0.00597359	0.0141367	0.00584962	-0.0384615	0.040295	0.0327952	0.0387446	0.00596088	0.0165477	0.0304499	-0.0039247	0.0227465	0.0104786	0.00213107	-0.0384615	0.0272618	0.039695	-0.0030745	0.0234866	0.0223876	-0.0010911	-0.0384615	0.0300515	0.0397229	0.0174168	-0.0017717	-0.0384615
	361	0.00494335	-0.0384615	0.0288542	0.0212967	0.0343869	0.0204263	0.0254021	0.00493094	-0.0384615	0.0164382	-0.0384615	0.0303441	-0.0043257	-0.0070171	0.00672373	0.0240379	0.0237517	-0.0384615	0.0168807	0.012481	0.0198407	-0.0051967	0.0284013	0.0313321	0.00833632	0.0187691	-0.0068348
	362	0.0190757	0.00111013	0.0283978	0.0069512	0.026028	0.0276263	0.0146941	0.0190592	0.00291303	0.0180481	0.00024686	0.0192876	0.00118875	-0.0013999	0.00323485	0.0144342	0.0255822	0.0012015	0.00891661	0.0418827	-0.0185945	-0.0384615	0.0240915	0.0212331	0.0352672	-0.0189535	-0.0384615
	363	0.00386382	0.0219582	0.00584962	0.011876	0.0245853	0.00662413	0.0180066	0.00385172	0.0247378	0.0237524	0.0044759	0.0200108	0.00389094	-0.0057392	-0.0384615	0.00525323	0.0320708	0.00553689	0.0164157	0.0369195	0.0133602	-0.0384615	0.0381558	0.0307419	0.0307251	0.0124104	-0.0384615
	364	-0.0384615	0.00111013	0.0135434	-0.0132188	0.0406175	0.0439546	0.0152735	-0.0384615	0.00291303	0.0421434	-0.0007139	0.00533607	0.0135038	0.0158609	0.00751928	-0.000694827	0.0530206	0.00021664	-0.0133269	0.0245666	0.00944356	-0.0384615	0.050983	-0.0068744	0.0194133	0.00856708	-0.0384615
	365	-0.0384615	0.0073483	0.016354	0.00299315	0.0340107	0.00934016	0.00731859	-0.0384615	0.00944151	0.028985	0.00288366	0.0287319	-0.0086997	-0.0004569	0.00751928	0.00598453	0.0380268	0.00390457	0.00487076	-0.0098895	-0.0384615	-0.0384615	0.0102884	0.0161099	-0.0121929	-0.0384615	-0.0384615
	366	0.00386382	0.0241795	0.0212743	-0.0018689	0.0214961	0.0276263	0.0334951	0.00385172	0.0270643	0.0345275	-0.0027917	-0.0384615	0.0135038	-0.0135777	-0.0384615	-0.0111247	0.0443396	-0.0019132	0.007643	-0.0098895	0.00621803	-0.0384615	0.0437822	0.0196198	-0.0121929	0.00540172	-0.0384615
	367	0.0214426	0.0304442	0.0335312	-0.0384615	0.0336307	0.0140289	0.0318067	0.0214253	0.0336267	0.0270651	0.0375847	0.0153834	0.0140699	0.030719	0.0207691	0.0149454	0.0358411	0.0394924	0.00170769	0.0245666	0.0133602	-0.0207618	0.0284013	0.0121078	0.0194133	0.0124104	-0.0216276
	368	0.0171712	0.00573551	0.00777725	0.0202008	0.00969389	0.0477731	-0.0384615	0.0171553	0.0077535	0.0237524	0.0261877	0.0298147	-0.0384615	0.0118776	0.00226926	0.0164256	0.0320708	0.0278011	-0.00202641	0.019437	-0.0010911	-0.0143699	0.0255893	0.0073871	0.014713	-0.0017717	-0.0155516
	369	0.0386308	0.00111013	-0.0384615	0.0147066	0.0186701	0.00462278	-0.00639663	0.0386085	0.00291303	0.028985	0.0216701	0.0162072	0.0239654	-0.0384615	0.017188	0.0212942	0.0380268	0.0231677	0.030529	0.0091134	0.00621803	-0.0102311	0.0354506	0.0486825	0.00524803	0.00540172	-0.0116183
	370	0.0208675	0.0214949	0.0201168	0.0111189	0.026957	0.011789	0.0146941	0.0208505	0.0242527	0.0444901	0.00288366	0.040049	0.0328262	0.00044291	0.00323485	0.0295775	0.0556971	0.00390457	0.000837443	0.0091134	0.00621803	-0.0384615	0.0351697	0.0110073	0.00524803	0.00540172	-0.0384615
	371	0.0178197	0.0153085	0.0239963	0.0069512	0.0369248	0.0298696	-0.00491483	0.0178035	0.0177746	0.052621	0.0251145	0.00533607	-0.0384615	-0.0004569	-0.0384615	0.0200418	0.0649765	0.0267004	0.0199458	-0.0023407	0.0198407	-0.0384615	0.00555451	0.0352238	-0.0052617	0.0187691	-0.0384615
	372	0.0285868	0.0102825	-0.0384615	-0.0005383	0.0362161	0.0252296	0.0195326	0.0285674	0.0125128	0.00573915	-0.0007139	0.0252686	0.0135038	0.0201678	-0.0078924	0.00525323	0.0115956	0.00021664	0.0123907	0.0245666	-0.0227225	-0.0384615	0.042855	0.0256362	0.0194133	-0.0230064	-0.0384615
	373	0.0196847	0.00885897	0.0207009	0.0133282	0.036572	0.0125566	0.0324911	0.0196679	0.0110227	0.0158812	0.00735834	0.0214082	0.00916213	0.0124086	0.00590035	-0.0384615	0.0231184	0.00849205	-0.0384615	0.0294703	-0.0384615	-0.0384615	0.0248488	-0.0384615	0.0239049	-0.0384615	-0.0384615
	374	-0.0384615	0.00111013	0.0293049	0.00784318	-0.001748	0.0192524	0.00652658	-0.0384615	0.00291303	0.0462336	0.00992945	0.0177875	-0.0019249	-0.0070171	0.0137262	-0.0384615	0.0576861	0.0111282	0.0154625	0.00521418	0.00404581	-0.0244366	0.0172861	0.0295323	0.00167129	0.00326992	-0.0251216
	375	0.00494335	-0.0384615	0.016354	0.0069512	-0.0105546	0.0237059	0.0152735	0.00493094	-0.0384615	0.025033	0.00204125	0.0370698	0.00302763	0.0221126	-0.0384615	0.0128411	0.0335282	0.00304097	0.0129273	-0.003938	-0.0031478	-0.0384615	0.0244723	0.0263166	-0.0067279	-0.0037904	-0.0384615
	376	-0.0384615	0.0304442	0.0189143	0.0306274	0.0174617	0.0209969	0.0501464	-0.0384615	0.0336267	0.0486147	0.0044759	0.0145348	0.0210082	0.00044291	-0.0118039	-0.0384615	0.0604032	0.00553689	0.0299156	0.0312569	-0.0010911	-0.0384615	0.0419077	0.0479016	0.025541	-0.0017717	-0.0384615
	377	0.00969658	0.0233091	0.0156772	-0.0048545	-0.0384615	0.0247294	0.0134978	0.00968278	0.0261526	0.0361069	-0.0384615	0.0298147	0.00847692	0.0167741	0.0160802	0.00738156	0.0461392	-0.0384615	0.0323101	0.0206508	-0.0384615	-0.0384615	0.0168058	0.0509508	0.0158253	-0.0384615	-0.0384615
	378	0.032513	0.0289793	-0.0026637	0.0069512	0.00201512	0.0384034	0.0285597	0.0324925	0.0320921	0.0373268	0.0159131	-0.0019863	0.0277795	0.0217331	0.00226926	-0.0384615	0.0475295	0.0172637	0.007643	0.0275908	0.0330404	-0.0384615	0.0244723	0.0196198	0.0221835	0.0317186	-0.0384615
	379	0.0121641	-0.0384615	-0.0384615	-0.0384615	0.0358569	0.0237059	0.0293067	0.0121496	-0.0384615	0.0258604	-0.0384615	0.0323893	0.0259257	0.0185189	0.0131051	-0.00511787	0.0344699	-0.0384615	-0.00669926	0.00999771	-0.0384615	-0.0384615	0.0284013	0.00148532	0.00605907	-0.0384615	-0.0384615
	380	0.00969658	0.0141367	0.0343226	0.00505867	0.0209512	0.00756382	0.016944	0.00968278	0.0165477	0.0447433	0.00596202	0.0375089	0.0117307	0.0235874	-0.0384615	-0.00277367	0.055986	0.00706048	0.0139695	0.012481	-0.0384615	-0.0384615	0.0182238	0.0276383	0.00833632	-0.0384615	-0.0384615
	381	-0.0384615	0.0278401	0.0310535	0.0207536	0.0162016	0.0499756	0.0180066	-0.0384615	0.0308987	0.0402263	-0.0007139	0.028178	0.0182312	0.0351472	0.00504652	-0.0384615	0.0508348	0.00021664	-0.00540826	0.0376659	0.0167812	-0.0384615	0.0200156	0.0031152	0.0314083	0.0157672	-0.0384615
	382	0.00494335	0.00488491	0.0283978	-0.0384615	-0.001748	0.00462278	0.0200247	0.00493094	0.00686328	0.0328815	-0.0027917	0.00984108	0.00552273	0.00213107	-0.0384615	0.00805045	0.0424644	-0.0019132	0.0223494	0.0333758	-0.0384615	-0.0384615	0.0259536	0.0382776	0.0274811	-0.0384615	-0.0384615
	383	0.015134	0.0190699	0.0229348	0.0166549	0.026957	0.030302	0.0109333	0.0151186	0.0217132	0.0332163	-0.0078502	0.017008	-0.0019249	-0.0023917	-0.0384615	-0.0384615	0.0428459	-0.007098	0.0164157	-0.0008696	-0.0001401	-0.0384615	0.0182238	0.0307419	-0.0039113	-0.0008383	-0.0384615
	384	0.00386382	0.0175166	0.00777725	0.00784318	-0.000413	-0.0384615	-0.0384615	0.00385172	0.0200866	0.00958479	-0.0384615	0.0136596	0.00777199	0.0201678	-0.0384615	-0.00783476	0.0159632	-0.0384615	0.0134534	0.0218191	0.018131	-0.0384615	0.0365545	0.0269837	0.0168959	0.0170916	-0.0384615
	385	0.015134	0.0141367	-0.0042465	-0.0384615	0.0203965	0.0285406	0.0163979	0.0151186	0.0165477	0.0442354	0.00024686	0.0252686	0.0288465	0.028603	-0.0384615	-0.0384615	0.0554066	0.0012015	0.0159431	0.0271048	0.0047933	-0.0384615	0.00902693	0.0301421	0.0217384	0.00400351	-0.0384615
	386	-0.002564	-0.00106973	0.0120225	0.00505867	0.0428097	0.0161	0.0200247	-0.0025742	0.000632111	0.0382182	-0.0384615	0.0357232	-0.0056596	0.0343549	-0.0384615	0.0105577	0.0485455	-0.0384615	-0.00540826	0.0116792	-0.0133715	-0.002774	0.0378932	0.0031152	0.00760111	-0.013826	-0.0045332
	387	0.0113674	4.99847e-05	0.0212743	0.00870339	0.0174617	0.0247294	0.00882825	0.0113531	0.00180371	0.0418747	-0.0384615	0.036626	-0.0384615	0.0235874	0.014928	-0.0384615	0.0527142	-0.0384615	0.0328855	0.0444799	0.0288539	-0.0161144	0.0306912	0.0516839	0.0376434	0.0276118	-0.0172097
	388	0.0407065	0.0190699	0.036973	-0.0384615	0.0071018	0.0167581	0.00397344	0.0406835	0.0217132	0.0437216	0.00116365	-0.003842	0.00020422	0.0407531	-0.0384615	0.00206174	0.0548206	0.00214131	0.0215684	0.0140161	-0.0042693	-0.0384615	0.0370953	0.0372851	0.0097438	-0.0048912	-0.0384615
	389	0.00025691	0.0300835	0.044034	0.0202008	-0.0384615	0.0417551	0.0375697	0.00024586	0.0332488	0.0396624	-0.0027917	0.0162072	0.0223089	0.00843927	0.00751928	0.00371558	0.0501918	-0.0019132	-0.00202641	0.0290096	-0.0384615	-0.0384615	0.026314	0.0073871	0.023483	-0.0384615	-0.0384615
	390	0.00272853	0.0254439	0.0327232	-0.0384615	0.0148836	0.0276263	0.0128794	0.00271677	0.0283887	0.0402263	0.0111223	0.0313807	0.00472166	0.0139414	-0.0173563	-0.00390725	0.0508348	0.0123513	0.0186703	0.0091134	-0.0001401	0.00067248	0.0153151	0.033604	0.00524803	-0.0008383	-0.0012595
	391	0.00386382	0.0246063	0.0245144	0.0345146	0.0071018	0.0351348	0.0293067	0.00385172	0.0275114	0.0224199	-0.0051347	0.0118196	-0.0071081	0.0153932	0.00672373	0.0178336	0.0305547	-0.0043148	0.0112839	0.0223876	-0.0042693	-0.0384615	0.0221185	0.024233	0.0174168	-0.0048912	-0.0384615
	392	0.0196847	0.00811538	0.0223908	-0.0384615	0.0112836	0.0358845	0.00731859	0.0196679	0.0102444	0.0364153	-0.0384615	0.0136596	-0.0179114	0.0266837	0.014928	-0.00170582	0.0464907	-0.0384615	0.0182329	0.0337858	0.00820442	-0.0090856	0.0357294	0.0330486	0.0278565	0.00735107	-0.0105298
	393	0.0113674	0.0116307	0.00141819	-0.0384615	0.0135005	0.0327952	0.0311096	0.0113531	0.0139241	0.0325436	-0.0017244	0.00769399	-0.0384615	0.0185189	-0.0384615	0.00669341	0.0420795	-0.0008192	0.0182329	0.0308183	-0.0010911	-0.0384615	0.0182238	0.0330486	0.0251394	-0.0017717	-0.0384615
	394	-0.0384615	0.0200629	0.0283978	0.00070773	0.0209512	0.00934016	0.0146941	-0.0384615	0.0227529	0.0416043	-0.0384615	0.00533607	0.0312197	0.0118776	-0.0384615	0.00206174	0.052406	-0.0384615	0.00412191	0.0245666	0.0255339	-0.0384615	0.028062	0.0151621	0.0194133	0.0243547	-0.0384615
	395	0.0364454	0.0109654	0.0135434	0.0140261	0.0332469	0.0174017	0.0195326	0.0364237	0.0132277	0.0569191	0.0052311	-0.0110732	0.0146246	0.00044291	-0.0384615	0.00449764	0.0698853	0.00631113	-0.0156491	0.00412779	0.00163599	-0.002774	0.0297275	-0.0098005	0.00067457	0.00090486	-0.0045332
	396	-0.0384615	-0.00225831	0.0127937	-0.0384615	0.0174617	-0.0128814	0.0318067	-0.0384615	-0.000611481	0.104406	0.00024686	0.0118196	0.0111122	0.0139414	-0.0097185	0.0164256	0.124287	0.0012015	-7.16723e-05	0.0212404	0.0133602	-0.0384615	0.0416677	0.00985782	0.0163656	0.0124104	-0.0384615
	397	-0.0384615	0.00111013	0.0260226	0.010339	0.0186701	0.0125566	0.00882825	-0.0384615	0.00291303	0.0877321	0.00369425	0.0370698	-0.0221824	-0.0135777	0.00828928	0.0187364	0.10515	0.00473556	0.0107123	0.0333758	0.0158453	-0.0384615	0.0313199	0.0235086	0.0274811	0.0148489	-0.0384615
	398	0.0345288	4.99847e-05	0.02975	0.0069512	0.0214961	0.0084681	0.020509	0.0345076	0.00180371	0.047913	0.00116365	-0.0110732	-0.0221824	0.00584765	-0.0384615	-0.0384615	0.0596025	0.00214131	0.017789	0.0161697	-0.0384615	-0.0384615	0.037629	0.0324851	0.0117182	-0.0384615	-0.0384615
	399	-0.0384615	0.0147288	0.0120225	-0.0384615	-0.0083701	0.0427113	0.0289352	-0.0384615	0.0171676	0.0304499	-0.0017244	0.0087909	-0.0071081	0.0107821	-0.0384615	-0.000694827	0.039695	-0.0008192	0.0199458	0.0271048	0.0185676	-0.0384615	0.00234062	0.0352238	0.0217384	0.01752	-0.0384615
	400	0.0214426	0.0102825	0.0458573	0.012612	0.0347596	0.0266875	0.0134978	0.0214253	0.0125128	0.0342039	0.00024686	-0.0384615	0.0157021	0.0172201	0.0111501	0.00870139	0.0439709	0.0012015	0.0123907	0.0341914	0.020661	-0.0384615	0.0460191	0.0256362	0.0282279	0.019574	-0.0384615

## Sheet: Fig. 3
	Figure 3a				Figure 3b				Figure 3c				Figure 3e
	Normalized intensity of MVA				Normalized intensity of MVP				Normalized intensity of IPP				Fresh 2nd leaf weight (mg)
	Replicate	ColQ	mvk-1		Replicate	ColQ	mvk-1		Replicate	ColQ	mvk-1			0 µM MVP		100 µM MVP
	1	-0.5	1.17		1	1.21	-0.61		1	0.98	-1.01		Replicate	ColQ	mvk-1	ColQ	mvk-1
	2	-0.9	1.2		2	1.16	-0.75		2	1	-1.05		1	3.4	1.3	6.54	4.72
	3	-1.2	1.4		3	1.14	-1		3	1.4	-1.25		2	3.3	1.5	5.95	5.5
	4	-1.25	1.35		4	1.16	-1.05		4	1.43	-1.3		3	3.6	1.6	6.5	6.13
	5	-1.3	1.55		5	1.15	-1.45		5	1.42	-1.35		4	4.15	1.3	6.93	6.24
	6	-2.08	1.65		6	1.14	-1.52		6	1.62	-1.45		5	4.02	1.2	5.67	5.9
	7	-2.15	1.7		7	1.15	-1.6		7	1.63	-1.55		6	3.03	1.8	6.3	5.52
	8	-2.85	1.8		8	1.09	-1.75		8	1.75	-1.65		7	3.2	1.4	6.1	5.22
													8	4.1	1.25	7.03	5.9
													9	4.3	1.6	6.81	6.2
													10	3.7	1.7	5.61	5.98
													11	4.2	1.7	6.9	5.8
													12	3.3	1.3	5.7	6.2

## Sheet: Fig. 4
	Figure 4a
	Integrated cytoplasmic calcium
	Replicate	100 µM ATP			100 µM ATP𝛄S			100 µM ADP			100 µM ADP𝛃S			100 µM AMP			100 µM Adenosine
		ColQ	mvk-1	mvk-2	ColQ	mvk-1	mvk-2	ColQ	mvk-1	mvk-2	ColQ	mvk-1	mvk-2	ColQ	mvk-1	mvk-2	ColQ	mvk-1	mvk-2
	1	1.64139	0.650201	0.569184	1.30193	0.501901	0.45103	1.43029	0.601392	0.611302	1.6004	0.651306	0.550194	0.630393	0.541104	0.598375	0.650392	0.561095	0.587653
	2	1.55013	0.601933	0.580109	1.37391	0.53019	0.41204	1.67194	0.501939	0.512031	1.52303	0.683984	0.602039	0.681939	0.61193	0.674938	0.692667	0.610394	0.690812
	3	1.70193	0.588294	0.570192	1.39204	0.478209	0.503391	1.54202	0.58114	0.588293	1.61049	0.632039	0.512035	0.589382	0.481304	0.502946	0.610394	0.501948	0.490165
	4	1.69103	0.59929	0.501929	1.39209	0.469204	0.431029	1.55204	0.52391	0.53982	1.53395	0.672802	0.58391	0.67382	0.58294	0.559346	0.699283	0.589205	0.556399
	5	1.81039	0.692039	0.48992	1.34292	0.510392	0.482738	1.44039	0.562992	0.591039	1.59204	0.632039	0.523039	0.590193	0.501131	0.655305	0.59493	0.540694	0.613764
	6	1.68911	0.650291	0.578819	1.36918	0.490291	0.513039	1.6582	0.540193	0.523849	1.55396	0.680193	0.631937	0.650391	0.635539	0.544307	0.719983	0.579287	0.627486
	7	1.79019	0.592019	0.540192	1.38193	0.511303	0.451993	1.59928	0.613093	0.623019	1.59159	0.629384	0.510939	0.618235	0.489205	0.622404	0.609483	0.540948	0.539846
	8	1.49104	0.611039	0.550139	1.4203	0.52301	0.42301	1.59039	0.490294	0.448929	1.58763	0.663024	0.612039	0.701104	0.550193	0.602049	0.677383	0.559838	0.702442
	9	1.48029	0.620392	0.567189	1.48031	0.488291	0.449283	1.51294	0.549204	0.640193	1.57296	0.650133	0.499682	0.572232	0.478391	0.60114	0.678341	0.560349	0.488755
	Figure 4b
	Integrated cytoplasmic calcium
	Replicate	100 µM GTP			100 µM ITP			100 µM CTP			100 µM TTP			100 µM UTP
		ColQ	mvk-1	mvk-2	ColQ	mvk-1	mvk-2	ColQ	mvk-1	mvk-2	ColQ	mvk-1	mvk-2	ColQ	mvk-1	mvk-2
	1	0.944729	0.714893	0.648392	0.721194	0.60129	0.568174	0.910583	0.891099	0.830294	0.611737	0.650306	0.625104	0.581783	0.615294	0.624153
	2	0.995029	0.781928	0.688938	0.734893	0.631873	0.601185	0.951878	0.941094	0.90294	0.652309	0.741039	0.681928	0.731939	0.685109	0.671109
	3	0.895029	0.621938	0.601139	0.750195	0.570199	0.521938	0.871948	0.842647	0.751995	0.565563	0.570194	0.552838	0.491399	0.546782	0.530194
	4	0.985829	0.80114	0.701196	0.693827	0.623983	0.587368	0.948728	0.939482	0.881938	0.581983	0.691193	0.671983	0.693895	0.681385	0.68529
	5	0.903859	0.611958	0.592859	0.753928	0.580198	0.541194	0.881876	0.851094	0.741095	0.640938	0.609184	0.581009	0.520938	0.550195	0.541889
	6	0.991474	0.759483	0.652844	0.698382	0.619388	0.591489	0.910399	0.901984	0.879476	0.651094	0.775119	0.679838	0.697829	0.699828	0.691049
	7	0.885829	0.649388	0.640139	0.735928	0.605873	0.530194	0.909984	0.886746	0.898739	0.575029	0.551039	0.560198	0.531939	0.549819	0.526673
	8	0.985919	0.731985	0.651383	0.711486	0.628774	0.630395	0.918773	0.934877	0.894839	0.671093	0.633827	0.641093	0.661648	0.677185	0.601949
	9	0.895829	0.693827	0.647382	0.701724	0.571948	0.491935	0.910098	0.832038	0.738481	0.530938	0.681993	0.613928	0.527264	0.572874	0.550941
	Figure 4c
	Integrated cytoplasmic calcium
	Replicate	100 nM flg22			100 nM chitin 8mer			100 µM elf26			100 µM pep1			5 µM 3-OH-FAs
		ColQ	mvk-1	mvk-2	ColQ	mvk-1	mvk-2	ColQ	mvk-1	mvk-2	ColQ	mvk-1	mvk-2	ColQ	mvk-1	mvk-2
	1	5.01304	5.1911	4.99189	1.19859	1.30583	1.09495	2.10584	1.9853	1.95289	3.15493	3.13503	3.29503	1.61939	1.48517	1.55203
	2	5.15305	5.49109	5.51029	1.31285	1.33673	1.36195	2.35489	2.3049	2.44929	3.40492	3.35109	3.67489	1.72217	1.61728	1.71389
	3	4.851	4.89105	4.49109	1.09493	1.2705	0.858748	1.91849	1.67848	1.47589	2.90593	2.91403	2.89104	1.45391	1.36019	1.39284
	4	5.10492	5.48672	5.41039	1.30295	1.34049	1.37858	2.34959	2.39296	2.50195	3.34192	3.3729	3.68395	1.7535	1.62218	1.72594
	5	4.90195	4.95109	4.68727	1.13929	1.26229	0.914906	1.92275	1.65629	1.41683	2.96878	2.88193	2.87948	1.39205	1.35109	1.37819
	6	5.13948	5.31949	5.21049	1.32059	1.32695	1.30679	2.39589	2.21649	2.24905	3.45295	3.34194	3.47829	1.71499	1.60193	1.65892
	7	4.86105	4.76198	4.82849	1.11675	1.28496	0.949495	1.80926	1.82938	1.74996	2.86184	2.96819	3.0195	1.57482	1.46204	1.46294
	8	5.12875	5.44914	5.42948	1.27496	1.31099	1.19578	2.21893	2.07959	2.02589	3.38718	3.32104	3.70195	1.62285	1.51239	1.71984
	9	4.89105	4.79104	4.69185	1.10496	1.2805	0.864902	1.89938	1.71858	1.71949	2.86278	2.88847	2.9859	1.50872	1.30499	1.39285
	Figure 4d
	Integrated cytoplasmic calcium
	Replicate	Cold water			300 mM NaCl			5 % D-glucose			300 mM Mannitol
		ColQ	mvk-1	mvk-2	ColQ	mvk-1	mvk-2	ColQ	mvk-1	mvk-2	ColQ	mvk-1	mvk-2
	1	1.59109	1.49093	1.58493	6.33202	5.99103	5.66402	1.02827	0.938472	0.829285	1.16385	0.638289	0.746284
	2	1.7739	1.70129	1.80493	6.55209	6.11359	6.67486	1.1135	1.19924	1.08493	1.30949	0.812935	1.11194
	3	1.36193	1.13206	1.55294	5.99403	6.31949	6.33492	1.1393	0.808294	1.19949	1.02496	0.815628	0.434902
	4	1.79402	1.7204	1.57592	6.28495	6.10394	6.63035	0.910583	0.904958	0.824759	1.29485	0.458592	0.459285
	5	1.34592	1.3259	1.6473	5.76285	6.49102	5.69715	0.894819	0.759582	0.716479	1.01486	0.439829	0.748929
	6	1.67789	1.7595	1.51295	6.71939	6.47105	5.72892	1.05925	0.834096	0.75499	1.03959	0.820594	1.1235
	7	1.3039	1.1183	1.13493	5.93603	5.6791	6.75194	1.00593	1.20138	1.19848	1.29583	0.815849	0.429585
	8	1.69299	1.12029	1.48394	6.70372	5.35929	6.39491	1.11369	0.927364	1.19496	1.28659	0.489284	0.4105
	9	1.4183	1.7174	1.18939	6.44392	5.32019	5.99299	0.908958	0.879584	1.11486	1.03586	0.469287	1.18948

## Sheet: Fig. 5
													Figure 5b
													Luminescence (RLU)
													Replicate	P2K1-N / MVK-C	P2K1-N / vec-C	vec-N / MVK-C	vec-N / vec-C
													1	36488	604	976	1386
													2	30459	713	477	940
													3	38970	464	593	1120
													4	42675	570	508	361
													Figure 5b
													Luminescence (RLU)
														P2K1-N / MVK-C		P2K1-N / MKK3-C
													Replicate	ATP	Mock	ATP	Mock
													1	41897	30817	1547	975
													2	51247	32680	2240	2574
													3	45150	29934	861	1020
													4	52440	39131	1205	1946

## Sheet: Fig. 6
																Figure 6c																						Figure 6e
																Integrated cytoplasmic calcium																						Enzyme activity (mg/L)
																Replicate	ColQ	mvk-1	WT	S87A	S89A	T285A	S329A	T342A															GST-P2K1			GST-P2K1-1
																1	1.65526	0.612145	1.63968	1.18659	1.38914	1.50088	0.70509	0.608526														Replicate	WT	S329A	T342A	WT	S329A	T342A
																2	1.50246	0.517864	1.57702	1.0779	1.13969	1.51492	0.698076	0.53908														1	0.565	0.158	0.135	0.349	0.141	0.157
																3	1.72333	0.589998	1.5997	1.13978	1.4196	1.53617	0.633849	0.610612														2	0.561	0.154	0.144	0.365	0.136	0.153
																4	1.59053	0.595724	1.34086	1.16375	1.21836	1.62366	0.589788	0.53403														3	0.52	0.105	0.08	0.285	0.073	0.079
																5	1.51705	0.642231	1.57702	1.15794	1.41411	1.51791	0.676882	0.576882														4	0.521	0.091	0.091	0.289	0.065	0.091
																6	1.5158	0.583677	1.42623	1.19158	1.31145	1.50771	0.609508	0.479508
																7	1.57702	0.610797	1.67702	1.05322	1.18508	1.56179	0.650339	0.550339
																8	1.60074	0.596659	1.50382	1.15268	1.2849	1.64881	0.598466	0.598466
																9	1.67029	0.599535	1.57734	1.10161	1.29688	1.57129	0.564282	0.504282

## Sheet: Fig. 7
	Figure 7a
	relative luminescence intensity (signal/leaf)
		ColQ		mvk-1		T285A		S329A		T342A		p2k1-3		sid2
	Replicate	Mock	P. syringae	Mock	P. syringae	Mock	P. syringae	Mock	P. syringae	Mock	P. syringae	Mock	P. syringae	Mock	P. syringae
	1	212	4858	155	18587	304	5727	281	18348	305	43045	290	35261	253	46361
	2	204	3379	265	33455	296	3862	203	23415	255	19362	304	25589	318	27965
	3	302	3034	232	23322	225	4619	308	28036	283	16201	250	16222	263	20828
	4	232	2672	255	22762	278	1761	254	19370	310	24578	380	17868	410	41656
	5	205	2349	190	15017	308	3530	339	10004	407	19786	283	23924	273	48802
	6	298	2081	288	15944	373	3095	403	16089	290	19514	390	15258	381	24174
	Figure 7b
	Bacterial growth (LogCFU/mg)
		ColQ		mvk-1		T285A		S329A		T342A		p2k1-3		sid2
	Replicate	0 DAI	2 DAI	0 DAI	2 DAI	0 DAI	2 DAI	0 DAI	2 DAI	0 DAI	2 DAI	0 DAI	2 DAI	0 DAI	2 DAI
	1	2.60206	6.68124	2.69897	7.69897	2.74036	6.53782	2.81291	8.11394	2.69897	8.31175	2.77815	8.24304	2.74036	8.61805
	2	2.74036	6.43933	2.65321	7.95424	2.65321	6.63347	2.69897	7.97772	2.47712	8.49831	2.8451	8.04139	2.81291	8.5682
	3	2.81291	6.65321	2.81291	8.02119	2.81291	6.57403	2.97772	8.21748	2.65321	8.53782	2.47712	8.02119	2.47712	8.65321
	4	2.90309	6.5966	2.92942	8.17609	2.95424	6.6721	2.54407	8.04139	2.90309	8.43933	2.69897	8.20412	2.95424	8.57978
	5	2.8451	6.51188	2.60206	7.87506	2.47712	6.38917	2.69897	7.95424	2.74036	8.67669	2.65321	8.11394	2.87506	8.6902
	6	2.39794	6.66276	2.39794	8.04139	2.74036	6.55023	2.74036	8.14613	2.69897	8.46982	2.95424	8.32222	2.81291	8.72016
	Raw data for Figure 7b
	Replicate	WT	mvk-1	T285A	S329A	T342A	p2k1-3	sid2
	0 DAI-1	8	10	11	13	10	12	11
	0 DAI-2	11	9	9	10	6	14	13
	0 DAI-3	13	13	13	19	9	6	6
	0 DAI-4	16	17	18	7	16	10	18
	0 DAI-5	14	8	6	10	11	9	15
	0 DAI-6	5	5	11	11	10	18	13
	Dilution lane	10^1	10^1	10^1	10^1	10^1	10^1	10^1
	2 DAI-1	96	10	69	26	41	35	83
	2 DAI-2	55	18	86	19	63	22	74
	2 DAI-3	90	21	75	33	69	21	90
	2 DAI-4	79	30	94	22	55	32	76
	2 DAI-5	65	15	49	18	95	26	98
	2 DAI-6	92	22	71	28	59	42	105
	Dilution lane	10^4	10^6	10^4	10^6	10^6	10^6	10^6
	Figure 7c				Figure 7d				Figure 7e				Figure 7f
	Normalized intensity of Salicylate				Normalized intensity of Benzoic acid				Normalized intensity of Zeatin				Normalized intensity of Jasmonic acid
	Replicate	ColQ	mvk-1		Replicate	ColQ	mvk-1		Replicate	ColQ	mvk-1		Replicate	ColQ	mvk-1
	1	0.75	-0.4		1	2.05	-0.42		1	0.52	0.1		1	-0.35	1.2
	2	0.75	-0.2		2	1.65	-0.55		2	0.82	-0.125		2	-0.54	0.9
	3	0.7	-0.5		3	1.5	-0.6		3	0	-0.75		3	-0.6	0.7
	4	0.65	-0.3		4	1.2	-0.65		4	0.55	-0.35		4	-0.65	0.5
	5	0.65	-0.6		5	1	-1		5	0.25	-0.2		5	-0.85	0.35
	6	0.55	-0.8		6	0.9	-1.2		6	0.5	-0.55		6	-0.9	0.45
	7	0.4	-0.85		7	0.85	-1.9		7	0.65	-0.1		7	-1.45	0.7
	8	0.5	-1.2		8	0.7	-2.7		8	0.45	-0.25		8	-1	0.25
	Figure 7g
	ICS1 expression							Raw Ct values for Figure 7g
			ICS1					Ct values		ICS1	SAND (ref.)	ICS1	SAND (ref.)	ICS1	SAND (ref.)	ICS1	SAND (ref.)
			1 replicate	2 replicate	3 replicate	4 replicate				1 replicate		2 replicate		3 replicate		4 replicate
	Mock	ColQ	0.60988	0.79175	0.213837	0.582157		Mock	ColQ	24.2417	23.5122	25.7567	25.4122	25.7417	23.4661	24.3287	23.5306
		mvk-1	0.212357	0.255959	0.265605	0.139961			mvk-1	32.0394	29.759	31.635	29.6295	31.7	29.7489	32.655	29.7611
		T285A	0.610133	0.706936	0.204685	0.55949			T285A	27.0012	26.2347	27.7662	27.2282	28.6902	26.2293	27.1512	26.2503
		S329A	0.250027	0.392476	0.15879	0.115636			S329A	30.2981	28.3097	30.6521	29.3105	30.9301	28.2905	31.3931	28.2986
		T342A	0.170365	0.243842	0.184803	0.223513			T342A	29.2567	26.6952	28.7279	26.6854	29.4267	26.9829	28.8777	26.7092
		p2k1-3	0.556908	0.199762	0.422369	0.684646			p2k1-3	32.5509	31.7054	34.0209	31.6944	31.5499	30.305	32.2391	31.6919
		sid2	0.192679	0.153836	0.210075	0.258657			sid2	28.5707	26.1552	28.8707	26.125	28.2707	25.982	28.1307	26.1472
	P. syringae DC3000 (24 hour)	ColQ	11.1611	12.8944	10.2394	11.0302		P. syringae DC3000 (24 hour)	ColQ	24.9641	28.7839	24.6851	28.7334	25.0095	28.6928	24.9771	28.7782
		mvk-1	1.83023	2.52388	1.50267	1.67341			mvk-1	28.3249	29.2302	28.1339	29.5205	28.6199	29.2298	28.4609	29.232
		T285A	10.5674	11.937	8.80078	9.32655			T285A	24.8818	28.2767	24.6968	28.2672	25.1268	28.2583	25.0659	28.2809
		S329A	2.2125	3.18924	1.5296	2.55931			S329A	29.5228	30.6783	27.4798	29.1674	29.9408	30.5592	29.3128	30.6802
		T342A	1.53145	2.31028	1.05183	1.48898			T342A	29.0086	29.6459	28.3586	29.6106	28.9046	28.9802	29.0546	29.6498
		p2k1-3	4.77805	6.08054	3.89992	4.29784			p2k1-3	26.6162	28.8607	26.2402	28.8307	27.9262	29.8793	26.7662	28.8587
		sid2	0.86452	1.17804	0.555084	0.889225			sid2	26.0735	25.857	25.5825	25.8261	26.8735	25.9983	26.0305	25.8559
	Figure 7h
	PR1 expression							Raw Ct values for Figure 7h
			PR1					Ct values		PR1	SAND (ref.)	PR1	SAND (ref.)	PR1	SAND (ref.)	PR1	SAND (ref.)
			1 replicate	2 replicate	3 replicate	4 replicate				1 replicate		2 replicate		3 replicate		4 replicate
	Mock	ColQ	1.1642	1.36038	0.971318	1.28011		Mock	ColQ	22.1732	22.3929	22.0522	22.4188	23.6536	23.6189	23.1319	23.4911
		mvk-1	1.03883	0.857893	1.22998	1.29021			mvk-1	22.4727	22.53	22.7677	22.5372	26.8716	27.1736	26.7689	27.1521
		T285A	1.12374	1.04984	1.17237	1.33665			T285A	22.0575	22.2272	21.7075	22.2223	26.9478	28.6309	28.1378	28.5902
		S329A	1.09333	1.05005	1.29194	0.892132			S329A	22.1146	22.24	22.1929	22.2615	25.0074	25.3672	25.5194	25.3591
		T342A	1.31017	1.11472	1.35131	1.51134			T342A	21.931	22.321	22.1801	22.3197	25.4284	25.8153	25.2674	25.7982
		p2k1-3	1.02442	1.22542	0.824484	1.02084			p2k1-3	22.5739	22.609	22.2691	22.6151	27.5071	27.1786	27.1741	27.2092
		sid2	1.02406	1.24	0.824265	0.88684			sid2	22.607	22.642	22.0984	22.645	26.2294	25.9239	26.0864	25.9109
	P. syringae DC3000 (24 hour)	ColQ	37.7262	31.7023	38.9009	43.7463		P. syringae DC3000 (24 hour)	ColQ	18.3701	23.619	18.5981	23.5955	20.4954	26.2513	20.4281	25.891
		mvk-1	3.654	2.57732	4.94215	3.55065			mvk-1	21.1896	23.1019	21.705	23.1022	26.4157	28.7736	26.9397	28.8096
		T285A	32.3564	39.2251	30.5224	31.2307			T285A	18.127	23.0392	17.8565	23.0407	23.6556	28.4853	23.6471	28.5092
		S329A	3.94124	4.93491	2.65288	3.5762			S329A	21.3239	23.1988	21.0556	23.2379	24.5158	25.8495	24.0958	25.8378
		T342A	3.38538	4.7175	2.15648	3.15635			T342A	21.5622	23.3279	21.2089	23.4308	26.7293	27.83	26.1737	27.82
		p2k1-3	8.7585	11.2206	8.95302	7.02028			p2k1-3	20.6051	23.56	20.2674	23.5597	25.6023	28.5871	25.9563	28.61
		sid2	2.98192	2.02766	3.95063	3.00572			sid2	22.0542	23.6501	22.6253	23.7078	24.332	26.436	24.7441	26.4295
	Figure 7i
	PR2 expression							Raw Ct values for Figure 7i
			PR2					Ct values		PR2	SAND (ref.)	PR2	SAND (ref.)	PR2	SAND (ref.)	PR2	SAND (ref.)
			1 replicate	2 replicate	3 replicate	4 replicate				1 replicate		2 replicate		3 replicate		4 replicate
	Mock	ColQ	1.41079	1.35956	0.97045	1.28017		Mock	ColQ	21.8877	22.4388	21.9709	22.3719	23.7656	23.7183	23.2617	23.6189
		mvk-1	1.09501	0.85778	1.22968	1.29185			mvk-1	22.3972	22.5372	22.8178	22.6091	26.8965	27.2019	23.7429	24.1276
		T285A	1.14126	1.05548	1.17013	1.33003			T285A	21.9937	22.2223	22.0219	22.1096	25.5467	25.7895	25.3838	25.8153
		S329A	1.18172	1.055	1.2921	0.898346			S329A	22.0202	22.2415	22.2283	22.3019	26.8179	27.211	25.3433	25.1786
		T342A	1.44863	1.11488	1.35003	1.50968			T342A	21.8267	22.3217	22.2465	22.4096	25.5042	25.9583	25.3052	25.9239
		p2k1-3	1.05431	1.22406	0.824441	1.01988			p2k1-3	22.5262	22.6071	22.3149	22.589	28.9477	28.651	26.6005	26.6309
		sid2	1.16624	1.24117	0.819983	0.880148			sid2	22.4352	22.642	22.3015	22.6391	25.637	25.3389	25.563	25.3672
	P. syringae DC3000 (24 hour)	ColQ	42.0439	51.9217	40.9226	38.8919		P. syringae DC3000 (24 hour)	ColQ	18.5251	23.6275	18.3796	23.6359	20.5489	26.3091	20.5701	26.2513
		mvk-1	10.7667	9.97784	15.5518	11.4816			mvk-1	20.038	23.1022	19.6812	23.2776	24.2444	28.6983	23.1238	26.7736
		T285A	53.0287	39.1933	46.0422	47.2926			T285A	17.7366	23.0407	18.1557	23.1049	21.854	27.7984	22.1426	27.83
		S329A	9.75287	14.9353	8.95459	7.57067			S329A	19.9084	23.1979	19.1997	23.3092	25.0956	28.6012	24.4455	27.5871
		T342A	14.8114	11.2101	12.5511	9.91518			T342A	19.4018	23.3288	19.9553	23.3302	22.6679	26.3989	22.9898	26.436
		p2k1-3	31.5867	25.5027	35.9293	30.4817			p2k1-3	18.9163	23.5607	18.8494	23.6092	22.9428	28.5012	22.181	27.4853
		sid2	11.7057	12.9343	11.0223	7.89365			sid2	20.6024	23.6498	20.2124	23.655	22.0442	25.8275	22.6795	25.8495
	Figure 7j
	Gene fold change relative to ColQ							Relative to WT-0 min
		ATP	1 replicate	2 replicate	3 replicate	average	SEs	average	SEs
	WT	0 min	8.6529	9.96247	8.97813	9.19784	0.681868	1	0.0741335
		10 min	16.3949	19.9203	19.5293	18.6148	1.93242	2.02383	0.210095
		30 min	6.53622	5.53575	5.63553	5.9025	0.551082	0.641727	0.0599143
		60 min	4.33851	5.05555	5.34698	4.91368	0.518988	0.534221	0.056425
	mvk-1	0 min	5.78724	4.25907	4.76684	4.93772	0.778283	0.536835	0.0846159
		10 min	6.59906	5.64516	7.96147	6.73523	1.16414	0.732262	0.126567
		30 min	4.57491	6.17	5.02233	5.25575	0.822766	0.571411	0.0894522
		60 min	4.54121	5.35365	4.9484	4.94775	0.40622	0.537926	0.0441647
	p2k1-3	0 min	9.91311	10.9888	9.82501	10.2423	0.647972	1.11356	0.0704483
		10 min	11.7551	12.9213	11.7011	12.1258	0.689442	1.31834	0.074957
		30 min	8.67613	7.815	6.94617	7.81243	0.864981	0.849377	0.0940418
		60 min	8.02095	7.6525	6.33718	7.33688	0.885149	0.797674	0.0962345
	Raw Ct values for Figure 7j
	ATP		FPS1	SAND (ref)	FPS1	SAND (ref)	FPS1	SAND (ref)
			1 replicate		2 replicate		3 replicate
	0 min	WT	19.483	22.7298	19.1102	22.5502	19.1075	22.3918
		mvk-1	19.5915	22.1918	19.9603	22.1849	19.813	22.2105
		p2k1-3	19.0115	22.4798	18.9532	22.4396	19.0865	22.4101
	10 min	WT	18.1454	22.3143	17.9106	22.2875	18.054	22.4019
		mvk-1	19.2084	22.1128	19.5316	22.1924	18.9234	22.1128
		p2k1-3	18.8605	22.3555	18.5493	22.3198	18.7066	22.331
	30 min	WT	19.5042	22.2593	19.7098	22.2313	19.652	22.1998
		mvk-1	19.9284	22.2772	19.4984	22.2938	19.8228	22.302
		p2k1-3	18.9367	22.1926	19.121	22.2274	19.2827	22.211
	60 min	WT	20.22	22.4062	20.0785	22.4998	19.7548	22.2598
		mvk-1	19.9145	22.1404	19.6071	22.1677	19.7838	22.1501
		p2k1-3	19.0779	22.236	19.3317	22.4394	19.6647	22.4193

## Sheet: Supplementary Fig. 3
	Supplementary Figure 3a																																																Supplementary Figure 3b
	Kinetics of intracellular calcium elevation																																																Integrated cytoplasmic calcium
		ColQ									mvk-1									pMVK::MVK-1 / mvk-1									pMVK::MVK-2 / mvk-1									pMVK::MVK-3 / mvk-1											Replicate
	Seconds	1 rep	2 rep	3 rep	4 rep	5 rep	6 rep	7 rep	8 rep	9 rep	1 rep	2 rep	3 rep	4 rep	5 rep	6 rep	7 rep	8 rep	9 rep	1 rep	2 rep	3 rep	4 rep	5 rep	6 rep	7 rep	8 rep	9 rep	1 rep	2 rep	3 rep	4 rep	5 rep	6 rep	7 rep	8 rep	9 rep	1 rep	2 rep	3 rep	4 rep	5 rep	6 rep	7 rep	8 rep	9 rep			1
	0	0.0754506	0.0317546	0.0365711	0.0559273	0.0591992	0.0441103	0.0405175	0.080901	0.0385416	0.0600863	0.0847713	0.0138281	0.0966309	0.0807309	0.0714316	0.0106352	0.0718956	0.0112355	0.0620753	0.0499572	0.0640261	0.0540668	0.076712	0.0712355	0.0733175	0.0610454	0.0624416	0.0608475	0.0478858	0.0548659	0.0318792	0.0445426	0.0326162	0.0424825	0.044898	0.0575577	0.0521315	0.0739972	0.054713	0.0745922	0.0391661	0.0590493	0.062055	0.0554819	0.0227476			2
	1	0.0569284	0.0509968	0.0375795	0.0560673	0.0570102	0.0374401	0.061252	0.0614541	0.0597244	0.0446016	0.0675571	0.0320052	0.083231	0.0688248	0.0452976	0.0100078	0.0456472	0.0106003	0.0458073	0.050088	0.0474307	0.0479786	0.0715919	0.0766606	0.0355394	0.0449502	0.0185048	0.0609952	0.0459597	0.0618146	0.055113	0.0155102	0.0455352	0.0336436	0.0630696	0.064716	0.0304154	0.0442496	0.0517991	0.108212	0.0298081	0.0645315	0.0622045	0.0533796	0.0211552			3
	2	0.0648783	0.0162863	0.0617187	0.0607475	0.0483185	0.0670103	0.0673179	0.0697991	0.0215385	0.052525	0.0904749	0.0057522	0.0682271	0.083792	0.0698632	0.00870425	0.0703203	0.00928048	0.0527935	0.0544601	0.0545569	0.0428311	0.0731953	0.0614904	0.0594695	0.0518624	0.0407444	0.0659304	0.0383077	0.0493324	0.0482275	0.0241794	0.028391	0.0499693	0.0444841	0.0518584	0.031708	0.0379852	0.076005	0.0941745	0.00131639	0.0693913	0.0672025	0.0450304	-0.00561661			4
	3	0.0921175	0.0652182	0.0613182	0.0475464	0.0415614	0.0728333	0.0441485	0.0984126	0.0754025	0.0528635	0.0727621	0.0106758	0.0554969	0.0666552	0.0701072	0.0285389	0.0705653	0.0293648	0.0766874	0.042125	0.0789363	0.0386684	0.0991258	0.0339057	0.0608668	0.0755004	0.0245336	0.0520124	0.0323544	0.0822638	0.0517238	0.0410516	0.0254721	0.0336436	0.0495938	0.0857889	0.0553441	0.0342825	0.057132	0.0968344	0.0166106	0.0633255	0.0531082	0.038538	-0.00561661			5
	4	0.100037	0.0321422	0.0372461	0.0509183	0.0558804	0.0633613	0.0594988	0.106738	0.0389679	0.0588998	0.0695802	-0.0384615	0.0653635	0.0642731	0.0644909	0.0221392	0.0649243	0.022884	0.0836218	0.0452766	0.0860134	0.0280626	0.0788153	0.0617695	0.0604893	0.0823596	0.0562043	0.0555667	0.0449654	0.0824752	0.0617345	0.0114561	0.0245456	0.0380061	0.063498	0.0860068	0.0427229	0.0404813	0.0536401	0.0961182	0.0146123	0.0527501	0.0567073	0.0522944	0.0183063			6
	5	0.0916172	0.0410728	0.05115	0.0593205	0.0548918	0.0497187	0.0321372	0.0978868	0.0487952	0.0530319	0.060691	0.0212193	0.0729771	0.0785417	0.0508291	0.0212978	0.0512027	0.022032	0.0762492	0.0531272	0.0784891	0.0332112	0.0687405	0.0566632	0.0413682	0.0750669	0.0434688	0.0644256	0.0440953	0.0809811	0.0511812	0.0257224	0.0179665	0.0514495	0.0341892	0.0844667	0.0373686	0.0392519	0.0740278	0.085841	0.0210827	0.0642324	0.0656785	0.0513449	0.0299474			7
	6	0.119468	0.058798	0.0525972	0.0455044	0.056529	0.0572312	0.051833	0.127175	0.0683223	0.0477082	0.0453096	0.0252039	0.0572293	0.0696474	0.0532066	-0.0384615	0.0535906	-0.0384615	0.100612	0.0402163	0.103357	0.0401018	0.0667604	0.0443824	0.0181265	0.0991638	0.0491049	0.0498604	0.0455362	0.0876574	0.0349632	0.0228911	0.0078402	0.0408587	0.0639232	0.0913489	0.0594735	0.0609589	0.0633399	0.0632791	0.0202393	0.0742647	0.050929	0.0529174	0.0119846			8
	7	0.122886	0.0504977	0.0483787	0.0453301	0.053543	0.0545654	0.0645989	0.130772	0.0591745	0.0441979	0.0688656	0.00894339	0.0637602	0.081606	0.0634081	-0.0384615	0.0638367	-0.0384615	0.103598	0.0400533	0.106405	0.0297075	0.0619012	0.0531775	0.0537652	0.102116	0.0469327	0.0496767	0.042908	0.0659525	0.0327262	0.0263205	0.0345626	0.0467022	0.0589009	0.0689792	0.0282469	0.0222802	0.0706741	0.103	0.0107225	0.0762587	0.050743	0.0500493	0.0219614			9
	8	0.152404	0.0634865	0.052359	0.0370866	0.0451686	0.0542222	0.0619864	0.161857	0.0734924	0.0399418	0.0470864	0.0241643	0.064223	0.0834169	0.072142	-0.0384615	0.0726092	-0.0384615	0.129336	0.0323451	0.132689	0.0366125	0.0656161	0.0318155	0.0451403	0.127567	0.0383782	0.0409906	0.035533	0.053842	0.0425166	0.0385559	0.0119791	0.0347268	0.063498	0.0565031	0.0600186	0.0186054	0.0631892	0.104307	0.021496	0.0688401	0.0419482	0.0420041	0.0378753
	9	0.14226	0.0814055	0.0577881	0.0188448	0.0519807	0.0670103	0.0587296	0.15117	0.0932711	0.0364424	0.0561881	0.0275127	0.0641076	0.0667779	0.067748	-0.00597294	0.0681957	-0.00557866	0.1205	0.0152752	0.123664	0.0352474	0.0587958	0.0307251	0.0593407	0.11883	0.0511818	0.0217811	0.0415327	0.0489528	0.0178278	0.0212052	0.0257753	0.0417683	0.0655926	0.0514674	0.0673712	0.0511967	0.0455988	0.0917987	-0.0384615	0.0654194	0.0225009	0.0485486	0.0264197
	10	0.135906	0.0895099	0.0729171	0.0411188	0.0626121	0.040095	0.0352748	0.144478	0.102227	0.0644549	0.045984	0.0271922	0.0689747	0.0786428	0.0530405	0.00510053	0.0534238	0.00563186	0.11496	0.0361159	0.118007	0.0283022	0.0509649	0.0370794	0.0424794	0.113352	0.0511818	0.0452389	0.0508878	0.0424115	0.0310126	0.020857	0.00727065	0.0353626	0.0484635	0.0447311	0.0720562	0.043971	0.0621229	0.0870732	0.0227047	0.0543992	0.0462495	0.0587594	0.0214262
	11	0.161715	0.0550468	0.0651991	0.0326068	0.086222	0.0430315	0.0587296	0.171669	0.0641873	0.0439946	0.0477354	0.0394268	0.0732743	0.0706887	0.0627205	0.019992	0.0631461	0.0207098	0.137438	0.0281546	0.140966	0.0141981	0.0595174	0.0509977	0.0474895	0.135578	0.0547117	0.0362716	0.0716276	0.0679804	0.0401477	0.0150881	0.0392583	0.00516679	0.0737714	0.0710687	0.081246	0.0398711	0.0672633	0.0719153	0.0101167	0.0508511	0.0371704	0.0814223	0.0245116
	12	0.161297	0.094765	0.0966189	0.0368743	0.0749977	0.0421491	0.0692767	0.171228	0.108037	0.0357049	0.0448543	0.0308602	0.0799296	0.0739274	0.0644909	0.0106352	0.0649243	0.0112355	0.137074	0.0321465	0.140594	0.0321511	0.0411927	0.0536672	0.0484609	0.135218	0.0841489	0.0407669	0.0617739	0.0751133	0.0486609	0.0363546	0.0336017	0.0263878	0.0584346	0.0784191	0.0803836	0.0649671	0.0418053	0.0685757	0.0313811	0.0688401	0.0417217	0.0706504	0.0313884
	13	0.170856	0.0835579	0.129523	0.0377171	0.051804	0.0487655	0.07969	0.181306	0.0956489	0.0455953	0.0583141	0.0533622	0.0879811	0.0526007	0.0515202	0.00510053	0.0518968	0.00563186	0.145385	0.0329347	0.149085	0.0402776	0.0488863	0.0333938	0.0384562	0.143434	0.0895714	0.0416548	0.0413771	0.0825807	0.0206292	0.0222274	0.0281098	0.0309114	0.0414726	0.0861155	0.0920626	0.0732008	0.106312	0.0683947	0.0175601	0.0637808	0.0426207	0.0483789	0.0240172
	14	0.182052	0.0942803	0.126691	0.0349106	0.0611545	0.0623372	0.0684141	0.193115	0.107501	0.0331414	0.0547206	0.037513	0.0836536	0.0729404	0.0578004	0.0172001	0.0582045	0.0178827	0.155109	0.0303098	0.159021	0.0346477	0.0494145	0.0312743	0.044095	0.153047	0.107763	0.0386984	0.0496058	0.0763999	0.0339624	0.0422465	0.0345626	0.0233017	0.0777097	0.079745	0.109841	0.0852945	0.0839012	0.0671114	0.0434882	0.0444304	0.0396273	0.0573596	0.00880503
	15	0.19621	0.109679	0.130159	0.0547928	0.0492606	0.0775827	0.0684141	0.208056	0.124541	0.0238322	0.0436955	0.0287664	0.0901645	0.0521193	0.056106	0.0208686	0.0565026	0.0215974	0.16739	0.0488972	0.171572	0.0364203	0.044038	0.0346611	0.0404197	0.165185	0.129467	0.0596514	0.0391375	0.117888	0.0513174	0.0504812	0.0483712	0.0351518	0.074129	0.122525	0.142698	0.0681905	0.0880892	0.0707064	0.0416207	0.0578829	0.0608437	0.0459356	0.0151564
	16	0.210997	0.129863	0.165663	0.0424438	0.07262	0.0706994	0.0979215	0.22367	0.14691	0.0491866	0.0723564	0.0275127	0.0681196	0.0640165	0.0485117	0.0327513	0.0488753	0.0336308	0.180197	0.0373548	0.184663	0.0352474	0.0403441	0.0504805	0.0319184	0.177843	0.120217	0.0466351	0.0596852	0.136687	0.0526592	0.0432178	0.0460804	0.0521731	0.0658662	0.141925	0.135138	0.0688833	0.0819301	0.0692945	0.0520131	0.0783112	0.0476632	0.0683681	0.0141394
	17	0.211039	0.147796	0.153409	0.0458512	0.0422199	0.0782656	0.097358	0.223714	0.166817	0.0261602	0.0639161	0.0521407	0.0714688	0.0709177	0.0660773	0.0106352	0.0665177	0.0112355	0.180233	0.0405404	0.1847	0.0449294	0.0438407	0.0377774	0.017766	0.177879	0.120945	0.0502258	0.0329347	0.146635	0.0711429	0.0554706	0.0384047	0.0445576	0.0777097	0.152194	0.140458	0.0945309	0.0753938	0.0583017	0.0586047	0.0831223	0.051299	0.0391708	0.0208819
	18	0.224544	0.130104	0.178891	0.066112	0.052507	0.0966326	0.124581	0.237983	0.147177	0.0059433	0.0695802	0.0530162	0.0784888	0.0631088	0.0508291	0.0190898	0.0512027	0.0197962	0.191914	0.0594701	0.196642	0.0413172	0.0333522	0.0421531	0.0571011	0.189422	0.148855	0.0715887	0.041996	0.163426	0.0620672	0.0554706	0.0469749	0.0347268	0.0710839	0.169534	0.148452	0.124995	0.0942245	0.0650356	0.0789336	0.0757661	0.0729331	0.0490541	0.0191892
	19	0.225271	0.144571	0.179149	0.0720789	0.0851301	0.0997947	0.112867	0.238752	0.163234	0.0450017	0.0742274	0.0427963	0.069608	0.0484356	0.0488756	-0.000166056	0.0492408	0.000299925	0.192542	0.065041	0.197285	0.0408006	0.049239	0.0389149	0.0487803	0.190043	0.149075	0.077884	0.0706695	0.171907	0.0799406	0.0633166	0.0736078	0.0342972	0.101776	0.178295	0.145298	0.121497	0.103789	0.0774731	0.0809173	0.106304	0.0793092	0.0803746	0.044507
	20	0.236896	0.153723	0.1878	0.0775141	0.0784043	0.103316	0.13304	0.251041	0.173403	0.0561285	0.0776854	0.0531895	0.0842409	0.0530774	0.0477753	0.0441443	0.0481356	0.0451697	0.202583	0.0701138	0.207553	0.0674506	0.0521375	0.063415	0.07452	0.199964	0.156774	0.0836197	0.0647657	0.189834	0.0945548	0.0701918	0.0795742	0.0431851	0.106534	0.196819	0.158503	0.134045	0.10591	0.0824438	0.090353	0.111647	0.0851189	0.0739201	0.0452333
	21	0.244412	0.165379	0.202215	0.0920364	0.108819	0.11517	0.129588	0.258989	0.186365	0.0444002	0.0747518	0.0490403	0.0680118	0.0590401	0.0392166	0.0321336	0.03954	0.0330052	0.209068	0.0836604	0.214185	0.0662176	0.055031	0.0670774	0.0671448	0.206372	0.161752	0.098952	0.0914312	0.214581	0.102119	0.0434095	0.0927603	0.0414068	0.113162	0.222405	0.165247	0.181299	0.121948	0.0747557	0.105408	0.103833	0.100651	0.103096	0.0594656
	22	0.242899	0.162257	0.212147	0.105927	0.0950161	0.117371	0.130268	0.257389	0.182892	0.0455953	0.0556427	0.0611832	0.0824636	0.0712595	0.0551578	0.0233612	0.0555503	0.0241215	0.207763	0.0966074	0.212851	0.0815538	0.0693458	0.0701628	0.0661266	0.205082	0.16771	0.113627	0.0793399	0.221361	0.119408	0.0624122	0.0883173	0.0642818	0.115718	0.229418	0.163606	0.172405	0.110454	0.0968344	0.122561	0.110651	0.115519	0.0898591	0.0844636
	23	0.241652	0.173321	0.215242	0.129096	0.121687	0.135139	0.127716	0.25607	0.195204	0.0378782	0.0663689	0.0587551	0.0728777	0.072719	0.0373737	0.0466297	0.0376892	0.0476871	0.206687	0.118181	0.21175	0.0861043	0.077456	0.0952054	0.087034	0.204019	0.172991	0.138125	0.102689	0.2315	0.105733	0.091914	0.106297	0.0825518	0.120555	0.239907	0.177831	0.198089	0.119089	0.0984801	0.136324	0.127261	0.140345	0.115432	0.076499
	24	0.248174	0.161299	0.207007	0.121919	0.105373	0.137977	0.132188	0.262969	0.181826	0.0408273	0.049007	0.0367717	0.082891	0.0703436	0.0452976	0.0461878	0.0456472	0.0472395	0.212313	0.111501	0.217504	0.0783112	0.0856916	0.0727523	0.0972889	0.209577	0.167991	0.130533	0.0884146	0.231473	0.141503	0.0955964	0.124713	0.08849	0.124595	0.239879	0.171713	0.220035	0.137112	0.119229	0.141105	0.134614	0.132651	0.0997925	0.0914044
	25	0.253565	0.161299	0.215725	0.121373	0.144093	0.144931	0.150126	0.268672	0.181826	0.0465678	0.0849952	0.0632224	0.0817741	0.103129	0.0368998	0.014113	0.0372132	0.0147569	0.216959	0.110993	0.222257	0.0992602	0.0851287	0.0963577	0.092187	0.214168	0.165819	0.129956	0.122255	0.239343	0.161154	0.111019	0.131779	0.101934	0.149667	0.248022	0.169753	0.210449	0.166458	0.104415	0.154842	0.153642	0.132066	0.136897	0.110648
	26	0.266799	0.154872	0.221063	0.143293	0.137396	0.163597	0.151956	0.28268	0.174681	0.0336679	0.0740956	0.0347248	0.0779402	0.0821831	0.0323574	0.0512335	0.0326513	0.0523504	0.228357	0.131387	0.233917	0.110008	0.116838	0.120984	0.0989163	0.225427	0.169711	0.153149	0.116411	0.234866	0.162409	0.130804	0.148833	0.13402	0.143339	0.24339	0.1876	0.232965	0.164179	0.114086	0.180194	0.171457	0.155574	0.130483	0.1181
	27	0.259315	0.154427	0.22525	0.13469	0.134213	0.160634	0.159146	0.274757	0.174186	0.0326077	0.100614	0.0471176	0.0718747	0.0862721	0.0354433	0.0308668	0.0357505	0.0317223	0.221913	0.123385	0.227325	0.11023	0.14401	0.136367	0.098495	0.219062	0.18055	0.144043	0.113633	0.258892	0.173437	0.15982	0.162127	0.137478	0.157208	0.268258	0.175089	0.242192	0.154556	0.126984	0.173798	0.176026	0.146344	0.127434	0.124417
	28	0.250044	0.151912	0.214393	0.146112	0.157858	0.159238	0.190383	0.264947	0.171391	0.0530319	0.0786752	0.0519637	0.0731754	0.095251	0.0349457	0.0267781	0.0352507	0.0275816	0.213924	0.134008	0.219153	0.118942	0.137509	0.124978	0.106139	0.21117	0.166295	0.156134	0.134253	0.247926	0.184895	0.136714	0.184322	0.159567	0.167788	0.256906	0.170628	0.23592	0.177799	0.121029	0.201326	0.187186	0.158599	0.150076	0.122611
	29	0.234777	0.165029	0.221762	0.138023	0.162521	0.176491	0.171076	0.2488	0.185977	0.0550095	0.0861037	0.0613313	0.0767353	0.095251	0.0549981	0.0533804	0.0553899	0.054525	0.200754	0.126486	0.205682	0.131581	0.160585	0.127852	0.100853	0.198156	0.169987	0.147571	0.138314	0.242769	0.177756	0.164353	0.200835	0.185531	0.16783	0.251568	0.173536	0.25362	0.183702	0.137375	0.213144	0.183423	0.149919	0.154539	0.139207
	30	0.254962	0.153916	0.217404	0.138714	0.168869	0.176767	0.172215	0.270151	0.173617	0.0435853	0.0792862	0.0533622	0.0740601	0.0836984	0.0403282	0.0176839	0.0406563	0.0183726	0.218163	0.127128	0.223489	0.140874	0.170721	0.136315	0.116203	0.215357	0.1619	0.148302	0.143839	0.22659	0.201141	0.162147	0.212437	0.183059	0.179562	0.234827	0.162175	0.23261	0.207258	0.140347	0.21914	0.216927	0.15066	0.160614	0.164403
	31	0.254541	0.14705	0.214798	0.146069	0.16052	0.170601	0.182842	0.269705	0.165988	0.0720654	0.0928157	0.0471176	0.0837378	0.0901349	0.0685032	0.0422457	0.0689543	0.0432466	0.2178	0.133968	0.223117	0.133931	0.176736	0.148719	0.132636	0.214999	0.163269	0.156088	0.136572	0.219064	0.187654	0.185044	0.228675	0.197546	0.177153	0.227042	0.150921	0.252508	0.200729	0.15734	0.214688	0.203751	0.158553	0.152624	0.159398
	32	0.244035	0.142602	0.209661	0.138576	0.167923	0.183068	0.204631	0.25859	0.161049	0.0573783	0.10595	0.0417023	0.0919848	0.0929842	0.0682525	0.0468491	0.0687025	0.0479093	0.208743	0.127	0.213853	0.147954	0.188371	0.153835	0.118339	0.20605	0.177674	0.148156	0.143016	0.211172	0.182529	0.185403	0.225417	0.205365	0.18245	0.21888	0.161825	0.2597	0.209222	0.164357	0.223988	0.213663	0.150512	0.159709	0.162981
	33	0.219165	0.14705	0.211447	0.140578	0.162175	0.180108	0.204947	0.232299	0.165988	0.0608148	0.073299	0.0457226	0.0994648	0.0796454	0.0451013	0.0529969	0.0454501	0.0541366	0.187263	0.128862	0.191887	0.150854	0.195417	0.15758	0.136528	0.184826	0.182363	0.150275	0.138013	0.208097	0.186377	0.19977	0.247243	0.208775	0.173393	0.2157	0.158342	0.241483	0.209968	0.147432	0.221275	0.22272	0.152661	0.154209	0.171477
	34	0.215964	0.15398	0.22238	0.150065	0.188284	0.185302	0.187558	0.228917	0.173688	0.0366853	0.102843	0.0686731	0.0856467	0.0666552	0.0549981	0.0556217	0.0553899	0.0567955	0.184495	0.137682	0.189057	0.148817	0.2043	0.165216	0.12555	0.18209	0.178582	0.160319	0.160716	0.200077	0.195108	0.191587	0.245032	0.205699	0.163477	0.207408	0.154463	0.232717	0.21129	0.153895	0.225913	0.222083	0.162842	0.179186	0.16802
	35	0.225805	0.151586	0.224718	0.144081	0.182614	0.179454	0.196373	0.239316	0.171028	0.0640468	0.106708	0.0608856	0.0809022	0.0752195	0.0604608	0.0510336	0.0608765	0.0521479	0.193003	0.132119	0.197757	0.160763	0.198521	0.161334	0.13335	0.190498	0.185347	0.153983	0.155791	0.175786	0.19539	0.197333	0.256954	0.188191	0.178535	0.182302	0.151986	0.236443	0.199416	0.182752	0.228258	0.227936	0.15642	0.173764	0.16572
	36	0.213315	0.16015	0.222766	0.139491	0.181168	0.196783	0.202662	0.226119	0.180549	0.0606699	0.0881628	0.0526679	0.0957813	0.0895342	0.0401082	0.0593238	0.0404354	0.0605458	0.182203	0.127851	0.186714	0.14373	0.207694	0.18252	0.129528	0.179825	0.185306	0.149124	0.154534	0.168617	0.193975	0.195068	0.250237	0.212801	0.148987	0.174896	0.138315	0.230356	0.200694	0.175412	0.229141	0.215636	0.151494	0.172381	0.162585
	37	0.18739	0.174191	0.202697	0.147558	0.19623	0.190982	0.173145	0.198748	0.196174	0.0495491	0.0886949	0.0530162	0.0934679	0.0914056	0.0373737	0.0446065	0.0376892	0.0456378	0.159742	0.135352	0.163755	0.152674	0.208451	0.171298	0.136482	0.157626	0.168085	0.157665	0.167614	0.16575	0.184037	0.195676	0.25015	0.211396	0.160516	0.171935	0.139749	0.218341	0.197636	0.166473	0.22109	0.21427	0.160151	0.186784	0.149656
	38	0.20207	0.148672	0.195715	0.139582	0.188708	0.195277	0.212613	0.214243	0.16779	0.0381126	0.0945973	0.038481	0.0941258	0.0818952	0.0320886	0.0675333	0.0323814	0.0688627	0.172468	0.127936	0.176762	0.160797	0.207694	0.161459	0.144668	0.170204	0.156671	0.149221	0.161084	0.169943	0.174545	0.208056	0.236454	0.203682	0.164931	0.176266	0.123119	0.197736	0.184475	0.179106	0.203061	0.213342	0.151592	0.179591	0.153415
	39	0.191774	0.149208	0.20182	0.154679	0.203223	0.19438	0.192924	0.203374	0.168385	0.0383457	0.09006	0.0676233	0.0962073	0.0981458	0.0383055	0.0351273	0.0386249	0.036037	0.163544	0.14197	0.16764	0.163099	0.198272	0.158859	0.128536	0.161384	0.165247	0.165206	0.173679	0.168158	0.175969	0.207384	0.230635	0.203344	0.176223	0.174421	0.126699	0.192742	0.201723	0.157967	0.198364	0.209116	0.167796	0.193468	0.13883
	40	0.186654	0.166133	0.200139	0.147812	0.181614	0.183668	0.203729	0.197971	0.187204	0.051841	0.0881628	0.0602854	0.103436	0.0832285	0.0678745	0.0327513	0.0683228	0.0336308	0.159103	0.135587	0.163102	0.173307	0.212465	0.174738	0.144625	0.156995	0.167804	0.157933	0.154922	0.147486	0.170054	0.207384	0.233748	0.192384	0.146125	0.153073	0.117625	0.186805	0.191135	0.172335	0.21395	0.191852	0.160423	0.172808	0.131358
	41	0.200158	0.179972	0.201379	0.135592	0.191363	0.186259	0.198095	0.212223	0.202612	0.0535336	0.0896427	0.0678876	0.109471	0.0769021	0.0551578	0.0457416	0.0555503	0.0467875	0.170811	0.124225	0.175068	0.161536	0.206021	0.170299	0.132922	0.168566	0.167381	0.144999	0.16339	0.137072	0.173015	0.206823	0.212165	0.179465	0.16056	0.142323	0.118396	0.1937	0.188689	0.160809	0.200064	0.183187	0.147312	0.182131	0.141512
	42	0.195473	0.164854	0.191294	0.149485	0.177618	0.170684	0.205106	0.207278	0.185782	0.0511473	0.0938107	0.0533622	0.100543	0.0805349	0.0538654	0.0541386	0.0542523	0.0552931	0.166751	0.137143	0.170918	0.173459	0.211812	0.176736	0.147526	0.164553	0.153914	0.159705	0.151448	0.131998	0.164042	0.203582	0.226418	0.173561	0.146374	0.137086	0.114532	0.173201	0.186731	0.169239	0.19244	0.197584	0.16222	0.168985	0.13479
	43	0.165765	0.160514	0.188622	0.146155	0.172782	0.176609	0.200396	0.175939	0.180954	0.0615337	0.106792	0.0689327	0.104207	0.078339	0.059735	0.0387076	0.0601475	0.0396632	0.14096	0.134048	0.144564	0.16552	0.196553	0.171068	0.135789	0.13906	0.169295	0.156179	0.147244	0.118955	0.150743	0.193938	0.210549	0.162426	0.145623	0.123627	0.11171	0.169608	0.178042	0.166531	0.184621	0.182437	0.158645	0.164359	0.128891
	44	0.176547	0.162971	0.179149	0.149027	0.174793	0.175858	0.193209	0.187308	0.183686	0.0741723	0.102048	0.0629356	0.0796618	0.0821831	0.0508291	0.0582924	0.0512027	0.059501	0.150329	0.136718	0.154137	0.182648	0.191401	0.171107	0.144199	0.148322	0.16111	0.15922	0.148992	0.11849	0.142994	0.188879	0.198767	0.160647	0.141996	0.123146	0.11447	0.161864	0.173976	0.16659	0.172213	0.172101	0.161728	0.166282	0.118566
	45	0.175215	0.146367	0.167033	0.1297	0.174675	0.172973	0.197264	0.185903	0.165229	0.0740571	0.0949875	0.0676233	0.0916845	0.082945	0.0477753	0.0420024	0.0481356	0.0430003	0.149172	0.118743	0.152954	0.180302	0.187536	0.170337	0.147899	0.147178	0.16322	0.138764	0.14889	0.128346	0.146974	0.185891	0.18183	0.153785	0.139526	0.133317	0.119746	0.177875	0.162818	0.142809	0.17848	0.168669	0.140993	0.16617	0.118053
	46	0.16237	0.161238	0.171164	0.125287	0.183898	0.160679	0.179856	0.172359	0.181759	0.0581445	0.0958581	0.0505241	0.09844	0.0666552	0.0437028	0.0336595	0.0440455	0.0345506	0.138008	0.114636	0.141548	0.182308	0.178538	0.162779	0.126267	0.136141	0.14869	0.134095	0.156907	0.125422	0.141818	0.188816	0.183264	0.158368	0.147664	0.130299	0.142559	0.153897	0.15916	0.150276	0.176702	0.160288	0.136261	0.174992	0.107012
	47	0.156031	0.16303	0.162348	0.129851	0.180495	0.177003	0.197818	0.165678	0.183752	0.058599	0.0885888	0.0777208	0.0863795	0.0975291	0.0475893	0.0575935	0.0479489	0.058793	0.132492	0.118883	0.135914	0.169442	0.172195	0.156287	0.136344	0.130688	0.153967	0.138923	0.15395	0.110909	0.133579	0.181535	0.1727	0.138881	0.11524	0.115327	0.113664	0.157318	0.166103	0.134702	0.15995	0.143731	0.141154	0.171737	0.101125
	48	0.156281	0.144988	0.159302	0.133393	0.169563	0.168268	0.174855	0.165941	0.163698	0.0579922	0.0927154	0.0593725	0.0936146	0.096673	0.0525389	0.0422457	0.05292	0.0432466	0.13271	0.122179	0.136136	0.15985	0.174171	0.154585	0.126674	0.130903	0.141453	0.142671	0.144444	0.117686	0.116849	0.177759	0.160232	0.118938	0.12965	0.122317	0.119337	0.144528	0.161857	0.149066	0.163884	0.147275	0.144953	0.161279	0.0972037
	49	0.144018	0.162078	0.151354	0.130847	0.160563	0.169273	0.159442	0.153021	0.182693	0.0685095	0.101959	0.0542168	0.0956388	0.0899638	0.0525389	0.0702619	0.05292	0.0716271	0.122031	0.11981	0.125228	0.166841	0.145811	0.172062	0.129033	0.120344	0.140684	0.139978	0.13661	0.125669	0.124182	0.183697	0.142878	0.121935	0.119058	0.130554	0.0917355	0.133521	0.137912	0.149673	0.151051	0.140348	0.142223	0.152666	0.107224
	50	0.143037	0.15782	0.134953	0.119938	0.151114	0.132337	0.164867	0.151988	0.177958	0.0713467	0.101959	0.0589101	0.103694	0.0825652	0.0409814	0.0384431	0.0413123	0.0393953	0.121177	0.109657	0.124356	0.164217	0.157108	0.158221	0.135231	0.119499	0.137244	0.128439	0.128377	0.11018	0.126182	0.171686	0.133976	0.105445	0.116598	0.114574	0.105563	0.14915	0.146024	0.138275	0.163745	0.136269	0.130529	0.14362	0.0933879
	51	0.143458	0.134109	0.148864	0.13149	0.159948	0.151271	0.194234	0.152432	0.151621	0.0697597	0.0988759	0.0633652	0.0878226	0.0815094	0.0545157	0.0526104	0.0549054	0.0537452	0.121544	0.120408	0.124731	0.158449	0.167252	0.171795	0.143167	0.119863	0.139068	0.140658	0.136074	0.113486	0.128546	0.173517	0.153774	0.117863	0.120684	0.117984	0.0660483	0.152963	0.162132	0.133848	0.14702	0.137492	0.142912	0.152077	0.0951351
	52	0.141048	0.138553	0.149722	0.123911	0.153282	0.15842	0.163944	0.149894	0.156553	0.0556519	0.085773	0.0709693	0.0876637	0.0833228	0.0728442	0.0790159	0.0733145	0.0804968	0.119443	0.113356	0.122586	0.155914	0.145811	0.155111	0.146233	0.117786	0.142742	0.132641	0.130266	0.12505	0.12796	0.168722	0.135182	0.112856	0.114966	0.129915	0.0900777	0.160407	0.167032	0.124441	0.156961	0.133235	0.134787	0.145695	0.0876781
	53	0.144574	0.149741	0.153409	0.113064	0.148661	0.153957	0.175247	0.153607	0.168977	0.0622433	0.0798916	0.0629356	0.0834849	0.0669003	0.0731924	0.0651325	0.0736642	0.0664304	0.122516	0.103256	0.125723	0.140713	0.155954	0.152723	0.149826	0.120824	0.131955	0.121171	0.126238	0.134058	0.117357	0.168129	0.135729	0.0980547	0.118466	0.139212	0.0782267	0.148371	0.154995	0.115044	0.123975	0.141914	0.123163	0.141271	0.0990424
	54	0.150908	0.142815	0.142803	0.120934	0.136909	0.138251	0.168903	0.16028	0.161285	0.0566007	0.0821429	0.0647739	0.0985774	0.0675085	0.0686281	0.0514326	0.0690798	0.0525521	0.128033	0.110584	0.131358	0.147728	0.11784	0.155897	0.130753	0.126279	0.122883	0.129492	0.115986	0.145777	0.121898	0.16152	0.118571	0.110653	0.11767	0.151308	0.0949431	0.137706	0.136594	0.101335	0.128288	0.120273	0.131596	0.130016	0.0881546
	55	0.128564	0.136016	0.141606	0.1191	0.141631	0.140203	0.1472	0.136748	0.153737	0.0495491	0.0938107	0.0649128	0.0833158	0.0827554	0.0608917	0.0591533	0.0613093	0.0603731	0.108554	0.108877	0.111466	0.124078	0.128201	0.139844	0.120589	0.107018	0.125059	0.127553	0.120107	0.148232	0.109416	0.149762	0.11211	0.0961808	0.106307	0.153843	0.0973382	0.155742	0.139045	0.115991	0.119736	0.131897	0.129631	0.134539	0.0967824
	56	0.137698	0.145817	0.152578	0.120603	0.124067	0.133375	0.157503	0.146365	0.164619	0.0681293	0.0855517	0.0724529	0.106664	0.0979151	0.0595887	0.0402602	0.0600005	0.0412357	0.116522	0.110276	0.119603	0.136395	0.14135	0.145475	0.125909	0.114897	0.12492	0.129142	0.104769	0.141276	0.110024	0.151444	0.129216	0.111993	0.113512	0.146662	0.0911595	0.134194	0.134789	0.101894	0.143002	0.114641	0.131241	0.117712	0.100264
	57	0.133466	0.143661	0.156485	0.101564	0.132754	0.129453	0.155377	0.14191	0.162225	0.0530319	0.100069	0.0654652	0.0922838	0.0881419	0.0720242	0.0575935	0.0724908	0.058793	0.112832	0.0925423	0.115834	0.129038	0.139571	0.141094	0.127383	0.111248	0.117547	0.109017	0.112358	0.176962	0.111714	0.151187	0.128203	0.0983285	0.119451	0.183518	0.0891495	0.118827	0.125176	0.107383	0.120502	0.100416	0.110848	0.126036	0.0979801
	58	0.146907	0.138184	0.143641	0.108119	0.118788	0.125988	0.151164	0.156065	0.156143	0.0528635	0.0894332	0.049788	0.0784888	0.07659	0.0354433	0.0368193	0.0357505	0.0377507	0.124549	0.0986502	0.1278	0.129219	0.136897	0.148115	0.127886	0.122834	0.125059	0.115944	0.100153	0.168658	0.117103	0.149021	0.125045	0.102842	0.113092	0.174939	0.0949431	0.142555	0.126973	0.10278	0.118183	0.133174	0.117867	0.112652	0.081016
	59	0.14162	0.132636	0.148133	0.104277	0.119049	0.122135	0.144363	0.150496	0.149986	0.0611035	0.0837549	0.0658761	0.0803734	0.0756443	0.0548378	0.0606688	0.0552289	0.0619084	0.119942	0.0950698	0.123095	0.12666	0.109962	0.140994	0.116032	0.118279	0.135261	0.111883	0.100382	0.184955	0.124276	0.141976	0.111405	0.105882	0.119582	0.191777	0.0963429	0.116166	0.119434	0.0872088	0.127131	0.128346	0.113752	0.112903	0.0794934
	60	0.12832	0.120326	0.158024	0.12016	0.124684	0.119982	0.137826	0.136492	0.136336	0.0596444	0.0760439	0.0858512	0.0867028	0.0803383	0.0516915	0.0384431	0.0520688	0.0393953	0.108342	0.109864	0.111249	0.118083	0.13283	0.140994	0.1201	0.106808	0.128935	0.128674	0.105308	0.196494	0.122952	0.143964	0.112365	0.103485	0.123477	0.203704	0.0850409	0.136911	0.122616	0.102227	0.138309	0.123932	0.130767	0.118303	0.0724173
	61	0.156904	0.129056	0.150182	0.0926587	0.107934	0.117438	0.147938	0.166598	0.146015	0.0471415	0.0815578	0.0797121	0.0866221	0.0779318	0.0592948	0.0457416	0.0597054	0.0467875	0.133253	0.0842406	0.13669	0.117574	0.106341	0.142427	0.111769	0.13144	0.122883	0.0996093	0.0906563	0.220172	0.123994	0.139474	0.121893	0.122297	0.101615	0.228189	0.0903288	0.12524	0.135957	0.0944202	0.130374	0.12466	0.101317	0.102247	0.0958717
	62	0.146021	0.127175	0.166122	0.117114	0.115589	0.11892	0.134351	0.155131	0.143929	0.0369267	0.0803719	0.0730606	0.0730763	0.0772128	0.0557919	0.0766543	0.0561871	0.0781039	0.123777	0.107028	0.127011	0.114138	0.110166	0.137864	0.116316	0.12207	0.117396	0.125453	0.0973553	0.218447	0.108636	0.135678	0.117856	0.109053	0.115103	0.226404	0.101701	0.128763	0.123014	0.0999775	0.128671	0.123865	0.127502	0.109586	0.098631
	63	0.148458	0.139141	0.128319	0.107416	0.102967	0.113978	0.132662	0.157699	0.157206	0.0630829	0.0918071	0.0566973	0.0716721	0.0796454	0.0533721	0.0577691	0.0537568	0.0589708	0.125899	0.0979952	0.129179	0.110341	0.11258	0.127398	0.101938	0.124169	0.102725	0.115201	0.0863073	0.229007	0.133023	0.138755	0.109451	0.135426	0.110746	0.237328	0.109449	0.137849	0.134377	0.0984801	0.116095	0.12144	0.117114	0.0974851	0.110087
	64	0.120621	0.129622	0.15309	0.110132	0.101617	0.109562	0.121445	0.128389	0.146642	0.0530319	0.0930158	0.0608856	0.0606546	0.0661619	0.0497735	0.0441443	0.0501425	0.0451697	0.10162	0.100525	0.104386	0.115977	0.115952	0.122674	0.0962812	0.10016	0.117848	0.118071	0.0851242	0.228648	0.133707	0.124294	0.120509	0.120265	0.106307	0.236957	0.102702	0.107465	0.125435	0.0797791	0.109516	0.132386	0.120022	0.0961899	0.096903
	65	0.142402	0.140017	0.155177	0.107992	0.109331	0.120377	0.128311	0.151319	0.158178	0.0357049	0.10337	0.0607361	0.0798405	0.0682302	0.0565736	0.052804	0.0569723	0.0539413	0.120623	0.0985315	0.12379	0.103707	0.117152	0.134372	0.105497	0.118952	0.12993	0.115809	0.0918795	0.232962	0.146711	0.127845	0.13006	0.137786	0.108111	0.24142	0.0914892	0.120729	0.114405	0.097544	0.122221	0.142081	0.117731	0.103587	0.0974435
	66	0.118209	0.122347	0.143988	0.108564	0.118591	0.113837	0.135	0.125851	0.138576	0.0528635	0.0923131	0.064074	0.06491	0.0681105	0.0627205	0.0546998	0.0631461	0.0558617	0.0995125	0.0990642	0.102234	0.103526	0.114152	0.123448	0.100647	0.0980762	0.119778	0.116414	0.0999812	0.220463	0.138698	0.135131	0.131779	0.144479	0.121326	0.228489	0.10362	0.113795	0.12811	0.0831656	0.126156	0.139499	0.118343	0.112464	0.104149
	67	0.145747	0.117987	0.141606	0.109633	0.101215	0.117845	0.114489	0.154843	0.133743	0.0435853	0.0768068	0.0626474	0.0771085	0.073381	0.0648917	0.0271374	0.0653268	0.0279455	0.123538	0.10006	0.126767	0.080408	0.12204	0.129146	0.114595	0.121834	0.133367	0.117544	0.0847723	0.214611	0.125535	0.123848	0.13006	0.140865	0.112529	0.222436	0.109841	0.131783	0.130039	0.109032	0.128925	0.13621	0.119488	0.0958047	0.105241
	68	0.150514	0.121824	0.161697	0.106057	0.0923517	0.126728	0.129392	0.159865	0.137996	0.0433793	0.0662187	0.0535343	0.0657013	0.0802397	0.061177	0.0427281	0.0615959	0.0437352	0.12769	0.0967291	0.131008	0.0836312	0.128089	0.108731	0.105239	0.12594	0.113386	0.113765	0.0770041	0.217297	0.130678	0.14632	0.142319	0.159277	0.109438	0.225215	0.122725	0.118301	0.12114	0.0917987	0.122493	0.132264	0.115659	0.0873032	0.125501
	69	0.161656	0.103222	0.127509	0.101011	0.101376	0.11771	0.136194	0.171606	0.117392	0.0378782	0.0759159	0.0664194	0.0688685	0.0764856	0.041837	0.0439114	0.0421717	0.0449338	0.137386	0.0920263	0.140913	0.0903758	0.134256	0.123032	0.102475	0.135527	0.127795	0.108432	0.0849133	0.196222	0.150924	0.128487	0.155069	0.170852	0.104618	0.203423	0.115024	0.153835	0.139045	0.0920525	0.115803	0.144493	0.110255	0.095959	0.11231
	70	0.12775	0.125256	0.1247	0.104609	0.100811	0.118652	0.13351	0.135891	0.141801	0.0556519	0.0930158	0.0550571	0.0713669	0.0659136	0.0579518	0.0545134	0.0583565	0.0556728	0.107844	0.0953798	0.110741	0.0837884	0.1514	0.114939	0.0945221	0.106315	0.128334	0.112234	0.0844187	0.191739	0.133963	0.149414	0.14077	0.180418	0.0988292	0.198788	0.114099	0.113702	0.121343	0.0982471	0.137263	0.160052	0.114108	0.0954176	0.119398
	71	0.160757	0.115866	0.168836	0.122678	0.11142	0.12993	0.130462	0.170659	0.131393	0.0594963	0.0989683	0.0761285	0.0623485	0.0790457	0.0414113	0.0472847	0.0417442	0.0483505	0.136604	0.112208	0.140114	0.0809834	0.154049	0.124919	0.103803	0.134753	0.12217	0.131336	0.0937081	0.183587	0.136772	0.164659	0.161538	0.190375	0.118927	0.190364	0.107596	0.129468	0.140778	0.114566	0.143279	0.17586	0.133465	0.10559	0.127126
	72	0.144851	0.0984201	0.145637	0.10888	0.105831	0.135083	0.156141	0.153899	0.11208	0.06336	0.0847713	0.087717	0.0720766	0.0871687	0.0339311	0.026048	0.0342318	0.0268423	0.122757	0.0993585	0.12597	0.0743562	0.154093	0.124978	0.0987761	0.121062	0.119998	0.116748	0.0888153	0.175786	0.14381	0.147391	0.173917	0.193085	0.132425	0.182302	0.115086	0.150499	0.122749	0.101559	0.145733	0.160711	0.118681	0.100231	0.122388
	73	0.143037	0.0759347	0.138223	0.117114	0.109695	0.111399	0.125603	0.151988	0.0872293	0.00239444	0.0822594	0.0604361	0.0703385	0.0584737	0.0368998	0.0570631	0.0372132	0.0582557	0.121177	0.107028	0.124356	0.0774532	0.166507	0.126483	0.0837519	0.119499	0.12739	0.125453	0.092198	0.150439	0.144196	0.143964	0.174095	0.19525	0.107138	0.156122	0.109187	0.132467	0.133071	0.0969531	0.145841	0.167252	0.127502	0.103936	0.118426
	74	0.13308	0.0939147	0.143641	0.118988	0.097336	0.124867	0.151877	0.141503	0.107096	0.0499089	0.0867605	0.0584437	0.0771085	0.0731611	0.0403282	0.0204334	0.0406563	0.0211567	0.112495	0.108772	0.11549	0.0794936	0.188604	0.142917	0.100989	0.110915	0.135761	0.127434	0.0813733	0.154166	0.138006	0.158981	0.182231	0.197384	0.128648	0.15997	0.106382	0.161458	0.126271	0.0815673	0.156961	0.176192	0.12951	0.0920843	0.122299
	75	0.134998	0.096791	0.144884	0.115083	0.121624	0.114821	0.145289	0.143522	0.110278	0.0558113	0.0809675	0.0521407	0.0687621	0.0704589	0.0511759	0.0368193	0.051551	0.0377507	0.114168	0.105136	0.117198	0.0962152	0.197868	0.140994	0.0878513	0.112569	0.122027	0.123305	0.102633	0.153127	0.152652	0.175462	0.19494	0.196976	0.111464	0.158898	0.108063	0.146929	0.133429	0.0854254	0.162167	0.17772	0.125326	0.115371	0.133963
	76	0.152146	0.1062	0.14371	0.109696	0.110418	0.108365	0.123755	0.161584	0.120689	0.0477082	0.102314	0.0535343	0.0617495	0.077419	0.0510028	0.0603357	0.0513772	0.0615709	0.129111	0.100119	0.132459	0.0886393	0.200707	0.145189	0.0970024	0.127344	0.137795	0.11761	0.0928309	0.139518	0.144619	0.172658	0.21596	0.192777	0.114138	0.144848	0.123679	0.138565	0.147856	0.101559	0.160235	0.187071	0.119555	0.104629	0.136695
	77	0.145334	0.113309	0.163755	0.114257	0.116332	0.111835	0.106934	0.154408	0.128561	0.0427552	0.106792	0.0547226	0.0597874	0.07659	0.054354	0.0591533	0.0547429	0.0603731	0.123178	0.104367	0.1264	0.0950161	0.20784	0.131412	0.0966427	0.121479	0.131761	0.122432	0.0980055	0.154119	0.174694	0.180694	0.214893	0.191652	0.12631	0.159922	0.131807	0.157258	0.152133	0.09929	0.175237	0.184012	0.124442	0.110299	0.127084
	78	0.146363	0.0977262	0.149919	0.106643	0.128419	0.0893066	0.130074	0.155491	0.111312	0.0414796	0.0976642	0.0587551	0.0627048	0.0762763	0.0483287	0.0506313	0.0486915	0.0517404	0.124074	0.0972743	0.127315	0.0969387	0.20661	0.115459	0.103275	0.122365	0.142099	0.114383	0.108572	0.153648	0.151935	0.189609	0.220239	0.187261	0.115103	0.159435	0.120903	0.157798	0.149862	0.123924	0.160993	0.174647	0.116285	0.121882	0.120041
	79	0.127093	0.0929309	0.154926	0.111733	0.12681	0.100046	0.119294	0.135201	0.106009	0.0608148	0.096814	0.0465249	0.061629	0.0676294	0.0424678	0.0298874	0.0428052	0.0307304	0.107271	0.102016	0.110156	0.0881985	0.189035	0.119942	0.108287	0.105749	0.141571	0.119763	0.107166	0.140321	0.146824	0.195099	0.230415	0.173594	0.120426	0.145676	0.106382	0.165403	0.142373	0.106018	0.17401	0.178538	0.121737	0.120341	0.119628
	80	0.133235	0.0876702	0.150769	0.10354	0.123197	0.104588	0.122817	0.141666	0.100193	0.0416948	0.0993369	0.0514288	0.0710602	0.0784405	0.0356898	0.0311876	0.035998	0.0320471	0.11263	0.0943832	0.115628	0.0881985	0.19408	0.134953	0.110137	0.111048	0.132406	0.111104	0.104009	0.149071	0.149611	0.19193	0.215774	0.161966	0.126006	0.154709	0.112155	0.173781	0.147492	0.111448	0.166392	0.169416	0.112963	0.116879	0.129057
	81	0.132458	0.0977262	0.154359	0.0795086	0.119894	0.112196	0.122186	0.140848	0.111312	0.0227823	0.0996123	0.0719624	0.076454	0.0853639	0.0407647	0.0502256	0.0410948	0.0513294	0.111953	0.071975	0.114936	0.0905187	0.181476	0.125327	0.109954	0.110379	0.133303	0.0857249	0.101121	0.146685	0.136979	0.188561	0.229731	0.163726	0.147269	0.152246	0.125994	0.166468	0.137912	0.088948	0.177615	0.163407	0.0872514	0.113713	0.136387
	82	0.137772	0.0548175	0.151677	0.102932	0.120731	0.107912	0.113333	0.146443	0.0639345	0.0471415	0.0981325	0.0681506	0.0599122	0.0752195	0.0551578	0.0500215	0.0555503	0.0511227	0.116587	0.0938167	0.119668	0.0997668	0.182488	0.120984	0.113193	0.114961	0.13949	0.110462	0.101853	0.114607	0.124744	0.192891	0.252301	0.151054	0.138349	0.119141	0.115331	0.172565	0.152233	0.114375	0.179136	0.157713	0.112312	0.114515	0.121086
	83	0.134998	0.0985352	0.157042	0.104343	0.139323	0.113766	0.138632	0.143522	0.112207	0.0283399	0.100794	0.0478962	0.0586515	0.0875242	0.0378423	0.0336595	0.0381597	0.0345506	0.114168	0.0951319	0.117198	0.0872339	0.185342	0.112696	0.124724	0.112569	0.143727	0.111953	0.118093	0.141646	0.134767	0.203553	0.243113	0.147374	0.138564	0.147044	0.115636	0.184833	0.150371	0.0914165	0.174223	0.143895	0.113823	0.132328	0.120497
	84	0.136731	0.0552752	0.176805	0.0979661	0.131845	0.114541	0.138185	0.145347	0.064439	0.0309595	0.107957	0.0629356	0.0783977	0.0651623	0.0477753	0.0208686	0.0481356	0.0215974	0.115679	0.0891885	0.118742	0.106075	0.166585	0.128022	0.119882	0.114064	0.153862	0.105215	0.111564	0.131068	0.140789	0.194641	0.230513	0.123932	0.143953	0.136126	0.0984707	0.184833	0.136882	0.121207	0.192847	0.159293	0.106996	0.125165	0.109006
	85	0.143178	0.0940367	0.165778	0.099326	0.117601	0.101452	0.135369	0.152136	0.107231	0.0437905	0.107043	0.0421432	0.0655889	0.0902203	0.040547	0.0441443	0.0408761	0.0451697	0.121299	0.0904561	0.124481	0.0980436	0.163078	0.128979	0.12252	0.119621	0.154125	0.106652	0.0991158	0.140268	0.133323	0.191743	0.237371	0.135786	0.132539	0.145621	0.0979443	0.181746	0.13814	0.118407	0.178398	0.145732	0.108452	0.111515	0.110036
	86	0.140689	0.0856445	0.170282	0.0914875	0.135322	0.110816	0.14171	0.149516	0.0979544	0.0463749	0.105355	0.0492283	0.0744493	0.0788446	0.0458814	0.052221	0.0462335	0.0533506	0.11913	0.0831486	0.122266	0.105489	0.164165	0.127682	0.118782	0.117476	0.144875	0.0983724	0.114601	0.126834	0.134852	0.197633	0.207463	0.128818	0.138725	0.131756	0.104598	0.183567	0.140445	0.130031	0.180841	0.166537	0.100064	0.128496	0.106906
	87	0.127258	0.0812595	0.176383	0.0922704	0.123197	0.117506	0.127017	0.135374	0.0931098	0.0480822	0.115392	0.0530162	0.0772014	0.0682302	0.0378423	0.0494038	0.0381597	0.050497	0.107415	0.0838786	0.110302	0.104186	0.150952	0.120678	0.104785	0.105891	0.136195	0.0991991	0.104009	0.127199	0.11921	0.194428	0.204858	0.123475	0.146673	0.132133	0.100469	0.165965	0.135957	0.103438	0.184424	0.160758	0.100901	0.116879	0.108486
	88	0.136432	0.0920592	0.167203	0.112341	0.125601	0.111617	0.168972	0.145032	0.105045	0.0406077	0.106288	0.0503411	0.0728777	0.0761715	0.045493	0.0655904	0.0458435	0.0668943	0.115418	0.102582	0.118475	0.108264	0.166507	0.140246	0.0976456	0.113806	0.143264	0.120406	0.106109	0.12573	0.118962	0.19286	0.230902	0.130251	0.144411	0.130618	0.0914069	0.16857	0.149249	0.128889	0.180194	0.155622	0.122388	0.119182	0.103874
	89	0.144435	0.0832748	0.160685	0.0957688	0.133823	0.101616	0.151084	0.153461	0.0953362	0.0374052	0.111992	0.0499731	0.0690807	0.0930663	0.0490566	0.0461878	0.0494225	0.0472395	0.122395	0.0871402	0.1256	0.0962812	0.137864	0.154232	0.109832	0.120704	0.129002	0.102894	0.113291	0.133775	0.115876	0.189735	0.20273	0.126332	0.12965	0.138919	0.0859354	0.158872	0.129977	0.105912	0.163561	0.148901	0.104645	0.127059	0.100264
	90	0.131203	0.085918	0.14625	0.0921145	0.13488	0.109339	0.150126	0.139527	0.0982567	0.00160929	0.100704	0.0677556	0.0793031	0.0755384	0.0527067	0.0472847	0.0530885	0.0483505	0.110858	0.0837332	0.113818	0.110728	0.148089	0.145093	0.0967867	0.109296	0.132535	0.0990345	0.114215	0.128286	0.118113	0.189038	0.200218	0.122297	0.150247	0.133255	0.0997346	0.160758	0.140222	0.109134	0.163745	0.141525	0.100734	0.128073	0.0955656
	91	0.147652	0.0636815	0.153472	0.109446	0.132187	0.0965453	0.149159	0.156849	0.0737075	0.052525	0.0956655	0.0584437	0.078852	0.0760664	0.0488756	0.0479305	0.0492408	0.0490047	0.125197	0.0998856	0.128462	0.11472	0.136436	0.147133	0.115861	0.123475	0.137611	0.117346	0.111863	0.126834	0.101205	0.168315	0.19232	0.124688	0.138778	0.131756	0.110036	0.16105	0.13555	0.113507	0.161087	0.153692	0.119287	0.125492	0.0997427
	92	0.131833	0.0827051	0.117649	0.0951719	0.135101	0.0953127	0.149965	0.14019	0.0947068	0.031517	0.0916037	0.0582873	0.0689747	0.0715994	0.0420483	0.0439114	0.0423839	0.0449338	0.111407	0.0865838	0.114379	0.114138	0.14135	0.153436	0.116487	0.109839	0.146462	0.102264	0.114408	0.117079	0.109305	0.196823	0.182465	0.138006	0.134847	0.121691	0.0740038	0.146797	0.126973	0.101559	0.163283	0.145839	0.104006	0.128285	0.0962373
	93	0.128564	0.0790305	0.11819	0.0985416	0.137612	0.101943	0.148754	0.136748	0.0906478	0.0295276	0.10016	0.0526679	0.0882971	0.0833228	0.0359347	0.0237586	0.036244	0.0245239	0.108554	0.089725	0.111466	0.106017	0.145292	0.160585	0.12086	0.107018	0.117245	0.105823	0.1166	0.100804	0.114841	0.181937	0.162596	0.129681	0.116057	0.104904	0.0916535	0.133821	0.125822	0.11095	0.168939	0.152134	0.107612	0.130689	0.0956269
	94	0.120621	0.0821306	0.128319	0.100732	0.134825	0.0968069	0.144194	0.128389	0.0940721	0.0444002	0.103979	0.0484717	0.0858918	0.073381	0.0655534	0.0479305	0.0659915	0.0490047	0.10162	0.0917669	0.104386	0.124221	0.138771	0.159872	0.0898544	0.10016	0.138099	0.108138	0.114166	0.121183	0.118563	0.18872	0.166434	0.132872	0.136995	0.125925	0.0932764	0.138065	0.126143	0.099405	0.172471	0.156891	0.109958	0.12802	0.105024
	95	0.134388	0.08008	0.125784	0.0701557	0.117202	0.108966	0.140927	0.14288	0.091807	0.0326077	0.0970037	0.0467233	0.0790328	0.0823744	0.0401082	0.0245393	0.0404354	0.0253145	0.113636	0.0632456	0.116655	0.101453	0.135092	0.159198	0.111828	0.112043	0.117472	0.0758547	0.0987668	0.102991	0.11353	0.206457	0.177535	0.128239	0.135624	0.10716	0.086113	0.133821	0.139607	0.11263	0.174308	0.138758	0.0772538	0.111133	0.101976
	96	0.127011	0.103977	0.124448	0.0870237	0.145953	0.10443	0.133228	0.135114	0.118228	0.0526945	0.073299	0.051786	0.0802849	0.0632394	0.0488756	0.0342533	0.0492408	0.0351519	0.107199	0.0789857	0.110082	0.102983	0.114022	0.152409	0.106011	0.105678	0.131631	0.0936586	0.123877	0.112207	0.108244	0.193569	0.154778	0.115949	0.128885	0.116665	0.0994391	0.152462	0.139495	0.10506	0.170127	0.150144	0.0952883	0.138678	0.0971437
	97	0.136357	0.0909231	0.129283	0.0860114	0.145203	0.0978443	0.123339	0.144953	0.103789	0.0194081	0.100433	0.0571794	0.0888468	0.0699965	0.0503041	0.0308668	0.0506755	0.0317223	0.115353	0.0780415	0.118408	0.126009	0.134623	0.162286	0.116713	0.113741	0.131045	0.0925897	0.123223	0.102991	0.116441	0.185989	0.149577	0.123881	0.123913	0.10716	0.0929546	0.142486	0.124396	0.0984801	0.187417	0.142358	0.0942054	0.13796	0.102987
	98	0.130252	0.0910502	0.143153	0.106966	0.141007	0.118786	0.133884	0.138525	0.103929	0.0499089	0.0986907	0.0593725	0.0814267	0.0675085	0.0495952	0.0470674	0.0499635	0.0481304	0.110027	0.0975755	0.11297	0.137564	0.121204	0.149227	0.115632	0.108475	0.146462	0.114725	0.119562	0.0983844	0.099907	0.184815	0.143155	0.111646	0.1219	0.102409	0.0864667	0.137921	0.124787	0.0824438	0.155091	0.134793	0.116632	0.133941	0.102595
	99	0.117664	0.0741657	0.122666	0.118254	0.127648	0.104193	0.139697	0.125277	0.0852763	0.0495491	0.111992	0.0503411	0.100744	0.0613828	0.0356898	0.0446065	0.035998	0.0456378	0.0990364	0.108089	0.101748	0.12666	0.12334	0.142378	0.116826	0.0976054	0.122598	0.126658	0.107898	0.0983844	0.105209	0.19406	0.164913	0.134884	0.124224	0.102409	0.0915714	0.128448	0.112861	0.0958779	0.176577	0.139726	0.128724	0.121143	0.0970234
	100	0.113372	0.0815511	0.133738	0.105468	0.131731	0.107684	0.146207	0.120762	0.093432	0.0295276	0.0970984	0.0585997	0.0850713	0.0671444	0.0578004	0.0400054	0.0582045	0.0409776	0.0952857	0.09618	0.0979192	0.137107	0.135921	0.13673	0.11378	0.0938959	0.0979222	0.113142	0.111465	0.10243	0.115308	0.183796	0.149053	0.138269	0.11727	0.106581	0.0593364	0.136184	0.128299	0.100092	0.16333	0.130044	0.115028	0.125055	0.113745
	101	0.117116	0.0687108	0.12258	0.105205	0.134603	0.0965453	0.123235	0.124701	0.0792557	0.0511473	0.0866515	0.0547226	0.0712649	0.0712595	0.0422586	0.0359823	0.0425951	0.0369029	0.0985574	0.0959347	0.101259	0.129309	0.133466	0.112362	0.108474	0.0971317	0.117245	0.112864	0.113973	0.0911919	0.0984607	0.188975	0.156145	0.125837	0.12049	0.0949927	0.0899938	0.116346	0.121679	0.102449	0.162866	0.141859	0.114746	0.127807	0.100839
	102	0.126681	0.0812595	0.134499	0.119716	0.143941	0.117912	0.114833	0.134766	0.0931098	0.0461813	0.10595	0.0533622	0.0675787	0.0659136	0.0462664	0.0429673	0.0466203	0.0439775	0.106911	0.10945	0.109788	0.145247	0.118151	0.123626	0.11278	0.105393	0.105542	0.128203	0.122122	0.0947408	0.0972453	0.183499	0.169532	0.141122	0.112529	0.0986518	0.0784258	0.124585	0.13757	0.09929	0.154643	0.147802	0.13029	0.136751	0.0975033
	103	0.108047	0.0845395	0.151936	0.106901	0.138524	0.104824	0.130655	0.115161	0.0967335	0.0216972	0.122109	0.0604361	0.0709577	0.0676294	0.0533721	0.0537609	0.0537568	0.0549105	0.0906304	0.0975153	0.0931671	0.144199	0.124042	0.114482	0.0982129	0.0892917	0.116411	0.114657	0.117396	0.102107	0.0997199	0.18373	0.176805	0.132502	0.128352	0.106248	0.079412	0.119697	0.0997207	0.0917987	0.167783	0.157036	0.116563	0.131564	0.0921786
	104	0.127586	0.0905404	0.146318	0.110936	0.125174	0.122135	0.121975	0.135719	0.103366	0.0312393	0.101155	0.0619201	0.0735702	0.069061	0.0439053	0.019992	0.0442489	0.0207098	0.107701	0.101274	0.110595	0.130563	0.129089	0.0998704	0.115115	0.106174	0.089144	0.118921	0.105736	0.080548	0.111335	0.178688	0.181123	0.13157	0.113302	0.0840203	0.0777264	0.124421	0.110378	0.0929336	0.133998	0.149938	0.120884	0.118773	0.0949498
	105	0.120268	0.0937924	0.131653	0.128539	0.12717	0.102592	0.144447	0.128017	0.106961	0.0264801	0.106792	0.0672248	0.0783977	0.0799433	0.0349457	0.0373678	0.0352507	0.0383062	0.101311	0.117663	0.104071	0.142668	0.137254	0.0974928	0.0924925	0.099855	0.0879553	0.137536	0.107481	0.097103	0.0834632	0.194091	0.1926	0.135111	0.0953311	0.101087	0.0899098	0.110975	0.09088	0.114086	0.138367	0.145678	0.139748	0.120686	0.0878827
	106	0.121499	0.068173	0.138734	0.119994	0.117866	0.0987832	0.114833	0.129313	0.0786624	0.0331414	0.101065	0.0538767	0.0658134	0.0898781	0.0371374	0.0481438	0.0374519	0.0492208	0.102386	0.109709	0.105168	0.137148	0.108241	0.114744	0.11278	0.100918	0.107256	0.128498	0.0993475	0.108627	0.0926605	0.18277	0.195397	0.132084	0.114553	0.112972	0.0548975	0.114897	0.119571	0.0866649	0.137903	0.139386	0.130588	0.111769	0.0953814
	107	0.105254	0.0856445	0.152386	0.10888	0.125296	0.126666	0.116307	0.112223	0.0979544	0.0523549	0.109432	0.0421432	0.076077	0.0736002	0.0396647	0.0466297	0.0399901	0.0476871	0.0881867	0.0993585	0.0906727	0.137606	0.14684	0.103382	0.105109	0.0868747	0.112435	0.116748	0.105843	0.111055	0.089867	0.187249	0.192414	0.123322	0.105849	0.115476	0.0568052	0.110784	0.100413	0.0963577	0.110453	0.134017	0.118681	0.11889	0.0893655
	108	0.103767	0.0527047	0.129762	0.115376	0.104373	0.125864	0.127616	0.110659	0.0616062	0.050266	0.0893282	0.0442834	0.0623485	0.0661619	0.0490566	0.0362632	0.0494225	0.0371875	0.0868858	0.105409	0.0893449	0.134873	0.148089	0.0791042	0.0914177	0.085588	0.10666	0.123615	0.0875385	0.0870674	0.0987142	0.193815	0.199686	0.120107	0.107962	0.0907406	0.0858465	0.0975198	0.0937559	0.100885	0.108647	0.12739	0.12564	0.0988332	0.0851043
	109	0.0876183	0.068173	0.130079	0.115901	0.108008	0.120967	0.111689	0.0936842	0.0786624	0.0376424	0.106792	0.0461255	0.0762658	0.0825652	0.0135678	0.0417578	0.013782	0.0427525	0.0727454	0.105898	0.0749135	0.133067	0.130406	0.0989281	0.110624	0.0716009	0.0983023	0.12417	0.0907212	0.12001	0.0857643	0.177863	0.206053	0.112455	0.116598	0.124715	0.0813412	0.118213	0.0963435	0.109134	0.12071	0.134495	0.126203	0.102319	0.0801067
	110	0.127831	0.0895099	0.123093	0.111855	0.12936	0.108966	0.120591	0.135977	0.102227	0.0457915	0.100794	0.0543859	0.0769222	0.0781357	0.049951	0.0295549	0.0503208	0.0303937	0.107915	0.10213	0.110813	0.109112	0.134099	0.112026	0.107094	0.106386	0.0922897	0.119892	0.109394	0.0956243	0.0828363	0.180728	0.213007	0.109471	0.101212	0.0995628	0.0808641	0.1104	0.0900936	0.111547	0.110996	0.122862	0.121868	0.122784	0.0780135
	111	0.0963571	0.0850942	0.124111	0.118254	0.111775	0.111181	0.121232	0.102869	0.0973464	0.0495491	0.0965285	0.0499731	0.0704422	0.0687064	0.0449042	0.0502256	0.0452521	0.0513294	0.0804004	0.108089	0.0827256	0.117421	0.150412	0.101646	0.0880137	0.0791731	0.0803624	0.126658	0.0940188	0.0902536	0.0815647	0.191587	0.211509	0.1031	0.103524	0.0940253	0.0799967	0.114439	0.0898956	0.107487	0.102637	0.117108	0.128724	0.105931	0.0672987
	112	0.114512	0.0762511	0.0976611	0.0937353	0.101215	0.104903	0.121019	0.121961	0.0875786	0.0369267	0.0944014	0.0616265	0.0757928	0.0785417	0.0460743	0.0351273	0.0464273	0.036037	0.096282	0.0852444	0.0989363	0.121863	0.13862	0.0991647	0.0852861	0.0948813	0.0883899	0.100746	0.0847723	0.0995616	0.0955502	0.175005	0.21279	0.106563	0.106988	0.103623	0.0857574	0.102646	0.086444	0.0995198	0.118892	0.104582	0.102469	0.0958047	0.0631169
	113	0.133698	0.0850942	0.112814	0.095022	0.110202	0.110522	0.11157	0.142153	0.0973464	0.0584479	0.0906814	0.050888	0.0679038	0.0832285	0.056883	0.0288808	0.0572831	0.029711	0.113034	0.0864441	0.11604	0.128495	0.12931	0.0727523	0.0835793	0.111448	0.0985861	0.102105	0.0926416	0.0731937	0.0785279	0.183069	0.215427	0.102519	0.0915713	0.0764407	0.0751647	0.129702	0.0831415	0.100319	0.118112	0.119996	0.103846	0.104422	0.0868537
	114	0.106714	0.0683528	0.0857109	0.0890872	0.103203	0.115517	0.11157	0.113759	0.0788607	0.035456	0.0842085	0.0538767	0.0698177	0.0832285	0.0403282	0.0556217	0.0406563	0.0567955	0.0894642	0.0809102	0.0919767	0.127029	0.1241	0.0886182	0.0965705	0.0881382	0.103527	0.0958375	0.086514	0.0875595	0.0897958	0.166255	0.183827	0.0994814	0.119058	0.0912478	0.0783263	0.123179	0.0975156	0.0957575	0.110376	0.0979334	0.0974956	0.0977115	0.070582
	115	0.0949303	0.0850942	0.100595	0.0854997	0.122257	0.121423	0.0959307	0.101369	0.0973464	0.0478955	0.101781	0.0512492	0.0778483	0.0824699	0.0477753	0.0267781	0.0481356	0.0275816	0.0791511	0.0775642	0.0814505	0.102801	0.123105	0.11303	0.084438	0.0779373	0.110254	0.0920494	0.103186	0.0837301	0.0954182	0.176128	0.165105	0.098941	0.104618	0.0873003	0.0722757	0.109724	0.0880892	0.10893	0.117969	0.0895564	0.0936581	0.115977	0.0652947
	116	0.0990194	0.0834165	0.0866523	0.0885974	0.110777	0.110816	0.0935896	0.105668	0.0954927	0.0383457	0.107626	0.0647739	0.0869442	0.0754323	0.0437028	0.0574173	0.0440455	0.0586145	0.0827313	0.0804534	0.0851045	0.109112	0.122159	0.101874	0.101533	0.0814787	0.0959933	0.0953203	0.0931454	0.104574	0.0919721	0.177172	0.162518	0.0994814	0.106002	0.108792	0.0579452	0.122257	0.0727596	0.0865282	0.108488	0.117821	0.0969717	0.104974	0.0719853
	117	0.106195	0.0692436	0.0915558	0.0838538	0.109112	0.0990373	0.104127	0.113214	0.0798437	0.039492	0.10187	0.0524928	0.0615081	0.0657891	0.0458814	0.0292195	0.0462335	0.030054	0.0890105	0.0760289	0.0915136	0.107004	0.0947199	0.0854645	0.0884179	0.0876895	0.0968673	0.0903118	0.0916877	0.0755842	0.100774	0.165003	0.149926	0.106439	0.101292	0.0789044	0.0548975	0.124174	0.0920438	0.105167	0.11283	0.106141	0.0918978	0.103377	0.064018
	118	0.108454	0.0731793	0.0714174	0.0788505	0.0950161	0.100379	0.092391	0.115588	0.0841874	0.0117518	0.0913998	0.0482806	0.057751	0.0726079	0.0426761	0.0466297	0.0430144	0.0476871	0.0909855	0.0713609	0.0935296	0.0993871	0.123867	0.11135	0.0805757	0.0896429	0.0802406	0.0850303	0.0793399	0.080112	0.0756945	0.171142	0.12745	0.071163	0.102336	0.0835709	0.0693586	0.10083	0.0842242	0.0803805	0.105408	0.085405	0.0865478	0.0898591	0.0708476
	119	0.11134	0.0654073	0.0772107	0.0674911	0.0966559	0.0967198	0.097358	0.118625	0.0756111	0.0383457	0.0847713	0.0524928	0.0708549	0.0710318	0.0326242	0.0455168	0.0329193	0.0465599	0.0935098	0.0607578	0.0961064	0.0979791	0.0954585	0.0974928	0.0656682	0.0921396	0.0764755	0.0730436	0.0807773	0.0990593	0.0863652	0.165612	0.131986	0.0764141	0.0995763	0.103105	0.0438691	0.0824371	0.0927143	0.096238	0.103656	0.0987401	0.0744066	0.091432	0.0784062
	120	0.10976	0.0581553	0.0717539	0.0633721	0.105755	0.105685	0.0763429	0.116962	0.0676138	0.0520129	0.0653088	0.0673579	0.0661486	0.0556964	0.0702288	0.0441443	0.0706875	0.0451697	0.0921278	0.0569115	0.0946957	0.0868594	0.111983	0.0938666	0.0765706	0.0907727	0.0677477	0.0686986	0.0887487	0.0747579	0.085386	0.164659	0.113126	0.104629	0.0982431	0.0780527	0.0544469	0.0906806	0.0952454	0.0917987	0.110376	0.103245	0.070006	0.100158	0.0681368
	121	0.100819	0.0723451	0.0799208	0.060362	0.0767237	0.0949568	0.0963617	0.10756	0.0832666	0.0371667	0.0700049	0.0391924	0.0612656	0.0717123	0.0394413	0.0457416	0.0397656	0.0467875	0.0843066	0.0541	0.0867123	0.0836312	0.0929677	0.0849885	0.0689123	0.0830368	0.0876276	0.065524	0.0632899	0.0777745	0.0575743	0.149152	0.0976405	0.0767862	0.0961991	0.0811617	0.0621456	0.120472	0.0863399	0.0784053	0.111535	0.095275	0.0667909	0.0723071	0.0548441
	122	0.112314	0.0674483	0.0714174	0.0763461	0.105755	0.100876	0.0761517	0.119649	0.0778627	0.0241749	0.0760439	0.0553893	0.0618699	0.0704589	0.0636807	0.0315056	0.0641106	0.0323692	0.0943607	0.0690238	0.096975	0.093181	0.106412	0.0974928	0.0705227	0.0929811	0.0720593	0.082387	0.0887487	0.0881454	0.0627265	0.130908	0.0999687	0.0980547	0.090461	0.0918519	0.0464343	0.0763275	0.0918511	0.0919257	0.121262	0.112254	0.0838703	0.100158	0.0515549
	123	0.120356	0.059643	0.0675863	0.0617621	0.0966559	0.0794991	0.0805901	0.12811	0.069254	0.0336679	0.0829537	0.0530162	0.0731754	0.0593211	0.0389907	0.052221	0.0393131	0.0533506	0.101388	0.0554078	0.104149	0.0894404	0.0988919	0.10057	0.0681456	0.0999314	0.0841489	0.0670006	0.0807773	0.085267	0.0705733	0.131426	0.0916128	0.0949769	0.0942761	0.0888846	0.0819092	0.107465	0.0958879	0.0742638	0.113957	0.102399	0.0682863	0.091432	0.0784062
	124	0.085736	0.0638759	0.0722551	0.0658789	0.0915334	0.0993748	0.0894632	0.0917063	0.0739219	0.0261602	0.101334	0.042362	0.0702347	0.0540174	0.0301512	0.0439114	0.0304357	0.0449338	0.0710956	0.0592525	0.07323	0.0823604	0.0970746	0.0895197	0.0506527	0.069969	0.0375585	0.0713428	0.0762865	0.0835226	0.0893669	0.141086	0.0901104	0.0912443	0.0897112	0.0870864	0.0462558	0.101904	0.109147	0.0985963	0.113957	0.107831	0.0726841	0.0865182	0.0776976
	125	0.104726	0.0768792	0.0670441	0.0803452	0.0867127	0.0746566	0.099588	0.111668	0.0882722	0.0455953	0.0794077	0.0370203	0.0634106	0.0740361	0.0508291	0.0563474	0.0512027	0.0575307	0.0877248	0.0727555	0.0902013	0.0780549	0.0739816	0.0848929	0.0909523	0.0864178	0.0755643	0.0866079	0.0720581	0.086173	0.0745427	0.130282	0.100705	0.0959697	0.0979905	0.0898186	0.0677269	0.0911731	0.107505	0.0803805	0.114031	0.10516	0.0881458	0.0818931	0.0755237
	126	0.107024	0.054587	0.0683016	0.0746538	0.0820611	0.0903582	0.0757677	0.114085	0.0636806	0.052525	0.0814402	0.0325648	0.0509616	0.0565896	0.0523706	0.026048	0.0527509	0.0268423	0.089735	0.0674444	0.0922531	0.0799108	0.0698257	0.0756786	0.0684754	0.0884061	0.0809683	0.0806011	0.0679761	0.0733154	0.0730039	0.126712	0.0738232	0.0974352	0.100887	0.0765662	0.0388787	0.111071	0.0696038	0.0833091	0.118254	0.126811	0.0820613	0.0774295	0.0611651
	127	0.0870857	0.0678118	0.0549194	0.0731218	0.0771762	0.0802722	0.0703376	0.0931245	0.0782638	0.0344443	0.0656137	0.0607361	0.0766417	0.0583311	0.0434993	0.0333592	0.0438412	0.0342464	0.0722786	0.0660144	0.0744371	0.0697439	0.0891553	0.0789998	0.0694539	0.0711391	0.0915677	0.0789844	0.0636872	0.0707069	0.0559879	0.126983	0.0734999	0.0852993	0.0899933	0.0738781	0.0613576	0.116705	0.0710706	0.0957575	0.129935	0.0991847	0.0804238	0.0727414	0.0634189
	128	0.0977576	0.0646468	0.0592699	0.060362	0.0859259	0.0879454	0.083904	0.104341	0.0747722	0.0500877	0.0849952	0.0709693	0.0419893	0.0683496	0.0214863	0.0359823	0.0217339	0.0369029	0.0816266	0.0541	0.0839771	0.0653806	0.0728552	0.0831489	0.04633	0.080386	0.0645294	0.065524	0.0713678	0.0682456	0.0684372	0.127415	0.0944489	0.0890339	0.0799184	0.0713419	0.0616216	0.10007	0.0856067	0.0988282	0.116531	0.11916	0.0667909	0.0811382	0.0574868
	129	0.101263	0.090027	0.0675863	0.0643402	0.0859259	0.0875517	0.0643664	0.108027	0.102798	0.0385775	0.0695802	0.0611832	0.0493005	0.0834169	0.0341873	0.0470674	0.034489	0.0481304	0.0846948	0.0578156	0.0871085	0.0783112	0.0905648	0.080036	0.0700975	0.0834208	0.0764755	0.0697198	0.0713678	0.0652604	0.0572125	0.117662	0.0944489	0.0870721	0.0945412	0.068266	0.077927	0.0919056	0.0790927	0.0925573	0.110453	0.126488	0.0710402	0.0811382	0.0634189
	130	0.106817	0.0936699	0.0719214	0.0632499	0.0999978	0.081899	0.0828749	0.113868	0.106826	0.0521842	0.083641	0.0512492	0.0650237	0.0494687	0.054677	0.0600005	0.0550674	0.0612313	0.0895546	0.0567973	0.0920689	0.0685585	0.0838931	0.060073	0.0627161	0.0882276	0.0590667	0.0685697	0.0837059	0.0775474	0.0675406	0.131942	0.086389	0.079599	0.0773719	0.0809277	0.0661698	0.101046	0.0875792	0.0774731	0.110298	0.108545	0.0698755	0.0946373	0.0690542
	131	0.102033	0.0935473	0.0782781	0.0622625	0.0847288	0.0653551	0.0778519	0.108837	0.10669	0.0408273	0.087195	0.0599828	0.0572293	0.0777271	0.0452976	0.0311876	0.0456472	0.0320471	0.085369	0.0558752	0.0877967	0.0808195	0.0670116	0.0927609	0.0635584	0.0840877	0.0786357	0.0675283	0.0703173	0.0748766	0.0621776	0.122553	0.0963334	0.0829753	0.0715814	0.0781751	0.0700445	0.0912957	0.077686	0.0822985	0.101259	0.11923	0.0688208	0.0799895	0.0662577
	132	0.103874	0.0958443	0.067766	0.068616	0.0800426	0.0801623	0.0757677	0.110772	0.109231	0.0122655	0.0774356	0.0578154	0.0469372	0.080633	0.0274982	0.045291	0.0277714	0.0463311	0.0869795	0.0618081	0.0894405	0.0705212	0.0962708	0.0685785	0.0712597	0.0856807	0.0560201	0.0742302	0.0662041	0.0745198	0.0699982	0.128647	0.0793774	0.0901094	0.077934	0.0778074	0.0569491	0.114531	0.0827035	0.0739337	0.129431	0.108782	0.0756085	0.0754924	0.0723312
	133	0.0904789	0.0940367	0.0756543	0.0515345	0.0865168	0.0827507	0.0657475	0.0966904	0.107231	0.0357049	0.0626486	0.0613313	0.0529968	0.0772128	0.056883	0.0370945	0.0572831	0.0380294	0.075252	0.0458525	0.0774714	0.0763204	0.0831215	0.0775211	0.0717806	0.0740804	0.0616173	0.0562163	0.0718862	0.100309	0.0647646	0.124016	0.101869	0.0903378	0.100316	0.104394	0.0837687	0.0898107	0.0844387	0.0784053	0.0979754	0.105406	0.0573651	0.0817051	0.0648071
	134	0.098563	0.0855073	0.0617187	0.072184	0.0692564	0.0809277	0.0655196	0.105188	0.0978029	0.0412632	0.0682877	0.0632224	0.0462862	0.0751128	0.0627205	0.0432052	0.0631461	0.0442185	0.0823317	0.0651391	0.0846967	0.0723282	0.0747581	0.0885275	0.0536214	0.0810834	0.0803624	0.0779949	0.0567294	0.0698119	0.067841	0.13327	0.106842	0.0936081	0.104229	0.0729558	0.0700445	0.104834	0.0853958	0.0742638	0.0996786	0.106304	0.0794215	0.065139	0.0651002
	135	0.090987	0.0638759	0.0504099	0.0575835	0.0952774	0.0787168	0.0690622	0.0972244	0.0739219	0.0205737	0.0637593	0.0463256	0.0583958	0.0776246	0.0295783	0.0470674	0.0298604	0.0481304	0.0756971	0.0515045	0.0779257	0.0675522	0.0649705	0.0627353	0.0461619	0.0745208	0.0531737	0.0625939	0.079569	0.064841	0.0851581	0.132096	0.101071	0.088568	0.0902743	0.067834	0.0692436	0.0838127	0.0719859	0.0940513	0.0835106	0.0942417	0.0638235	0.0901097	0.0613739
	136	0.0886718	0.0667144	0.0666798	0.0701557	0.0708993	0.0690151	0.043446	0.0947913	0.0770531	0.0255113	0.0572619	0.038481	0.0240548	0.0632394	0.0336733	0.00870425	0.0339728	0.00928048	0.0736686	0.0632456	0.0758556	0.0686582	0.0769255	0.0742325	0.0534771	0.0725142	0.0780078	0.0758547	0.0581733	0.0694241	0.0692228	0.143964	0.107654	0.103932	0.0708336	0.0725563	0.0678449	0.0947651	0.0764898	0.076049	0.0955819	0.0987401	0.0772538	0.0667162	0.064018
	137	0.083097	0.0845395	0.0615188	0.0525946	0.0842238	0.0692774	0.0512381	0.0889334	0.0967335	0.0341872	0.0754011	0.0627917	0.0446167	0.0667779	0.0184059	0.0545134	0.0186404	0.0556728	0.0687821	0.0468432	0.0708692	0.0664249	0.0739816	0.0639529	0.0680352	0.0676803	0.0810888	0.0573339	0.0698742	0.0740408	0.063486	0.154984	0.123595	0.0842301	0.0906472	0.0773138	0.0554921	0.0953473	0.0630381	0.0809766	0.0840615	0.086466	0.0584968	0.0795049	0.0627117
	138	0.103659	0.0575047	0.0422832	0.0583923	0.0819563	0.0597675	0.0566218	0.110547	0.0668965	0.0477082	0.0740956	0.0492283	0.0548148	0.0715994	0.0346945	0.0365422	0.0349985	0.0374701	0.0867919	0.0522601	0.0892491	0.0473847	0.0856916	0.0654062	0.045654	0.0854952	0.073159	0.0634467	0.0678841	0.0759351	0.0699982	0.156632	0.113062	0.0911692	0.0858393	0.079266	0.0501975	0.0755603	0.0749005	0.0744282	0.0829553	0.0976626	0.0646872	0.077329	0.0677658
	139	0.112023	0.0577224	0.0769024	0.0411188	0.0663678	0.0674168	0.0641329	0.119343	0.0671366	0.0399418	0.0739635	0.0697046	0.046122	0.0828503	0.0271908	0.00586694	0.0274627	0.0064078	0.0941065	0.0361159	0.0967155	0.0530147	0.0733082	0.0647503	0.0461619	0.0927297	0.0627679	0.0452389	0.0541903	0.0701971	0.0875518	0.169203	0.121664	0.0857873	0.0816335	0.0733528	0.0627937	0.0700764	0.076851	0.0683947	0.0962337	0.088028	0.0462495	0.0623656	0.0570368
	140	0.0784048	0.0487086	0.0584282	0.0482074	0.0604108	0.0650745	0.0478279	0.084004	0.0572036	0.0301071	0.0675571	0.044074	0.053139	0.0734907	0.0501279	0.0167082	0.0504985	0.0173846	0.0646671	0.0427429	0.0666705	0.0680575	0.0742044	0.0583215	0.0508055	0.0636094	0.0665427	0.0527092	0.0489516	0.0741609	0.0742739	0.188689	0.117556	0.0820401	0.0747204	0.0774375	0.078127	0.0926309	0.0514225	0.0722563	0.0785772	0.0859375	0.0538137	0.0566455	0.0672987
	141	0.0833796	0.0561785	0.0703967	0.0552212	0.0676985	0.0636505	0.0717921	0.0892303	0.0654347	0.0349534	0.0688656	0.0584437	0.0318054	0.0607043	0.0354433	0.0537609	0.0357505	0.0549105	0.0690299	0.0492975	0.0711221	0.0777977	0.0727414	0.0616301	0.0483004	0.0679254	0.0560201	0.0601031	0.0553601	0.0595464	0.0645535	0.184553	0.115982	0.0647367	0.0891437	0.0623792	0.051335	0.0847593	0.0597658	0.0614654	0.0740112	0.079255	0.0613011	0.0636433	0.0523049
	142	0.0927381	0.0581553	0.0674062	0.0519917	0.0601105	0.0559156	0.0699155	0.0990649	0.0676138	0.0457915	0.0610222	0.0563734	0.0281423	0.0722736	0.0199846	0.0384431	0.0202258	0.0393953	0.0772311	0.0462797	0.0794911	0.0543264	0.0698257	0.0654062	0.0474895	0.0760382	0.0819265	0.0566982	0.0486874	0.0565278	0.0539656	0.204098	0.108723	0.0720698	0.0850387	0.0592697	0.068897	0.0795985	0.0631892	0.0692945	0.0750267	0.100938	0.0578531	0.056357	0.0487012
	143	0.0804985	0.0592222	0.0600986	0.0546493	0.0849297	0.0740547	0.061252	0.0862034	0.06879	0.0277309	0.0716742	0.0720854	0.0522796	0.0625835	0.0416247	0.0233612	0.0419585	0.0241215	0.0665035	0.048763	0.0685443	0.0725154	0.0718235	0.0698009	0.0421122	0.0654262	0.062605	0.0595	0.0704937	0.063564	0.0725439	0.19516	0.107721	0.0698288	0.0794826	0.0665183	0.0612252	0.101261	0.0581351	0.0678481	0.0821701	0.0847605	0.0606904	0.0801823	0.050921
	144	0.10926	0.0484474	0.0590608	0.0411188	0.0674348	0.0661887	0.043446	0.116436	0.0569159	0.0341872	0.0674099	0.0223554	0.0483694	0.0661619	0.0366607	0.0548855	0.0369731	0.0560498	0.0916906	0.0361159	0.0942493	0.0481259	0.0593739	0.0536672	0.0344438	0.0903403	0.0696544	0.0452389	0.0551283	0.0701971	0.0611755	0.185533	0.101071	0.0735518	0.0899933	0.0733528	0.063179	0.0736799	0.0761266	0.0694728	0.0867516	0.0791378	0.0462495	0.0633901	0.0364839
	145	0.0735113	0.0632907	0.0528344	0.0664599	0.0796097	0.0603831	0.052712	0.0788642	0.0732765	0.0378782	0.0757876	0.0367717	0.0423488	0.064401	0.0495952	0.0472847	0.0499635	0.0483505	0.0603735	0.0597949	0.0622898	0.0710977	0.075851	0.0655365	0.0515623	0.0593617	0.0599304	0.0719557	0.0658241	0.079563	0.0780219	0.185859	0.10561	0.0639382	0.0954183	0.083005	0.0700445	0.072718	0.0618145	0.0847272	0.0947355	0.0891521	0.0733048	0.075077	0.0591409
	146	0.0643059	0.0592222	0.0810904	0.0488593	0.0767237	0.0661887	0.0524207	0.0691981	0.06879	0.0280367	0.0771848	0.0562107	0.0306247	0.0611124	0.0422586	0.0466297	0.0425951	0.0476871	0.0522907	0.0433523	0.054044	0.0541967	0.0661275	0.0439853	0.0473256	0.0513649	0.0549006	0.0533963	0.0632899	0.0696829	0.0562351	0.174227	0.104499	0.0587631	0.0780458	0.072823	0.068781	0.0784281	0.0691975	0.0674809	0.0782189	0.0997148	0.0545095	0.0723071	0.0582652
	147	0.0770224	0.0690665	0.0580023	0.0543608	0.0705242	0.0581966	0.0744049	0.0825519	0.0796483	0.039492	0.0657656	0.0557195	0.0503642	0.0696474	0.0371374	0.0491961	0.0374519	0.0502867	0.0634544	0.0484936	0.0654331	0.0556048	0.0672617	0.0614904	0.0386568	0.0624097	0.069365	0.0591959	0.0578436	0.0592366	0.0572125	0.162108	0.0940503	0.0752848	0.0708336	0.0620601	0.0530706	0.0593516	0.0566231	0.0602222	0.0922353	0.0700732	0.0603824	0.0663561	0.0750303
	148	0.0993601	0.0395006	0.0499102	0.0387467	0.055553	0.079165	0.0662006	0.106026	0.0470646	0.00722087	0.0672624	0.0311498	0.0231742	0.0494687	0.0371374	0.0516309	0.0374519	0.0527529	0.0830294	0.0338977	0.0854088	0.0464793	0.0544022	0.0685785	0.0363946	0.0817736	0.0637356	0.0427396	0.0446772	0.0573391	0.0741841	0.165612	0.101144	0.0887236	0.0841267	0.0601054	0.0643192	0.0848935	0.0536401	0.0691156	0.0881106	0.0962022	0.043719	0.0519799	0.0598955
	149	0.0715094	0.0425892	0.067945	0.0482074	0.0634686	0.0521119	0.0555351	0.0767618	0.0504646	0.0423341	0.0653088	0.037513	0.0368106	0.0665323	0.0323574	0.00936454	0.0326513	0.009949	0.0586163	0.0427429	0.0604971	0.0538058	0.0691044	0.0535045	0.0344438	0.0576233	0.072474	0.0527092	0.0516411	0.0696829	0.0503557	0.158176	0.0785842	0.071769	0.0771456	0.072823	0.0393002	0.0386234	0.0706741	0.0752438	0.0914486	0.0825674	0.0538137	0.0595819	0.0498892
	150	0.0982188	0.0610906	0.0759686	0.0437297	0.0744117	0.0540497	0.0576863	0.104826	0.0708502	0.0484532	0.0487975	0.0314371	0.0357756	0.0588991	0.0359347	0.0506313	0.036244	0.0517404	0.0820304	0.0385571	0.0843892	0.044134	0.0553424	0.0304475	0.0541944	0.0807855	0.0569348	0.0479901	0.0612592	0.0524436	0.0558638	0.137155	0.0879706	0.0561747	0.0815276	0.0550627	0.0672522	0.092027	0.0440758	0.0714002	0.0778585	0.0894556	0.0490353	0.070088	0.046512
	151	0.0756096	0.058798	0.0542339	0.0559273	0.058583	0.0564129	0.0494083	0.0810679	0.0683223	0.0303934	0.0543471	0.0542168	0.0397663	0.0561449	0.0336733	0.0468491	0.0339728	0.0479093	0.0622147	0.0499572	0.0641684	0.062793	0.0476303	0.052517	0.0184827	0.0611834	0.0678965	0.0608475	0.0473436	0.0595464	0.0596947	0.129757	0.0774776	0.0508629	0.0737714	0.0623792	0.0500328	0.070413	0.0600861	0.0600122	0.079288	0.0878218	0.062055	0.0548901	0.0555467
	152	0.0672946	0.05198	0.0584282	0.0411188	0.0816412	0.0815768	0.0751873	0.0723359	0.0608077	0.0490043	0.0514527	0.03966	0.0286527	0.0677501	0.0287017	0.0459652	0.02898	0.0470141	0.0549157	0.0361159	0.0567218	0.0552247	0.0574716	0.0574235	0.0411802	0.0539621	0.0646868	0.0452389	0.0676075	0.0667722	0.0566038	0.113749	0.0844974	0.0766004	0.0855402	0.0698237	0.0427229	0.0840845	0.076369	0.0682131	0.0756531	0.0758896	0.0462495	0.0770266	0.0514288
	153	0.0741645	0.0276356	0.0765927	0.056207	0.0817464	0.0489577	0.0544247	0.0795501	0.0340117	0.0371667	0.0500412	0.0216025	0.0246291	0.0579011	0.0443075	0.0412644	0.0446529	0.0422528	0.0609467	0.0502185	0.0628746	0.0358382	0.0409821	0.0584697	0.0408016	0.0599288	0.071502	0.0611425	0.0676998	0.0770909	0.0612878	0.116397	0.0854946	0.0720698	0.077934	0.0804572	0.0639417	0.0579045	0.0615043	0.0669257	0.0689446	0.0928093	0.0623537	0.0771275	0.0569237
	154	0.0880152	0.041989	0.0558192	0.0413106	0.0804726	0.0736908	0.0254933	0.0941013	0.0498038	0.0514953	0.0330723	0.0414801	0.0430592	0.0612478	0.0351953	0.0278451	0.0355014	0.0286622	0.0730932	0.0362952	0.0752684	0.062461	0.0667604	0.0363692	0.0498814	0.071945	0.0614509	0.045441	0.0665817	0.0748766	0.0693203	0.113812	0.0709628	0.0705509	0.077822	0.0781751	0.0594735	0.0946481	0.0529119	0.0747557	0.077738	0.0597045	0.0464541	0.0759051	0.0485673
	155	0.0785566	0.068532	0.0613182	0.050763	0.0707745	0.0493397	0.0627111	0.0841634	0.0790585	0.0301071	0.0395084	0.0589101	0.0327238	0.0496387	0.0485117	0.0362632	0.0488753	0.0371875	0.0648002	0.0451315	0.0668063	0.050282	0.0649705	0.0417352	0.0166573	0.0637412	0.0590667	0.055403	0.0580636	0.0568538	0.0675406	0.100513	0.0681967	0.0730617	0.0732914	0.0596055	0.0462558	0.0991927	0.0602455	0.0477092	0.078815	0.0800698	0.0565415	0.0665964	0.0557787
	156	0.077794	0.019249	0.0603038	0.0437297	0.0741758	0.0423714	0.0600056	0.0833624	0.0247934	0.0283399	0.0556427	0.042362	0.0395757	0.052919	0.0416247	0.0348381	0.0419585	0.0357442	0.0641313	0.0385571	0.0661238	0.0340385	0.0647101	0.0461269	0.0276434	0.0630794	0.0594139	0.0479901	0.061052	0.0730717	0.0513174	0.0947322	0.0766606	0.0699325	0.0865324	0.0763151	0.0557868	0.0991927	0.0746524	0.0661771	0.056384	0.0680036	0.0490353	0.0698615	0.0556628
	157	0.100819	0.0534189	0.0582157	0.0353555	0.0620337	0.041701	0.0749926	0.10756	0.0623932	0.0328755	0.0567278	0.0387195	0.0462862	0.0513065	0.0309939	0.0292195	0.031282	0.030054	0.0843066	0.0307259	0.0867123	0.0346477	0.0470815	0.0468813	0.0473256	0.0830368	0.0569348	0.039167	0.0503791	0.0667722	0.0522605	0.0878635	0.0782843	0.0572255	0.0718286	0.0698237	0.0526033	0.0581136	0.0500809	0.0569816	0.088007	0.0636295	0.0401018	0.0582039	0.0364839
	158	0.0877509	0.0492267	0.0488947	0.0446259	0.048886	0.082006	0.04484	0.0938235	0.0577743	0.0357049	0.0610222	0.0317222	0.0276245	0.0394122	0.0351953	0.0321336	0.0355014	0.0330052	0.0728616	0.0393949	0.075032	0.0421648	0.0531207	0.0247139	0.0515623	0.0717159	0.0499465	0.0489345	0.0388076	0.0613685	0.0603832	0.0835673	0.0770704	0.0765074	0.0681404	0.0642563	0.0467893	0.0645975	0.0661286	0.0652274	0.0822828	0.0514286	0.0499915	0.0455757	0.0507933
	159	0.0907334	0.0623015	0.0588508	0.0258459	0.0675668	0.0578768	0.0487825	0.0969579	0.0721855	0.0283399	0.0494234	0.0590647	0.0344969	0.0550923	0.0414113	0.0130032	0.0417442	0.0136332	0.0754749	0.0218286	0.0776989	0.0369941	0.0309861	0.0437854	0.0447946	0.074301	0.0590667	0.0291517	0.0552443	0.070069	0.0604971	0.0759445	0.0738232	0.0785246	0.0642049	0.0732208	0.0539923	0.0767834	0.0576359	0.0515807	0.0574206	0.0876149	0.0299623	0.0635168	0.0609556
	160	0.088541	0.044342	0.0419853	0.0546493	0.0610066	0.051932	0.0307089	0.0946538	0.0523946	0.024514	0.0333751	0.0398918	0.0322674	0.0462986	0.0259332	0.0496106	0.0261997	0.0507065	0.073554	0.048763	0.0757386	0.0447715	0.0531207	0.0408872	0.0487803	0.0724008	0.0656223	0.0595	0.0494757	0.0652604	0.0467533	0.0777841	0.056869	0.0702425	0.0789337	0.068266	0.0432997	0.074313	0.0683763	0.0676648	0.0899505	0.0896572	0.0606904	0.0572176	0.0597884
	161	0.0874856	0.0385282	0.0607118	0.0360135	0.0723772	0.059457	0.0468534	0.0935447	0.0459944	0.0416948	0.0441627	0.0414801	0.0405202	0.0576125	0.0239551	0.0432052	0.0242132	0.0442185	0.072629	0.0313414	0.0747947	0.0278212	0.0589409	0.0290265	0.0281735	0.0714858	0.0614509	0.0398601	0.0594718	0.0510043	0.0607242	0.0894092	0.0762482	0.075852	0.0644852	0.0535803	0.0572356	0.0521446	0.0543579	0.0598013	0.0734972	0.0901588	0.0408036	0.0681349	0.0516807
	162	0.108958	0.0497391	0.0600986	0.0478781	0.0571697	0.0405601	0.0330601	0.116119	0.0583388	0.0320663	0.0528244	0.0566973	0.0276245	0.0698804	0.0373737	0.0274931	0.0376892	0.0283057	0.091427	0.0424351	0.0939803	0.0384857	0.0401293	0.0123947	0.0279095	0.0900796	0.0525845	0.0523621	0.0461	0.0543565	0.0602691	0.0547231	0.0481989	0.0678235	0.0761176	0.0570331	0.0442446	0.099523	0.0652626	0.0736019	0.081944	0.088949	0.0534622	0.0535327	0.0504079
	163	0.0952895	0.0471193	0.0462556	0.0266949	0.0695121	0.0262357	0.0563523	0.101747	0.055453	0.0146969	0.0141246	0.0524928	0.0382164	0.069061	0.024293	0.0278451	0.0245525	0.0286622	0.0794656	0.0226232	0.0817716	0.0167042	0.0641858	0.0543128	0.0202034	0.0782485	0.0455788	0.0300457	0.0569542	0.0765156	0.0442913	0.0793764	0.0757289	0.0649628	0.0700765	0.0798643	0.0434903	0.081879	0.0442966	0.0774731	0.074521	0.100765	0.0308673	0.0653845	0.0540119
	164	0.0889328	0.0428862	0.0184662	0.0478781	0.087297	0.0517513	0.0589872	0.0950655	0.0507916	0.0317926	0.0520452	0.0482806	0.0213379	0.0591808	0.0195975	0.0339575	0.0198371	0.0348524	0.0738973	0.0424351	0.0760889	0.0263372	0.0396964	0.0301677	0.0202034	0.0727404	0.0497375	0.0523621	0.0725707	0.0647005	0.0466033	0.0741568	0.0651698	0.0623063	0.0718286	0.0676892	0.0506883	0.0710805	0.0498862	0.0685757	0.0767653	0.0817828	0.0534622	0.0824538	0.0485673
	165	0.0995863	0.00271764	0.0528344	0.0318876	0.0641725	0.0533537	0.0219339	0.106264	0.006642	0.0516685	0.0496302	0.0560475	0.0121962	0.0625835	0.0115765	0.0256771	0.0117823	0.0264667	0.0832275	0.0274818	0.0856109	0.0488556	0.0438407	0.0459363	0.0471612	0.0819695	0.0567531	0.0355142	0.05226	0.0644185	0.0588801	0.0753194	0.0694805	0.0698288	0.0553805	0.0673987	0.0514953	0.0832658	0.0538205	0.0852864	0.0936879	0.0978433	0.0364035	0.0602577	0.0537716
	166	0.0843597	0.047388	0.0404641	0.0335449	0.0651434	0.0502816	0.0441485	0.0902601	0.055749	0.038808	0.0455355	0.0333891	0.0336206	0.0584737	0.0354433	0.0376393	0.0357505	0.0385812	0.0698891	0.0290323	0.0719989	0.0384857	0.0529582	0.0216183	0.0415554	0.0687754	0.0587173	0.0372598	0.0531137	0.070325	0.0504943	0.0703055	0.0710753	0.0667399	0.0775973	0.0734846	0.0526033	0.0766318	0.0538205	0.0678481	0.0665311	0.0771118	0.0381708	0.06119	0.0501493
	167	0.0804985	0.0514909	0.0516372	0.0486972	0.0645906	0.0645092	0.0302202	0.0862034	0.0602688	0.0298185	0.0470864	0.0566973	0.0203783	0.0628468	0.0236137	0.0365422	0.0238703	0.0374701	0.0665035	0.0432007	0.0685443	0.0275782	0.0394782	0.0455528	0.0299691	0.0654262	0.0643715	0.0532255	0.0526277	0.0768614	0.0496568	0.0844846	0.0717462	0.074038	0.0668135	0.0802206	0.0423341	0.0647826	0.0545357	0.0750815	0.075902	0.0850835	0.0543365	0.0606592	0.0403638
	168	0.0929849	0.0476551	0.0422832	0.0416917	0.0538836	0.0512054	0.0287137	0.0993243	0.0560432	0.0295276	0.0278598	0.0302741	0.0190507	0.0511422	0.0533721	0.0420024	0.0537568	0.0430003	0.0774472	0.0366515	0.0797117	0.026589	0.0281658	0.0358887	0.0372318	0.076252	0.0467098	0.0458425	0.0432078	0.0541856	0.0525267	0.0740501	0.0733917	0.0651879	0.0528337	0.056857	0.058086	0.0678411	0.059605	0.0659884	0.0658017	0.0837823	0.0468607	0.0503764	0.0593576
	169	0.104726	0.0214266	0.0632924	0.0291247	0.0806866	0.0318249	0.0408947	0.111668	0.0271863	0.0156125	0.0327671	0.0317222	0.041261	0.0414934	0.0225675	0.014113	0.0228197	0.0147569	0.0877248	0.0248968	0.0902013	0.0340385	0.0436426	0.0384636	0.0382547	0.0864178	0.0451184	0.0326044	0.0667695	0.0566911	0.06004	0.0909224	0.0699405	0.0609894	0.0763474	0.0594378	0.0448021	0.0526118	0.0440758	0.0558554	0.068245	0.0994502	0.0334576	0.0761105	0.0352255
	170	0.0809387	0.0550468	0.0530704	0.0318876	0.073939	0.0493397	0.0427322	0.0866658	0.0641873	0.0298185	0.0324594	0.0394268	0.0219618	0.0508121	0.0449042	0.0281937	0.0452521	0.0290152	0.0668895	0.0274818	0.0689381	0.0160104	0.0420248	0.0049582	0.0281735	0.065808	0.0378336	0.0355142	0.0608439	0.0637073	0.0562351	0.0730809	0.0628865	0.0553723	0.0768048	0.0666659	0.0460767	0.0555465	0.0735236	0.0591638	0.0540636	0.065125	0.0364035	0.0696342	0.0414765
	171	0.0797584	0.0284979	0.0443136	0.0353555	0.0614491	0.049907	0.0416391	0.0854259	0.0349599	0.0419089	0.0539707	0.0339289	0.0376198	0.0491268	0.0236137	0.0342533	0.0238703	0.0351519	0.0658544	0.0307259	0.0678819	0.0368038	0.0353393	0.0380074	0.0451403	0.064784	0.053756	0.039167	0.0498649	0.0719629	0.0519929	0.0804491	0.059688	0.0681447	0.0735319	0.0751725	0.0453527	0.0778349	0.057132	0.0694728	0.0699104	0.0747691	0.0401018	0.0576426	0.0434699
	172	0.0868178	0.0354641	0.0528344	0.0364462	0.0659626	0.0547362	0.0458579	0.092843	0.0426225	0.038808	0.0233749	0.0496021	0.0366057	0.0634996	0.0211176	0.0541386	0.0213636	0.0552931	0.0720438	0.0317461	0.0741976	0.0338334	0.021371	0.0269372	0.0245733	0.0709069	0.0799962	0.040316	0.053834	0.0796731	0.0349632	0.0816948	0.0518518	0.0649628	0.0573301	0.0831186	0.0395094	0.0568459	0.0485002	0.0667395	0.052203	0.079372	0.0412651	0.0619765	0.0521807
	173	0.0860081	0.0361655	0.0362293	0.0478781	0.0665023	0.0624846	0.036546	0.0919921	0.0433942	0.0241749	0.0455355	0.0362697	0.0349277	0.0562936	0.0334137	0.0315056	0.0337121	0.0323692	0.0713341	0.0424351	0.0734733	0.0348486	0.0531207	0.0461269	0.0439184	0.0702048	0.0372816	0.0523621	0.0543085	0.0576602	0.0603832	0.069505	0.0681967	0.0366043	0.0453082	0.0604361	0.0460767	0.0379852	0.0498862	0.0722563	0.061534	0.0693913	0.0534622	0.0624947	0.0385536
	174	0.0754506	0.0332816	0.0504099	0.0409261	0.079501	0.0443229	0.0408947	0.080901	0.0402214	0.0546852	0.0520452	0.0117688	0.0213379	0.0676294	0.0289963	0.0348381	0.0292758	0.0357442	0.0620753	0.0359357	0.0640261	0.0383022	0.0348519	0.0346611	0.0273753	0.0610454	0.0446533	0.0450358	0.0657287	0.0717138	0.0341647	0.0748991	0.0656649	0.0671758	0.0620568	0.0749157	0.0510127	0.0539876	0.0523586	0.0434862	0.0599263	0.0750199	0.0460439	0.0749727	0.064018
	175	0.0678382	0.046849	0.0504099	0.0261313	0.0507304	0.0562476	0.0643664	0.0729067	0.0551554	0.0463749	0.0371112	0.0367717	0.0130464	0.0625835	0.0218508	0.0292195	0.0220999	0.030054	0.055393	0.0220956	0.0572088	0.0366125	0.0518053	0.0384636	0.0281735	0.0544344	0.043228	0.0294522	0.0404318	0.078563	0.0546062	0.0570779	0.0685496	0.0623063	0.0827876	0.0819744	0.03909	0.0658807	0.0330116	0.0515807	0.0582691	0.0609914	0.0302665	0.0473475	0.0359494
	176	0.0803512	0.0413804	0.0537717	0.0291247	0.0624681	0.0483788	0.0487825	0.0860486	0.0491338	0.0112277	0.045984	0.0501574	0.0225737	0.0470219	0.0475893	0.0434419	0.0479489	0.0444582	0.0663743	0.0248968	0.0684124	0.0481259	0.0537655	0.0328749	0.0348858	0.0652983	0.0529781	0.0326044	0.0507612	0.0821578	0.0572125	0.0655776	0.0695958	0.0689927	0.0772588	0.0856797	0.0460767	0.0389388	0.0496906	0.044363	0.0917446	0.0765036	0.0334576	0.0586211	0.0467914
	177	0.0889328	0.0410728	0.0675863	0.0291247	0.0687417	0.0403282	0.0560813	0.0950655	0.0487952	0.0277309	0.0541593	0.0405798	0.0439312	0.0513065	0.0287017	0.0400054	0.02898	0.0409776	0.0738973	0.0248968	0.0760889	0.0253112	0.0452034	0.0226833	0.0353227	0.0727404	0.053756	0.0326044	0.056277	0.0597006	0.0492326	0.0812184	0.0613107	0.0564394	0.0403443	0.0625381	0.0388787	0.0497392	0.0676832	0.0652274	0.0278258	0.0446521	0.0334576	0.0646448	0.0411615
	178	0.085736	0.0731793	0.0655729	0.0106503	0.0676985	0.0393876	0.0287137	0.0917063	0.0841874	0.0312393	0.0365588	0.0281451	0.0376198	0.0462986	0.0407647	0.0245393	0.0410948	0.0253145	0.0710956	0.00760162	0.07323	0.01457	0.0394782	0.0393612	0.0386568	0.069969	0.0565708	0.0131571	0.0553601	0.0625503	0.0510446	0.0780856	0.0549515	0.0635925	0.0370132	0.0654738	0.0373686	0.0806059	0.0642354	0.0678481	0.0689446	0.0800698	0.0137714	0.0636433	0.0524288
	179	0.0918678	0.0115401	0.043743	0.0451551	0.0647293	0.0443229	0.0292229	0.0981501	0.0163259	0.0341872	0.0574388	0.0550571	0.040333	0.0504798	0.0474026	0.0333592	0.0477614	0.0342464	0.0764687	0.0398896	0.0787131	0.0375599	0.046712	0.0250406	0.0388564	0.075284	0.0529781	0.0494922	0.0527497	0.0510043	0.0449195	0.0675148	0.0551015	0.06266	0.0526593	0.0535803	0.0526033	0.0568459	0.0384104	0.0691156	0.0740112	0.0938624	0.0505562	0.0607924	0.0546077
	180	0.0696146	0.0258443	0.0422832	0.00760354	0.0584278	0.0109459	0.0506358	0.074772	0.0320422	0.0346996	0.0518485	0.0410323	0.0213379	0.0673874	0.0271908	0.0233612	0.0274627	0.0241215	0.0569528	0.00474767	0.0588	0.039748	0.0358207	0.0417352	0.0276434	0.0559776	0.0507735	0.00995147	0.0472071	0.0719629	0.0523938	0.0635724	0.0464403	0.0746165	0.0655926	0.0751725	0.0397175	0.0376623	0.0566231	0.0394685	0.0703196	0.0633255	0.0105269	0.0547411	0.0373591
	181	0.0842205	0.0431813	0.0454335	0.0138009	0.0716427	0.0597675	0.0458579	0.0901139	0.0511164	0.0194081	0.0464282	0.0421432	0.0289052	0.0785417	0.0249587	0.0537609	0.0252211	0.0549105	0.0697671	0.0105524	0.0718744	0.0167042	0.0494145	0.0113845	0.0279095	0.0686547	0.0567531	0.0164725	0.0588265	0.0621101	0.0447633	0.0806422	0.0730661	0.0739411	0.0526593	0.0650203	0.0460767	0.0497392	0.0171998	0.0505785	0.0709954	0.0711484	0.0171273	0.0674299	0.0430179
	182	0.0842205	0.00271764	0.0333829	0.0034736	0.0650057	0.0705715	0.0316671	0.0901139	0.006642	0.0238322	0.0550915	0.032286	0.0276245	0.0703436	0.0422586	0.0345468	0.0425951	0.0354492	0.0697671	0.000878262	0.0718744	-0.00221637	0.0179542	0.0328749	0.0211914	0.0686547	0.0638952	0.00560687	0.0529927	0.0578199	0.0372665	0.0691586	0.0816061	0.0487513	0.0791538	0.0606007	0.0397175	0.0514354	0.0478936	0.0384847	0.0662405	0.0662937	0.0061296	0.0610578	0.0519314
	183	0.08971	0.0575047	0.0416854	0.0311544	0.0338021	0.0410201	0.0231638	0.0958823	0.0668965	0.0523549	0.0432234	0.0357614	0.0260232	0.0432839	0.00885219	0.0315056	0.00904651	0.0323692	0.0745783	0.0267959	0.0767839	0.0348486	0.0158728	0.0138418	0.0321551	0.073414	0.0417551	0.034742	0.025513	0.0639929	0.0449195	0.0781858	0.0581562	0.0675005	0.0670813	0.0669602	0.0388787	0.0593516	0.0401419	0.0335485	0.0696361	0.0747691	0.0356217	0.0310809	0.0548441
	184	0.0902235	0.0543556	0.0516372	0.0393524	0.058583	0.0419256	0.0455211	0.096422	0.0634255	0.0381126	0.0362798	0.0336599	0.0349277	0.0468422	0.00225245	0.0308668	0.00241917	0.0317223	0.0750282	0.0344641	0.077243	0.0173818	0.045775	0.0143076	0.0239839	0.0738591	0.0580115	0.0433777	0.0473436	0.0712124	0.0349632	0.0723164	0.0462607	0.0621879	0.0632128	0.0743991	0.0369267	0.0597579	0.0494943	0.0692945	0.052203	0.0611501	0.0443651	0.0548901	0.046512
	185	0.0774865	0.0368547	0.0560417	0.0258459	0.0693844	0.055245	0.0219339	0.0830394	0.0441527	0.024514	0.0422636	0.0469209	0.0283984	0.0660379	0.0236137	0.026048	0.0238703	0.0268423	0.0638615	0.0218286	0.0658486	0.0371836	0.0388168	0.0212553	0.0321551	0.0628125	0.0349947	0.0291517	0.0568419	0.0571779	0.0363229	0.0673956	0.0495597	0.0635925	0.0563645	0.0599393	0.0510127	0.0386234	0.0358027	0.0630805	0.0643145	0.0821202	0.0299623	0.0652619	0.0506651
	186	0.103121	0.0404509	0.0448771	0.0403428	0.0526811	0.0461926	0.0237617	0.10998	0.0481106	0.0151584	0.0434601	0.0320052	-0.00300342	0.0628468	0.0287017	0.0439114	0.02898	0.0449338	0.0863208	0.0353903	0.0887682	0.00482655	0.046712	0.0389149	0.0143026	0.0850292	0.0619485	0.0444213	0.0421493	0.0678474	0.034566	0.0511332	0.052645	0.0484418	0.0582782	0.0709316	0.0629225	0.0730403	0.0592818	0.0404297	0.0502694	0.0747691	0.0454217	0.0492214	0.0392209
	187	0.0749714	0.0325258	0.0227365	0.0252679	0.0643122	0.0461926	0.0335133	0.0803976	0.0393899	0.00527716	0.0434601	0.0333891	0.016943	0.0611124	0.027803	0.0359823	0.0280774	0.0369029	0.0616548	0.0212877	0.0635971	0.0253112	0.0468971	0.016527	0.026003	0.0606294	0.0486784	0.0285431	0.0523829	0.0531477	0.0575743	0.0676338	0.0556975	0.0517403	0.0480806	0.055788	0.0262343	0.0548842	0.0554158	0.049813	0.0795233	0.0768692	0.0293462	0.0603919	0.0555467
	188	0.0874856	0.0659712	0.0542339	-0.0016368	0.0663678	0.0396247	0.0106376	0.0935447	0.0762331	0.0255113	0.0395084	0.0538767	0.0222692	0.0568839	0.0428833	0.0146515	0.0432225	0.0153022	0.072629	-0.00391096	0.0747947	0.0173818	0.0355807	0.0103336	0.0428436	0.0714858	0.022924	0.00023201	0.0541903	0.0710865	0.0325163	0.0658233	0.0554004	0.0690979	0.0581214	0.0742693	0.0442446	0.0383055	0.0610356	0.0532868	0.0562092	0.0603517	0.000689869	0.0623656	0.0383851
	189	0.0957658	0.0271964	0.0542339	0.0177561	0.0579595	0.0521119	0.0478279	0.102247	0.0335288	0.035456	0.056007	0.0367717	0.0237639	0.0679906	0.0130837	0.0389704	0.0132958	0.0399293	0.0798827	0.0142559	0.0821973	0.0321511	0.0296034	0.0301677	0.0166573	0.0786611	0.0331879	0.0206351	0.046795	0.0571779	0.0496568	0.0612271	0.0458994	0.0476591	0.0548813	0.0599393	0.0550468	0.062134	0.0466561	0.0419849	0.0623204	0.0552925	0.0213409	0.0542913	0.0173966
	190	0.0932309	0.0354641	0.0564838	0.0333125	0.0501845	0.0451634	0.0512381	0.0995828	0.0426225	0.0271111	0.0410332	0.0284571	0.0459572	0.0616519	0.0211176	0.0376393	0.0213636	0.0385812	0.0776627	0.0288149	0.0799316	0.0193261	0.0348519	0.0435847	0.0208655	0.0764651	0.0344017	0.037015	0.0399511	0.0724582	0.0446065	0.0554706	0.0428994	0.0621879	0.0563645	0.0756828	0.0431083	0.0581136	0.0371275	0.0598013	0.0694984	0.0628665	0.037923	0.0468231	0.0387214
	191	0.0791603	0.0253815	0.0459832	0.0288628	0.0623237	0.0632161	0.0455211	0.0847976	0.0315335	0.0101467	0.0402777	0.0308602	0.0203783	0.053706	0.02292	0.0348381	0.0231737	0.0357442	0.0653297	0.0246518	0.0673466	0.0211537	0.0390384	0.00561939	0.0205362	0.064265	0.0590667	0.0323286	0.0506341	0.0815185	0.0268353	0.0669163	0.0481989	0.0617116	0.0339221	0.0850207	0.0521315	0.0342825	0.0567932	0.0782509	0.0641636	0.0654194	0.0331784	0.0584824	0.0413193
	192	0.0911135	0.0214266	0.042873	0.0218958	0.0507304	0.0453712	0.0339612	0.0973574	0.0271863	0.0484532	0.0305585	0.0463256	0.0276245	0.060293	0.0192055	0.0436773	0.0194434	0.0446966	0.0758079	0.0181314	0.0780387	0.0196383	0.0474481	0.049606	0.00384454	0.0746304	0.043228	0.0249928	0.0404318	0.0759351	0.0564812	0.0739431	0.0537346	0.0495162	0.0596692	0.079266	0.0471415	0.0494919	0.0451689	0.0560826	0.0579313	0.0700732	0.0257521	0.0473475	0.0487012
	193	0.0816658	0.0358163	0.0691835	0.0323686	0.0645906	0.051388	0.052712	0.0874298	0.0430101	0.0295276	0.0275076	0.0394268	0.0237639	0.0805349	0.0359347	0.0190898	0.036244	0.0197962	0.0675272	0.0279318	0.0695888	0.0442943	0.0405579	0.0466938	0.0230796	0.0664389	0.0422516	0.0360207	0.0526277	0.0609187	0.0415173	0.0610939	0.0475034	0.0535892	0.061764	0.0637929	0.0358002	0.0530746	0.0424989	0.0407453	0.0316878	0.0698014	0.0369164	0.0606592	0.0535301
	194	0.088147	0.033654	0.0499102	0.0379251	0.0708993	0.0376887	0.0339612	0.0942398	0.040631	0.0346996	0.0392488	0.029377	0.016943	0.0468422	0.017998	0.0348381	0.0182308	0.0357442	0.0732087	0.0331293	0.0753863	0.0270871	0.0338586	0.0393612	0.0348858	0.0720593	0.0484637	0.041874	0.0581733	0.0923021	0.0331428	0.040236	0.0666425	0.0793321	0.0512407	0.0961374	0.0434903	0.0566316	0.0567932	0.0283162	0.0629416	0.0700732	0.0428425	0.0667162	0.0425612
	195	0.0911135	0.0428862	0.0501607	0.0311544	0.0753467	0.0654949	-0.0384615	0.0973574	0.0507916	0.0277309	0.0376561	0.049788	0.0240548	0.0549401	0.0396647	0.0106352	0.0399901	0.0112355	0.0758079	0.0267959	0.0780387	0.0183697	0.0399134	0.0293152	0.0170316	0.0746304	0.0527817	0.034742	0.0620805	0.0506378	0.0361314	0.0572216	0.0551015	0.0507151	0.0407992	0.0532028	0.0539923	0.0576945	0.0579692	0.0391431	0.0572493	0.0765036	0.0356217	0.0709854	0.0492329
	196	0.0928616	0.037195	0.0683016	0.0387467	0.0821656	0.0455779	0.0076816	0.0991947	0.0445271	0.0251821	0.0373846	0.0370203	0.0378196	0.0620531	0.0236137	0.0389704	0.0238703	0.0399293	0.0773392	0.0338977	0.0796015	0.0211537	0.0167233	0.0201402	0.0251525	0.0761452	0.0659307	0.0427396	0.0680678	0.0780008	0.0486609	0.0675148	0.0674845	0.0756635	0.0695663	0.0813949	0.0542959	0.0593516	0.0602455	0.0701808	0.0876953	0.0691164	0.043719	0.0775299	0.0560098
	197	0.0812305	0.0568458	0.0740587	0.0212431	0.0548918	0.0374401	0.0335133	0.0869724	0.0661702	0.0328755	0.0324594	0.037513	0.0331748	0.0740361	0.00300687	0.0498165	0.00317674	0.050915	0.0671454	0.0175205	0.0691992	0.0325787	0.0241251	0.0290265	0.0202034	0.0660612	0.0478137	0.0243057	0.0440953	0.0752314	0.0307928	0.0626721	0.0505554	0.0696209	0.0360094	0.0785407	0.0237792	0.0504735	0.0386622	0.0384847	0.0683856	0.0704787	0.0250566	0.0513449	0.0467914
	198	0.0893224	-0.0384615	0.0499102	0.0277956	0.0735821	0.0438966	0.0141157	0.095475	-0.0384615	0.0255113	0.0330723	0.03966	0.0158294	0.0391983	0.0403282	0.0392316	0.0406563	0.0401939	0.0742387	0.0236531	0.0764374	0.0358382	0.0461521	0.0328749	0.00321048	0.0730781	0.022924	0.0312047	0.0605304	0.0483776	0.0453849	0.0730809	0.0345626	0.0556412	0.0444841	0.050875	0.0276836	0.0484897	0.0487007	0.0371353	0.0604136	0.0698014	0.0320406	0.0692915	0.0425612
	199	0.0979886	0.0354641	0.0404641	0.00281619	0.058583	0.0565776	0.0115509	0.104584	0.0426225	0.0059433	0.019557	0.0398918	0.0138705	0.0544808	0.00578873	0.0292195	0.00597023	0.030054	0.0818288	0.000262246	0.0841834	0.0373722	0.0263598	0.0216183	0.0205362	0.0805861	0.0825184	0.00491537	0.0473436	0.0624039	0.0423516	0.061625	0.0552512	0.0663007	0.0585905	0.0653231	0.058506	0.0349819	0.0413366	0.0593772	0.056384	0.0559961	0.00542974	0.0548901	0.0398778
	200	0.0995863	0.0538894	0.0232319	0.0218958	0.0587377	0.0345996	0.0266003	0.106264	0.0629117	0.0419089	0.021311	0.032286	0.0047056	0.0665323	0.0236137	0.0281937	0.0238703	0.0290152	0.0832275	0.0181314	0.0856109	0.0156571	0.0383699	-0.0121671	0.0233838	0.0819695	0.0558352	0.0249928	0.0474797	0.0310898	0.0423516	0.0602873	0.0555491	0.0414068	0.040115	0.0330744	0.0481823	0.043971	0.0466561	0.0578654	0.081944	0.0545791	0.0257521	0.0550387	0.0505367
	201	0.0995863	0.0293398	0.0506579	0.0177561	0.0643122	0.0405601	0.0471805	0.106264	0.0358857	0.0258373	0.0285537	0.0459245	0.0342796	0.0701125	0.0158688	0.014113	0.0160927	0.0147569	0.0832275	0.0142559	0.0856109	0.0205564	0.0154378	0.026002	0.0130462	0.0819695	0.0535626	0.0206351	0.0523829	0.0541856	0.0442913	0.0676338	0.0510456	0.0702425	0.0293707	0.056857	0.0451699	0.0487423	0.0458122	0.0618737	0.0562092	0.0704787	0.0213409	0.0603919	0.0428662
	202	0.109959	0.0329056	0.0625111	0.0475464	0.0865168	0.0473978	0.050026	0.117172	0.0398077	0.0317926	0.0479498	0.0459245	0.0228753	0.0659136	0.014971	0.0345468	0.0151911	0.0354492	0.092302	0.042125	0.0948735	0.0297075	0.0116881	0.0296016	0.00621455	0.090945	0.0640544	0.0520124	0.0718862	0.0593917	0.0514533	0.0692743	0.0428994	0.0528862	0.0480806	0.0622199	0.0351087	0.0422611	0.0548896	0.0374768	0.0504663	0.0720738	0.0531082	0.0817051	0.0488347
	203	0.0665619	0.0234638	0.0613182	0.0288628	0.0598084	0.0533537	0.0302202	0.0715666	0.0294253	0.023136	0.0510536	0.0403517	0.0158294	0.057757	0.0246275	0.0342533	0.0248885	0.0351519	0.0542722	0.0246518	0.0560654	0.0255706	0.00904224	0.0108644	0.0188347	0.0533254	0.0352879	0.0323286	0.0484217	0.0305017	0.0434935	0.0677525	0.0386198	0.0679308	0.0622027	0.032469	0.0378058	0.0521446	0.0538205	0.0374768	0.0879032	0.0725963	0.0331784	0.056067	0.0568103
	204	0.0800554	0.0428862	0.0594783	0.020238	0.0596568	0.0491491	0.0584707	0.085738	0.0507916	0.0457915	0.0537815	0.0258796	0.011318	0.0586159	0.0110544	0.0502256	0.0112579	0.0513294	0.0661149	0.0165795	0.0681477	0.0173818	0.0195201	0.0323489	0.0281735	0.0650417	0.0372816	0.0232476	0.0482883	0.0649811	0.0461502	0.047954	0.0350344	0.0563072	0.0476946	0.0679783	0.0535336	0.0627122	0.0466561	0.0463446	0.0579313	0.0566901	0.0239854	0.0559214	0.0633184
	205	0.0960029	0.0313629	0.0307064	0.0266949	0.0424372	0.0671461	0.0389743	0.102497	0.0381108	0.0359523	0.0292344	0.0449059	0.0278844	0.0496387	0.0222112	0.00510053	0.0224618	0.00563186	0.0800903	0.0226232	0.0824091	0.0338334	0.0116881	0.0197595	0.0302185	0.0788664	0.0268116	0.0300457	0.0331262	0.0500827	0.0464528	0.0437904	0.0617089	0.0702425	0.0469128	0.0526311	0.0362546	0.0458861	0.0315361	0.0457872	0.0575914	0.0790203	0.0308673	0.0393796	0.0354078
	206	0.112314	0.0301625	0.0448771	0.00917355	0.0532	0.0398605	0.0408947	0.119649	0.0367905	0.022063	0.0330723	0.0336599	0.0273627	0.0506462	0.0120885	0.0368193	0.0122964	0.0377507	0.0943607	0.0062184	0.096975	0.0183697	0.0436426	0.0230306	0.00937259	0.0929811	0.04023	0.0116033	0.0426061	0.0447683	0.0431702	0.0700779	0.0670048	0.0336436	0.0432187	0.047158	0.0419418	0.0557653	0.0490992	0.0569816	0.0727182	0.0588842	0.0121988	0.0497199	0.0487012
	207	0.0878832	0.0169032	0.0445962	0.0266949	0.0695121	0.0535286	0.0627111	0.0939625	0.0222162	0.0346996	0.0181724	0.0377572	0.0320371	0.0586159	0.0301512	0.0481438	0.0304357	0.0492208	0.0729775	0.0226232	0.0751503	0.0283022	0.0290353	0.0310007	0.026003	0.0718305	0.0394464	0.0300457	0.0569542	0.061219	0.0469029	0.0666752	0.0650453	0.0468631	0.0624931	0.0641023	0.0228096	0.0629036	0.0599262	0.0466208	0.064465	0.0708814	0.0308673	0.0653845	0.0553135
	208	0.104301	0.0354641	0.0494051	0.0246798	0.057487	0.0309512	0.0412685	0.111221	0.0426225	0.0421221	0.0330723	0.0333891	0.0262953	0.036081	0.0371374	0.0278451	0.0374519	0.0286622	0.0873531	0.0207373	0.0898219	0.0205564	0.0428412	0.0382362	0.0304662	0.0860502	0.0437082	0.027924	0.0463792	0.0408427	0.0506324	0.0718753	0.0552512	0.0404894	0.0608761	0.0431157	0.0460767	0.014416	0.0445163	0.0636742	0.0715307	0.0762587	0.0287194	0.0538375	0.0459482
	209	0.073347	0.0150113	0.0560417	0.015847	0.0557169	0.0550759	0.051833	0.0786915	0.020138	0.0271111	0.0512535	0.0408067	0.0187096	0.0541723	0.0110544	0.0348381	0.0112579	0.0357442	0.0602292	0.0124684	0.0621426	0.0231599	0.0317914	0.00923748	0.026003	0.059219	0.0592406	0.0186258	0.0448215	0.0417461	0.0351603	0.0439796	0.056724	0.0493642	0.0593632	0.0440459	0.0553441	0.0591473	0.060721	0.0231938	0.0643145	0.0578829	0.019307	0.0521374	0.0521807
	210	0.0803512	-0.00677334	0.0615188	0.0337759	0.0590459	0.0640815	0.0408947	0.0860486	-0.00376752	0.0224246	0.0271519	0.0389566	0.010409	0.0496387	0.0115765	0.0217213	0.0117823	0.0224608	0.0663743	0.0292483	0.0684124	-0.006534	0.0432437	0.0421531	0.0398403	0.0652983	0.0509781	0.0375031	0.0477508	0.0601606	0.0285183	0.0560609	0.0562866	0.0513035	0.0278241	0.063012	0.0503616	0.0472062	0.0373873	0.0463446	0.0602517	0.0577142	0.0384172	0.0553346	0.0417892
	211	0.0802035	0.0401365	0.0454335	0.0181234	0.0608582	0.0522913	0.0385795	0.0858935	0.0477645	0.0357049	0.0389876	0.0328416	-0.00480663	0.0586159	0.02292	0.0241512	0.0231737	0.0249215	0.0662447	0.0145999	0.0682802	0.0344457	0.0287478	0.0320831	0.0181265	0.0651702	0.0519883	0.0210218	0.0493452	0.0679804	0.0260884	0.0605575	0.0587183	0.0332017	0.0607267	0.0710687	0.0597467	0.0477239	0.0489004	0.0602222	0.062164	0.0575449	0.0217323	0.0570751	0.0542511
	212	0.0813759	0.0428862	-0.00366254	0.0272496	0.0680919	0.0451634	0.0287137	0.0871252	0.0507916	0.0408273	0.0204464	0.0484717	0.0210213	0.057757	0.0145111	0.0387076	0.0147293	0.0396632	0.0672729	0.0231422	0.0693294	0.0152994	0.0330965	0.0253641	0.0162781	0.0661874	0.0737016	0.0306298	0.0557059	0.051549	0.0521269	0.062151	0.0390466	0.042305	0.0473054	0.0541413	0.0427229	0.0603618	0.0386622	0.0401117	0.0629416	0.0327312	0.0314586	0.0640209	0.0410032
	213	0.086279	0.0351087	0.0478569	0.0261313	0.0686123	0.0506532	0.0271407	0.0922768	0.0422315	0.0160595	0.0285537	0.0434398	0.0419893	0.0615175	0.0481449	0.0302168	0.0485069	0.031064	0.0715716	0.0220956	0.0737157	-0.0384615	0.0307137	0.0275469	0.0134715	0.0704398	0.0525845	0.0294522	0.0561633	0.0621101	0.0380058	0.0602873	0.057445	0.06266	0.0696943	0.0650203	0.0369267	0.0557653	0.0525437	0.0152085	0.0540636	0.0654194	0.0302665	0.0645206	0.0631169
	214	0.0886718	0.0253815	0.0459832	0.0173841	0.044553	0.0463957	0.0225547	0.0947913	0.0315335	0.0371667	0.040531	0.0258796	0.0296521	0.0535496	0.041837	0.0512335	0.0421717	0.0523504	0.0736686	0.0139077	0.0758556	0.023711	0.0163012	0.00561939	0.0348858	0.0725142	0.0552765	0.0202436	0.0349906	0.0531477	0.0709536	0.054421	0.0621042	0.0374113	0.0389494	0.055788	0.0535336	0.0619399	0.0492971	0.0569816	0.0470033	0.0488745	0.0209446	0.0414126	0.0398778
	215	0.090987	0.0524643	0.0488947	0.0218958	0.0605604	0.05157	0.00969064	0.0972244	0.0613413	0.0181962	0.034563	0.0339289	0.040333	0.0549401	0.0315453	0.056167	0.0318357	0.0573478	0.0756971	0.0181314	0.0779257	0.023711	0.0325799	0.0193739	0.012175	0.0745208	0.0455788	0.0249928	0.0490832	0.0502684	0.0485169	0.0589157	0.0537346	0.0498187	0.0508796	0.0528224	0.0373686	0.0504735	0.0447349	0.0457872	0.0500717	0.0625584	0.0257521	0.0567891	0.0544891
	216	0.0759263	0.0484474	0.0549194	0.004732	0.0543902	0.0479889	0.0206547	0.0814005	0.0569159	0.0274224	0.036836	0.0166545	0.0449556	0.0555461	0.0211176	0.0324437	0.0213636	0.0333193	0.0624926	0.00205737	0.0644519	0.0379327	0.0301627	0.0169509	0.00887392	0.0614583	0.0422516	0.00693059	0.0436538	0.070325	0.0365134	0.0491502	0.0286699	0.0581279	0.062926	0.0734846	0.0891495	0.0499852	0.0581351	0.0231938	0.0647647	0.0474401	0.00746935	0.0508631	0.0548441
	217	0.0496121	0.0434743	0.0401533	0.0246798	0.055553	0.0573934	0.0549829	0.0537767	0.0514391	0.0331414	0.0569064	0.0394268	0.0138705	0.0428923	0.0188083	0.0514326	0.0190446	0.0525521	0.0393731	0.0207373	0.0408681	0.0149371	0.0487089	0.0197595	0.0155044	0.0385836	0.0375585	0.027924	0.0446772	0.0519088	0.0404942	0.0522536	0.0531149	0.0569648	0.0545458	0.0545119	0.0848606	0.0572719	0.0574685	0.0419849	0.0391661	0.0642324	0.0287194	0.0519799	0.0537716
	218	0.0530498	0.0343882	0.0483787	0.0138009	0.0644516	0.0410201	0.0494083	0.0573838	0.0414387	0.0349534	0.0436955	0.0482806	0.0286527	0.057757	-0.00200247	0.0186285	-0.00185345	0.0193291	0.0423969	0.0105524	0.0439522	0.0163594	0.0405579	0.0481725	0.0276434	0.0415756	0.0471546	0.0164725	0.0525055	0.0595464	0.0582906	0.0474319	0.052645	0.0453945	0.0465169	0.0623792	0.0824724	0.035327	0.0567932	0.0460668	0.0587717	0.0533059	0.0171273	0.0605257	0.0654886
	219	0.072184	0.0422901	0.0303078	0.0225354	0.0579595	0.0455779	0.0535757	0.0774702	0.0501353	0.0364424	0.0407829	0.0401224	0.0249125	0.0613828	0.0323574	0.0271374	0.0326513	0.0279455	0.0592085	0.0187301	0.0611012	0.0285403	0.0304392	0.0326128	0.0281735	0.0582092	0.0381068	0.0256662	0.046795	0.0445591	0.0488045	0.0539644	0.039469	0.0540063	0.0672147	0.0469426	0.0495352	0.0434084	0.0219153	0.0360929	0.0581005	0.0488745	0.0264338	0.0542913	0.0472073
	220	0.0751315	0.0494836	0.0607118	0.0191991	0.0550579	0.0403282	0.0206547	0.0805658	0.0580573	0.0205737	0.0512535	0.0157434	0.04341	0.0530774	0.0140435	0.0387076	0.0142597	0.0396632	0.0617953	0.0156069	0.0637404	0.0283022	0.0434436	0.0250406	0.0184827	0.0607684	0.0648438	0.022154	0.0442415	0.0504535	0.0619565	0.0624122	0.043093	0.0611104	0.054208	0.053013	0.0498675	0.0629036	0.0403836	0.0563089	0.0496739	0.0545791	0.0228784	0.0515044	0.0460898
	221	0.0975259	0.046849	0.0425791	-0.0114483	0.0693844	0.0504677	0.0213008	0.104098	0.0551554	0.0258373	0.012442	0.0362697	0.0190507	0.075326	0.0125907	0.0365422	0.0128007	0.0374701	0.0814238	-0.0131096	0.0837701	0.0455558	0.0438407	0.0419446	0.0195267	0.0801854	0.0646868	-0.0100837	0.0568419	0.0568538	0.0530547	0.0624122	0.0598251	0.0482863	0.0325582	0.0596055	0.0486942	0.0445265	0.0352602	0.0528053	0.0779789	0.0592138	-0.00974949	0.0652619	0.0662577
	222	0.0836611	0.0428862	0.0286685	0.0212431	0.0581161	0.0412483	0.0468534	0.089526	0.0507916	0.0241749	0.045984	0.0252039	0.0430592	0.0656643	0.0289963	0.0429673	0.0292758	0.0439775	0.0692766	0.0175205	0.0713739	0.0217399	0.0278712	0.0230306	0.0417418	0.0681695	0.0412527	0.0243057	0.0469328	0.0520877	0.0542228	0.0697348	0.0467974	0.0481303	0.0558748	0.0546962	0.0606922	0.0623274	0.0389125	0.0316224	0.0425645	0.0534897	0.0250566	0.0544417	0.0478923
	223	0.0575834	0.0454734	0.0365711	0.0249752	0.0786251	0.0351314	0.0213008	0.0621416	0.0536404	0.00843335	0.031203	0.0262124	0.0359847	0.060293	0.0125907	0.0392316	0.0128007	0.0401939	0.0463832	0.0210137	0.0480181	0.0375599	0.0367664	0.0233742	0.0251525	0.04552	0.0473753	0.0282349	0.0649596	0.0718385	0.036703	0.0542692	0.0541943	0.0514495	0.0637818	0.0750442	0.0460767	0.0681905	0.0519863	0.0598013	0.0577616	0.0482651	0.0290341	0.074132	0.053651
	224	0.0716788	0.0358163	0.0273877	0.0426299	0.0439288	0.0533537	0.0515364	0.0769396	0.0430101	0.0241749	0.0245532	0.0459245	0.0366057	0.0553952	0.00373575	0.0345468	0.00390866	0.0354492	0.058765	0.0375287	0.0606488	0.0310604	0.0516384	0.0326128	0.00384454	0.0577704	0.0493167	0.0468311	0.0344407	0.049709	0.0482275	0.0636998	0.0551015	0.0415879	0.0432187	0.0522463	0.051335	0.0714116	0.0640872	0.049035	0.0595989	0.050657	0.0478617	0.0408129	0.0397145
	225	0.0571476	0.0465772	0.017888	0.0328435	0.0397542	0.0461926	0.034404	0.0616842	0.054856	0.02019	0.0357157	0.0317222	0.0318054	0.0650362	0.00643391	0.00870425	0.00661811	0.00928048	0.0460001	0.0283761	0.0476273	0.0134387	0.0158728	0.0386899	0.0211914	0.0451409	0.0513847	0.036521	0.0307614	0.0557036	0.0473486	0.0470806	0.043093	0.0387861	0.0482725	0.0584206	0.0469657	0.0574836	0.0451689	0.0364434	0.063403	0.0527501	0.0374228	0.0368014	0.0395506
	226	0.0718476	0.0446276	0.0330119	0.0463663	0.0402133	0.0376887	0.034404	0.0771169	0.052709	0.0376424	0.0498362	0.0057522	0.0366057	0.0428923	0.0195975	0.0190898	0.0198371	0.0197962	0.0589132	0.0410219	0.0608	0.0290118	0.0461521	0.0363692	0.0319184	0.0579171	0.0434688	0.0507687	0.0311661	0.0616663	0.0557394	0.0666752	0.0333577	0.0289712	0.0517775	0.0645632	0.0473166	0.0514354	0.0453844	0.0360929	0.0604136	0.0542186	0.0518488	0.0372426	0.0413193
	227	0.0549119	0.044342	0.05115	0.0218958	0.0627558	0.0340605	0.0576863	0.0593378	0.0523946	0.0412632	0.0327671	0.0355048	0.0213379	0.064401	0.0158688	0.0351273	0.0160927	0.036037	0.0440344	0.0181314	0.0456223	0.0275782	0.0175496	0.04024	0.0239839	0.0431959	0.0549006	0.0249928	0.0510142	0.0403837	0.036703	0.055914	0.0321137	0.0515951	0.0430042	0.042643	0.0488636	0.0546615	0.0584653	0.00681463	0.0488682	0.0461745	0.0257521	0.0588974	0.0478923
	228	0.088541	0.0271964	0.0457092	0.0433662	0.0640324	0.0487655	0.052712	0.0946538	0.0335288	0.0251821	0.0417757	0.0311498	0.0249125	0.0565896	0.0218508	0.0446065	0.0220999	0.0456378	0.073554	0.0382172	0.0757386	0.0223154	0.0428412	0.0304475	0.0188347	0.0724008	0.0529781	0.047607	0.0521369	0.0592366	0.0458456	0.0586371	0.0471518	0.0561747	0.0384738	0.0620601	0.031708	0.0546615	0.0376455	0.044363	0.0470033	0.0556455	0.0486473	0.0601232	0.0388886
	229	0.0730169	0.0229664	0.0478569	0.0191991	0.0593522	0.0578768	0.0172029	0.0783449	0.0288786	0.0190095	0.045984	0.038481	0.0183646	0.0468422	-0.00627016	0.0315056	-0.00613884	0.0323692	0.0599395	0.0156069	0.0618471	0.0250497	0.0266674	0.0216183	0.0281735	0.0589324	0.0451184	0.022154	0.0480203	0.0498962	0.0567261	0.0645838	0.0343246	0.0560418	0.0362627	0.052439	0.0586453	0.0656991	0.0592818	0.0416784	0.0574206	0.0556455	0.0228784	0.0556288	0.0492329
	230	0.0613526	0.0309671	0.0425791	0.0124961	0.0591992	0.0376887	0.0271407	0.0660978	0.0376754	0.0181962	0.0362798	0.038481	0.030384	0.0422983	0.0295783	0.0315056	0.0298604	0.0323692	0.0496959	0.00933039	0.0513971	0.0160104	0.0260494	0.0272434	-0.0384615	0.0487976	0.0637356	0.0150993	0.0478858	0.0546966	0.0370795	0.0653307	0.0493917	0.0504181	0.0405724	0.0573834	0.0493682	0.0392519	0.0496906	0.057204	0.0567318	0.0619369	0.0157374	0.0554819	0.0305719
	231	0.0763983	0.0244365	0.0106049	0.054936	0.0579595	0.0326787	0.0385795	0.0818964	0.0304945	0.0306776	0.0305585	0.0360164	0.0389985	0.0661619	0.0163073	0.0318209	0.016533	0.0326885	0.0629068	0.049031	0.0648745	0.0344457	0.0210095	0.0177807	0.0155044	0.061868	0.0352879	0.0598024	0.046795	0.0675804	0.0380058	0.0582164	0.0510456	0.043359	0.053868	0.0706566	0.0440573	0.0521446	0.0468646	0.0513321	0.0572493	0.0542186	0.0609966	0.0542913	0.0397145
	232	0.0639211	0.0428862	0.0355368	0.0249752	0.0688708	0.0483788	0.0566218	0.0687941	0.0507916	0.0303934	0.0410332	0.0471176	0.0262953	0.0547875	0.000656977	0.019992	0.000817055	0.0207098	0.0519526	0.0210137	0.0536991	0.0220289	0.0158728	0.0177807	0.014709	0.0510304	0.0493167	0.0282349	0.0563905	0.0720871	0.0442913	0.0542692	0.0464403	0.0447262	0.0557106	0.0753004	0.0594735	0.0533044	0.0525437	0.0211159	0.0597629	0.0664381	0.0290341	0.0647688	0.0474825
	233	0.0650679	0.0309671	0.0600986	0.0231625	0.0526811	0.0312447	0.0471805	0.069998	0.0376754	0.0326077	0.0477354	0.0347248	0.0222692	0.0462986	0.00942103	0.026048	0.00961774	0.0268423	0.05296	0.0193172	0.0547267	0.0280626	0.0407705	0.0147657	0.0195267	0.0520271	0.0480314	0.0263265	0.0421493	0.056364	0.0464528	0.0652069	0.0492232	0.0514495	0.0467153	0.0591009	0.0511741	0.0497392	0.0408628	0.0437804	0.066386	0.0565175	0.0271022	0.0492214	0.0558944
	234	0.0726851	0.0244365	0.053539	0.0272496	0.0652807	0.0537029	0.0231638	0.0779964	0.0304945	0.0151584	0.0434601	0.0355048	0.0283984	0.0440568	0.0163073	0.0176839	0.016533	0.0183726	0.0596483	0.0231422	0.06155	0.0384857	0.0336062	0.0193739	0.0265585	0.0586443	0.0726117	0.0306298	0.0532345	0.0571779	0.045539	0.0590544	0.0531149	0.0442184	0.0223497	0.0599393	0.0469657	0.0482358	0.0338702	0.0320155	0.0672514	0.0435322	0.0314586	0.0613218	0.0498892
	235	0.0850513	0.0175073	0.0443136	0.0246798	0.0593522	0.0577161	0.0494083	0.0909868	0.0228798	0.0341872	0.0339736	0.0344613	0.0351414	0.0484356	0.024293	0.0298874	0.0245525	0.0307304	0.0704954	0.0207373	0.0726175	0.0436499	0.0506247	0.0123947	0.026003	0.0693752	0.054522	0.027924	0.0480203	0.0609187	0.0349632	0.0461903	0.0361895	0.0404894	0.0419158	0.0637929	0.0493682	0.0537609	0.0335861	0.0500695	0.0527685	0.0525635	0.0287194	0.0556288	0.0424079
	236	0.0785566	0.0219481	0.0265071	0.0188448	0.058892	0.0602299	0.0381808	0.0841634	0.0277595	0.0349534	0.0429854	0.0227253	0.0414443	0.0473794	0.0199846	0.0434419	0.0202258	0.0444582	0.0648002	0.0152752	0.0668063	0.018044	0.0388168	0.0160968	0.0181265	0.0637412	0.0441832	0.0217811	0.0476155	0.130893	0.0312312	0.078982	0.0518518	0.0607465	0.0302677	0.135945	0.0322128	0.0489935	0.0413366	0.0327897	0.0612162	0.0478545	0.0225009	0.0551869	0.0433198
	237	0.0816658	0.026301	0.0217222	0.00917355	0.0792831	0.0540497	0.0535757	0.0874298	0.0325442	0.0369267	0.0181724	0.0317222	0.0047056	0.0498081	0.00767343	0.0253021	0.00786282	0.0260869	0.0675272	0.0062184	0.0695888	0.0319355	0.0416107	0.0320831	0.0170316	0.0664389	0.053756	0.0116033	0.0655374	0.0791204	0.0477902	0.0709833	0.0442368	0.0521731	0.0501491	0.0825489	0.0431083	0.0660617	0.0303123	0.0460668	0.0555039	0.0538555	0.0121988	0.0747636	0.0299474
	238	0.0939639	0.0301625	0.0481185	0.0264143	0.0669038	0.0294473	0.0427322	0.100353	0.0367905	0.023486	0.0285537	0.0387195	0.0444463	0.0588991	0.017998	0.037909	0.0182308	0.0388543	0.0783047	0.0223605	0.0805868	0.0338334	0.0333522	0.0103336	0.0198669	0.0771002	0.060442	0.0297502	0.0546615	0.0849624	0.0542228	0.0633166	0.0630158	0.0643959	0.062926	0.0885706	0.0401307	0.041676	0.0521728	0.0540004	0.0555039	0.0437585	0.0305681	0.0628802	0.050921
	239	0.0720161	0.0186796	0.0448771	0.0304064	0.0578025	0.0706994	0.019995	0.0772938	0.0241678	0.0106929	0.0162197	0.0278303	0.0474195	0.0506462	0.0188083	0.0565273	0.0190446	0.0577129	0.0590611	0.026096	0.0609508	0.0160104	0.0317914	0.0197595	0.0236852	0.0580633	0.0225089	0.0339542	0.0466568	0.0809811	0.0470519	0.0673956	0.0436686	0.0481303	0.0473054	0.0844667	0.0612252	0.0469452	0.055241	0.0246695	0.0500717	0.0470221	0.0348242	0.0541405	0.0466519
	240	0.0667459	0.0169032	0.02372	0.0309067	0.0479363	0.040095	0.029725	0.0717599	0.0222162	0.0331414	0.0141246	0.0333891	0.04341	0.0657891	0.00997722	0.0342533	0.0101763	0.0351519	0.0544338	0.0265642	0.0562303	0.00835784	0.0388168	0.0173687	0.0376441	0.0534854	0.0441832	0.0344811	0.0379711	0.0500827	0.0353565	0.0551729	0.0386198	0.0463788	0.0488433	0.0526311	0.0314531	0.041676	0.0398989	0.0397913	0.0685259	0.0573751	0.0353577	0.0446632	0.0387214
	241	0.0907334	0.0244365	0.0467956	0.0195493	0.0361387	0.0389093	0.0339612	0.0969579	0.0304945	0.0446016	0.0351436	0.00505838	0.0260232	0.0546344	0.0268807	0.0225517	0.0271512	0.0233017	0.0754749	0.0159348	0.0776989	0.026589	0.0301627	0.0143076	0.0289541	0.074301	0.0378336	0.0225227	0.0275737	0.0656766	0.0546062	0.078883	0.0531149	0.0611104	0.0407992	0.0686949	0.0250291	0.0342825	0.0238449	0.00770388	0.0643145	0.0442075	0.0232516	0.0333267	0.034114
	242	0.0639211	0.0258443	0.0256034	0.0298991	0.0500011	0.0423714	0.00032926	0.0687941	0.0320422	0.0164996	0.0371112	0.0133279	0.0243432	0.0509775	0.0295783	0.0362632	0.0298604	0.0371875	0.0519526	0.0256214	0.0536991	0.00835784	0.0247788	0.0233742	0.0411802	0.0510304	0.0597588	0.0334199	0.0397896	0.061069	0.0416854	0.0482989	0.0338442	0.0538677	0.0540383	0.0639478	0.0409451	0.0605615	0.0602455	0.0434862	0.0669643	0.0563443	0.0342833	0.046647	0.0564687
	243	0.0582304	0.0301625	0.0448771	0.0173841	0.047357	0.0540497	0.0307089	0.0628207	0.0367905	0.0205737	0.0518485	0.03966	0.0187096	0.0620531	0.02292	0.0676801	0.0231737	0.0690114	0.0469519	0.0139077	0.0485982	0.0297075	0.0448183	0.0415248	0.00937259	0.0460827	0.0399704	0.0202436	0.0374609	0.0581381	0.0526592	0.0659458	0.0540416	0.0453945	0.0524842	0.0609284	0.00717299	0.0472062	0.0352602	0.0152085	0.0506623	0.0466002	0.0209446	0.0441067	0.0663531
	244	0.0958844	0.0180992	0.0351859	0.0111241	0.050911	0.0300563	0.0481483	0.102372	0.0235301	0.0357049	0.0348543	0.0314371	0.0225737	0.0533927	0.0218508	0.037909	0.0220999	0.0388543	0.0799866	0.00804542	0.0823033	0.0360332	0.0521375	0.0160968	0.0174011	0.0787638	0.0499465	0.0136556	0.0405908	0.0658147	0.0492326	0.0536576	0.0652939	0.0387861	0.0362627	0.0688372	0.03909	0.0504735	0.0341522	0.00392237	0.0551476	0.0570337	0.0142761	0.047521	0.0397145
	245	0.0535218	0.0385282	0.0286685	0.0191991	0.058892	0.0345996	0.050026	0.0578791	0.0459944	0.0465678	0.0176963	0.0299776	0.0418084	0.0479105	0.0259332	0.0477162	0.0261997	0.0487876	0.0428121	0.0156069	0.0443756	0.0245207	0.0269723	0.024384	0.0273753	0.0419864	0.0549006	0.022154	0.0476155	0.0653994	0.0433321	0.0376896	0.0537346	0.0393616	0.0299712	0.0684093	0.0193471	0.0317295	0.0324283	0.0407453	0.0465785	0.0670123	0.0228784	0.0551869	0.0271086
	246	0.078708	0.0234638	0.00648124	0.0249752	0.0562057	0.0475957	0.0149196	0.0843225	0.0294253	0.0261602	0.0229725	0.0287664	0.0126247	0.0450045	0.0105214	0.0351273	0.0107228	0.036037	0.0649331	0.0210137	0.0669419	0.0263372	0.0392589	0.0296016	0.0236852	0.0638726	0.0412527	0.0282349	0.0452517	0.0604651	0.0278069	0.062151	0.0257753	0.0587631	0.0200352	0.0633257	0.0486942	0.051673	0.0273977	0.0525628	0.0418586	0.0587187	0.0290341	0.0526069	0.0519314
	247	0.093476	0.0340228	0.0190334	0.0234717	0.0628991	0.0545654	0.00174123	0.0998405	0.0410368	0.0334056	0.0455355	0.0133279	0.0338415	0.0665323	0.0125907	0.0295549	0.0128007	0.0303937	0.0778774	0.0196065	0.0801507	0.0498586	0.028458	0.0315459	0.014709	0.0766775	0.0595866	0.0266519	0.0511402	0.0553701	0.0436542	0.0630597	0.040915	0.0447262	0.0319986	0.0580771	0.0516551	0.0264616	0.047279	0.0378155	0.0553261	0.0519993	0.0274316	0.059035	0.0455206
	248	0.0728512	0.0481848	0.0355368	0.0372979	0.0560433	0.0288279	0.0547046	0.0781709	0.0566267	0.0414796	0.0412822	0.0245145	0.010409	0.0576125	0.045493	0.0407653	0.0458435	0.0417472	0.0597941	0.0325426	0.0616987	0.0283022	0.025101	0.0380074	0.0239839	0.0587886	0.0469327	0.0412132	0.0451088	0.0447683	0.0287523	0.0739431	0.048026	0.0573554	0.050698	0.047158	0.0415459	0.0548842	0.0482989	0.0357393	0.053697	0.0428464	0.0421735	0.0524509	0.0496278
	249	0.100037	0.00476917	0.0467956	0.0372979	0.0678299	0.0398605	0.0416391	0.106738	0.00889319	0.0248497	0.0379259	0.0521407	0.0301416	0.0564418	-0.00627016	0.00936454	-0.00613884	0.009949	0.0836218	0.0325426	0.0860134	0.0186919	0.0244535	0.020888	0.0155044	0.0823596	0.0505681	0.0412132	0.0554756	0.0632762	0.0470519	0.0579341	0.0428994	0.059764	0.0480806	0.0662218	0.0373686	0.0489935	0.0453844	0.0394685	0.0630958	0.039494	0.0421735	0.0637695	0.0443603
	250	0.0741645	0.0214266	0.0537717	0.0397514	0.0819563	0.0453712	0.0468534	0.0795501	0.0271863	0.0317926	0.0498362	0.0175378	0.0150622	0.0562936	0.0323574	0.00348469	0.0326513	0.00399594	0.0609467	0.0348372	0.0628746	0.00536506	0.0312565	0.0233742	0.0155044	0.0599288	0.0588923	0.0437981	0.0678841	0.0493324	0.0511812	0.0530385	0.0460804	0.0504181	0.0391851	0.0518584	0.0322128	0.0566316	0.0358027	0.0226868	0.0418586	0.0645315	0.0447907	0.077329	0.0525524
	251	0.0803512	0.0129824	0.0422832	0.0291247	0.0678299	0.0657734	0.0311911	0.0860486	0.0179097	0.0349534	0.0302319	0.0179697	0.0228753	0.055244	0.017998	0.0472847	0.0182308	0.0483505	0.0663743	0.0248968	0.0684124	0.0190107	0.0333522	0.0296016	0.0166573	0.0652983	0.0505681	0.0326044	0.0554756	0.0489528	0.0458456	0.050971	0.0589972	0.0490587	0.0128135	0.0514674	0.0419418	0.0535332	0.024586	0.0460668	0.0551476	0.0492764	0.0334576	0.0637695	0.0354078
	252	0.07946	0.0169032	0.0516372	0.0344607	0.073343	0.0312447	0.0361268	0.0851125	0.0222162	0.0419089	0.0330723	0.0183954	0.0193881	0.0634996	0.0249587	0.0339575	0.0252211	0.0348524	0.0655927	0.0298889	0.0676149	0.0364203	0.0353393	0.0296016	0.0273753	0.0645251	0.0417551	0.0382244	0.0603203	0.0449764	0.0423516	0.0602873	0.0505554	0.0485968	0.0293707	0.0473724	0.0514953	0.0504735	0.0386622	0.0265411	0.0510521	0.0480602	0.0391475	0.069062	0.0452333
	253	0.0939639	0.0527047	0.0172983	0.0293847	0.0645906	0.0337881	0.024926	0.100353	0.0616062	0.0376424	0.0434601	0.0336599	0.0203783	0.057757	0.0239551	0.044376	0.0242132	0.0454043	0.0783047	0.0251401	0.0805868	0.0217399	0.0430429	0.0118945	0.0294652	0.0771002	0.0464859	0.0328782	0.0526277	0.0479902	0.0303491	0.0430253	0.0595505	0.0602575	0.0347179	0.0504761	0.0364799	0.0548842	0.0480967	0.0567583	0.0546085	0.0450923	0.0337348	0.0606592	0.0456636
	254	0.0890629	0.0358163	0.0431649	0.0146374	0.0614491	0.0453712	0.0335133	0.0952023	0.0430101	0.0361981	0.0146632	0.023091	0.0190507	0.0526007	0.0184059	0.045291	0.0186404	0.0463311	0.0740113	0.0113358	0.0762053	0.0220289	0.0414022	0.0253641	0.0117285	0.0728532	0.0394464	0.0173528	0.0498649	0.0483776	0.0426809	0.0450985	0.049054	0.0479738	0.0223497	0.050875	0.0438691	0.0504735	0.0344322	0.0236931	0.0679628	0.0382291	0.0180184	0.0576426	0.0282275
	255	0.0652568	0.0239537	0.0190334	0.0298991	0.0568503	0.0457837	0.0219339	0.0701964	0.0299638	0.0444002	0.0330723	0.038481	0.0389985	0.0637586	0.0341873	0.0186285	0.034489	0.0193291	0.0531259	0.0256214	0.054896	0.0383022	0.0513028	0.0296016	0.0170316	0.0521913	0.0495275	0.0334199	0.045819	0.0394505	0.0349632	0.052569	0.0623662	0.0545572	0.0553805	0.0416822	0.0526033	0.0484897	-0.0384615	0.0335485	0.0510521	0.0414416	0.0342833	0.053226	0.0395506
	256	0.0812305	0.0332816	0.0314908	0.0288628	0.0500011	0.0297531	0.0357031	0.0869724	0.0402214	0.0346996	0.0492157	0.0255434	0.0393842	0.0581882	0.0211176	0.00732775	0.0213636	0.00788681	0.0671454	0.0246518	0.0691992	0.0306149	0.0293205	0.0197595	0.0108119	0.0660612	0.0541404	0.0323286	0.0397896	0.0548659	0.0477902	0.0550234	0.0318599	0.0414068	0.0192238	0.0575577	0.0548975	0.0425508	0.0391613	0.0384847	0.0662405	0.0619369	0.0331784	0.046647	0.0466519
	257	0.0800554	0.0431813	0.03691	0.0283332	0.0571697	0.0226915	0.00969064	0.085738	0.0511164	0.0419089	0.0422636	0.0317222	0.000864263	0.0540174	0.0199846	0.0233612	0.0202258	0.0241215	0.0661149	0.0241562	0.0681477	0.0424992	0.00193139	0.01566	0.0227725	0.0650417	0.0316142	0.0317708	0.0461	0.0718385	0.0517238	0.075424	0.0585784	0.0347268	0.0425721	0.0750442	0.0375878	0.0342825	0.0389125	0.0407453	0.0607361	0.010614	0.0326138	0.0535327	0.026187
	258	0.0652568	0.0253815	0.0392067	0.0212431	0.0913503	0.0629247	0.0423709	0.0701964	0.0315335	0.0160595	0.00431663	0.0379999	0.0327238	0.0593211	0.0232687	0.0448358	0.0235238	0.0458701	0.0531259	0.0175205	0.054896	0.0303902	0.0446245	0.0298857	-0.00767723	0.0521913	0.060442	0.0243057	0.0761259	0.044349	0.0480822	0.0675148	0.0222774	0.0382025	0.0308537	0.0467262	0.0451699	0.0587362	0.0420377	0.0291715	0.0643145	0.0536729	0.0250566	0.0863425	0.0275604
	259	0.0889328	0.0449113	0.0454335	0.0188448	0.0550579	0.0272304	0.0451819	0.0950655	0.0530214	0.0349534	0.0135752	0.044074	0.0079825	0.0583311	0.0331523	0.037909	0.0334497	0.0388543	0.0738973	0.0152752	0.0760889	0.011853	0.0191361	0.0049582	0.0202034	0.0727404	0.0672987	0.0217811	0.0442415	0.0555371	0.0534471	0.038125	0.0226112	0.0353626	0.0227196	0.0582492	0.0457161	0.0489935	0.0466561	0.048244	0.0613753	0.0366581	0.0225009	0.0515044	0.0216949
	260	0.0759263	0.0325258	0.03691	0.0240813	0.052507	0.0419256	0.0458579	0.0814005	0.0393899	0.000793305	0.0483755	0.0434398	0.0278844	0.0641449	0.0281051	0.0225517	0.0283808	0.0233017	0.0624926	0.0201771	0.0644519	0.0487105	0.000348723	0.0113845	0.0257219	0.0614583	0.00830763	0.0272937	0.041996	0.0483776	0.0496568	0.0551729	0.049054	0.0467022	0.0421356	0.050875	0.0586453	0.0477239	0.059605	0.012458	0.0643145	0.0470221	0.0280814	0.0490541	0.0361284
	261	0.0873525	0.0332816	0.0398401	0.0277956	0.0358858	0.0463957	0.0271407	0.0934049	0.0402214	0.0292344	0.0466486	0.00283759	0.0306247	0.0506462	0.0154235	0.0233612	0.0156455	0.0241215	0.0725124	0.0236531	0.0746758	0.0321511	0.0365321	0.0147657	0.0103411	0.0713705	0.0409993	0.0312047	0.0273507	0.0299041	0.0337591	0.0538112	0.0373122	0.0496677	0.0143145	0.0318538	0.0490324	0.0484897	0.0482989	0.0479774	0.0452799	0.0324349	0.0320406	0.0330836	0.0420997
	262	0.0836611	0.00572821	0.0562632	0.0266949	0.0610066	0.0609918	0.0444956	0.089526	0.0099457	0.0450017	0.0429854	0.0262124	0.0342796	0.0634996	0.0154235	0.0167082	0.0156455	0.0173846	0.0692766	0.0226232	0.0713739	0.047235	0.0396964	0.0356462	0.026003	0.0681695	0.0437082	0.0300457	0.0494757	0.0527969	0.0355516	0.0700779	0.0396786	0.0481303	0.0311432	0.0554266	0.0457161	0.0109844	0.0299998	0.04319	0.0492728	0.0259409	0.0308673	0.0572176	0.0446532
	263	0.0736753	0.0150113	0.0473293	0.0212431	0.0530277	0.0203636	0.0538603	0.0790363	0.020138	0.0352055	0.0354307	0.0412568	0.0349277	0.0587576	0.0398871	0.0348381	0.0402133	0.0357442	0.0605173	0.0175205	0.0624366	0.0214481	0.044038	0.0197595	0.00887392	0.0595041	0.0460346	0.0243057	0.0424544	0.0319547	0.0370795	0.0681072	0.0492232	0.0517403	0.0336532	0.0339648	0.0378058	0.0395626	0.0198614	0.0388152	0.0716638	0.0563443	0.0250566	0.0495543	0.0578218
	264	0.0810847	0.0479207	0.0481185	0.0337759	0.0485084	0.0656343	0.0385795	0.0868193	0.0563357	0.0156125	0.0387247	0.0275127	0.0213379	0.0466617	0.0171649	0.0504289	0.0173942	0.0515353	0.0670176	0.0292483	0.0690688	0.0352474	0.0418183	0.026002	0.0319184	0.0659348	0.0550889	0.0375031	0.038475	0.0479902	0.0513174	0.0428319	0.0548009	0.059764	0.0305619	0.0504761	0.0597467	0.0576945	0.0462361	0.0437804	0.0470033	0.0646805	0.0384172	0.0452129	0.0504079
	265	0.0665619	0.047388	0.0314908	0.0342338	0.0611545	0.0438966	0.0281971	0.0715666	0.055749	0.0506204	0.0402777	0.0265421	0.0347129	0.0676294	-0.00200247	0.0389704	-0.00185345	0.0399293	0.0542722	0.0296767	0.0560654	0.0336271	0.0360592	0.0275469	0.0281735	0.0533254	0.0533685	0.0379854	0.0496058	0.0460032	0.0467533	0.0635724	0.0417197	0.0431851	0.0360094	0.0484298	0.0434903	0.0255764	0.0462361	0.0278808	0.0567318	0.0538555	0.0389055	0.0573596	0.0566967
	266	0.0711693	0.0401365	0.0314908	0.037508	0.0652807	0.0436819	0.0213008	0.0764046	0.0477645	0.023136	0.0436955	0.0305683	0.0228753	0.0581882	0.0356898	0.0524161	0.035998	0.0535483	0.0583178	0.0327392	0.0601925	0.00927804	0.0325799	0.0173687	0.0245733	0.057328	0.0539486	0.0414346	0.0532345	0.0493324	0.0485169	0.0530385	0.0668843	0.038398	0.0512407	0.0518584	0.0380226	0.0346338	0.0490992	0.0446515	0.0809173	0.0293341	0.0423976	0.0613218	0.0434699
	267	0.0773322	0.00664885	0.0392067	0.0401466	0.0673025	0.0223151	0.0307089	0.0828773	0.0109561	0.0374052	0.0282085	0.0179697	0.0289052	0.0420984	0.026252	0.0249228	0.0265198	0.0257029	0.0637261	0.0352068	0.0657104	0.0273336	0.0241251	0.0272434	0.00621455	0.0626786	0.0286015	0.0442145	0.055012	0.044349	0.0365134	0.0536576	0.0281098	0.0442184	0.0547138	0.0467262	0.0228096	0.0428385	0.0341522	0.0401117	0.0457169	0.0312256	0.0452123	0.0632631	0.0469304
	268	0.090987	0.0224613	0.0448771	0.0333125	0.0467705	0.0414753	0.039753	0.0972244	0.0283235	0.0298185	0.0285537	0.0453161	0.0190507	0.0524408	0.0222112	0.0221392	0.0224618	0.022884	0.0756971	0.0288149	0.0779257	-0.00381921	0.0422303	0.0097915	0.0143026	0.0745208	0.0612841	0.037015	0.0369442	0.066227	0.0333493	0.0608263	0.0495597	0.0555069	0.0467153	0.069262	0.0415459	0.00226171	0.0460247	0.0350226	0.0376211	0.0444304	0.037923	0.0435432	0.0511756
	269	0.0726851	0.0497391	0.0337502	0.0264143	0.0439288	0.052648	0.0377782	0.0779964	0.0583388	0.0357049	0.00587663	0.0117688	0.0318054	0.0613828	0.00643391	0.0208686	0.00661811	0.0215974	0.0596483	0.0223605	0.06155	0.0454	0.0171394	0.0380074	0.00564481	0.0586443	0.0268116	0.0297502	0.0344407	0.0430668	0.0403213	0.0783858	0.0251661	0.0478167	0.0548813	0.0454059	0.0397175	0.0342825	0.0360712	0.06465	0.0579313	0.0450923	0.0305681	0.0408129	0.0303649
	270	0.0809387	0.0536547	0.0172983	0.0440904	0.0692564	0.0581966	0.036546	0.0866658	0.0626531	0.0312393	0.0510536	0.029073	0.0298977	0.0513065	0.0110544	0.019992	0.0112579	0.0207098	0.0668895	0.0388943	0.0689381	0.0294771	0.0263598	0.0185879	0.0224625	0.065808	0.0523866	0.0483702	0.0567294	0.038496	0.036703	0.0437904	0.0386198	0.0284695	0.063498	0.0406994	0.0432997	0.0401773	0.0422689	0.0413696	0.0630958	0.0521881	0.0494201	0.065139	0.0460898
	271	0.0672946	0.0395006	0.0483787	0.00967546	0.0617422	0.0537029	0.0213008	0.0723359	0.0470646	0.0261602	0.040531	0.0227253	0.0207014	0.0604305	0.0346945	0.0441443	0.0349985	0.0451697	0.0549157	0.00668854	0.0567218	0.0423323	0.0424349	0.0138418	0.0374385	0.0539621	0.0424978	0.0121314	0.0501227	0.0587686	0.0329351	0.0591928	0.0552512	0.0338627	0.0486538	0.061578	0.0332025	0.0324766	0.0371275	0.0283162	0.0502694	0.041203	0.0127333	0.057924	0.0521807
	272	0.0692635	0.0343882	0.0481185	0.0269734	0.0680919	0.0533537	0.0326014	0.0744033	0.0414387	0.023486	0.0342694	0.0252039	0.0180155	0.0706887	0.00578873	0.0508329	0.00597023	0.0519446	0.0566446	0.0228837	0.0584856	0.024253	0.0341093	0.0356462	0.0202034	0.0556726	0.0529781	0.0303389	0.0557059	0.0601606	0.0413485	0.0452823	0.0403013	0.0548303	0.0147972	0.063012	0.0565163	0.0477239	0.0194338	0.0466208	0.0569049	0.062093	0.0311642	0.0640209	0.0524288
	273	0.0820984	0.0325258	0.051879	0.0246798	0.0724987	0.0329591	0.0393655	0.0878842	0.0393899	0.0274224	0.0321492	0.0275127	0.0355653	0.0451916	0.0184059	0.0298874	0.0186404	0.0307304	0.0679065	0.0207373	0.0699758	0.0362272	0.0338586	0.00284837	0.026003	0.0668141	0.0507735	0.027924	0.0595786	0.0479902	0.0349632	0.052726	0.0460804	0.0412249	0.0430042	0.0504761	0.0582264	0.0392519	0.0464466	0.0503247	0.0494738	0.0645315	0.0287194	0.0682516	0.042714
	274	0.0822419	0.0440547	0.0404641	0.0133729	0.051804	0.0654949	0.0157012	0.088035	0.0520781	0.0465678	0.0436955	0.0308602	0.0203783	0.0587576	0.0195975	0.0274931	0.0198371	0.0283057	0.0680324	0.0101516	0.0701042	0.0199474	0.0472651	0.0230306	0.0353227	0.0669386	0.0541404	0.016022	0.0413771	0.0603131	0.0503557	0.0618887	0.0598251	0.0484418	0.0471095	0.063169	0.047491	0.0339281	0.0290461	0.0394685	0.0700471	0.050657	0.0166714	0.0483789	0.0271086
	275	0.0809387	0.0431813	0.0443136	0.0138009	0.0523322	0.036174	0.039753	0.0866658	0.0511164	0.00843335	0.02957	0.0208313	0.0340612	0.0565896	0.0125907	0.0311876	0.0128007	0.0320471	0.0668895	0.0105524	0.0689381	0.0186919	0.00670202	0.0240508	-0.00105797	0.065808	0.0547117	0.0164725	0.0418421	0.0460032	0.0292158	0.0685768	0.0585784	0.037211	0.026536	0.0484298	0.0397175	0.0477239	0.0557637	0.0300068	0.0690836	0.0609914	0.0171273	0.0488862	0.0413193
	276	0.0823852	0.0381989	0.0533053	0.0124961	0.0636101	0.0359159	0.0538603	0.0881856	0.045632	0.023486	0.0427461	0.0419233	0.0254724	0.0607043	0.00942103	0.014113	0.00961774	0.0147569	0.068158	0.00933039	0.0702324	0.0317186	0.037231	0.0143076	0.0108119	0.0670629	0.0576551	0.0150993	0.0517655	0.0408427	0.0372665	0.0452823	0.0286699	0.0517403	0.0362627	0.0431157	0.024721	0.0537609	0.0401419	0.0437804	0.0516309	0.0426154	0.0157374	0.0597177	0.0377039
	277	0.0816658	0.0100136	0.0358845	0.038338	0.0553885	0.0449548	0.0478279	0.0874298	0.0146498	0.0429642	0.0373846	0.0410323	0.0336206	0.0532353	0.00373575	0.0285389	0.00390866	0.0293648	0.0675272	0.0335154	0.0695888	0.0303902	0.0383699	0.0346611	0.00986151	0.0664389	0.0469327	0.0423089	0.0445324	0.0592366	0.0433321	0.0591928	0.0549515	0.046053	0.0396526	0.0620601	0.0538399	0.0568459	0.0449524	0.033171	0.0486646	0.0671549	0.0432829	0.0518219	0.0408442
	278	0.0738388	0.0289214	0.0575729	0.0181234	0.0435078	0.0309512	0.0326014	0.079208	0.0354255	0.0238322	0.0487975	0.0427963	0.00155481	0.0541723	0.0105214	0.0351273	0.0107228	0.036037	0.0606608	0.0145999	0.062583	0.044613	0.0183534	0.0219773	0.00986151	0.059646	0.0417551	0.0210218	0.0340696	0.0466084	0.0335548	0.0456477	0.0617089	0.0406744	0.0412493	0.049053	0.0388787	0.0474657	0.0126834	0.0221717	0.0581005	0.0556455	0.0217323	0.0404083	0.0425612
	279	0.0629472	0.0428862	0.0326373	0.0413106	0.0490737	0.0547362	0.0512381	0.0677717	0.0507916	0.032338	0.0415296	0.0258796	0.0121962	0.0559959	0.0268807	0.0402602	0.0271512	0.0412357	0.051097	0.0362952	0.0528263	0.0346477	0.0472651	0.000507613	0.0302185	0.0501839	0.0511818	0.045441	0.0389729	0.0573391	0.0404942	0.053194	0.0478525	0.0528862	0.0423544	0.0601054	0.0393002	0.0383055	0.0411003	0.0221717	0.0546085	0.0578829	0.0464541	0.045756	0.046231
	280	0.0567082	0.0244365	0.0265071	0.00143718	0.0627558	0.051022	0.0408947	0.061223	0.0304945	0.0336679	0.0415296	0.0317222	0.0428826	0.045378	0.0259332	0.0308668	0.0261997	0.0317223	0.0456138	-0.00103001	0.0472332	0.0408006	0.0422303	0.026002	0.0195267	0.0447586	0.0464859	0.00346492	0.0510142	0.0441378	0.0368917	0.0508083	0.0466192	0.0399292	0.040115	0.0465088	0.0783263	0.0413804	0.025311	0.058084	0.0652115	0.0664381	0.00396176	0.0588974	0.0388886
	281	0.072184	0.0301625	0.0362293	0.0209116	0.0665023	0.0369384	0.0115509	0.0774702	0.0367905	0.0507967	0.0395084	0.0410323	0.03295	0.0633697	0.0130837	0.0384431	0.0132958	0.0393953	0.0592085	0.0172102	0.0611012	0.0442943	0.0487089	0.0368441	0.0265585	0.0582092	0.0560201	0.0239568	0.0543085	0.0421908	0.0399733	0.0517766	0.0534257	0.0387861	0.0147972	0.0445038	0.02441	0.0519094	0.0215151	0.0487728	0.0604136	0.041203	0.0247033	0.0624947	0.0346737
	282	0.0836611	0.0440547	0.0395246	0.0146374	0.0558804	0.0430315	0.0427322	0.089526	0.0520781	0.0181962	0.0354307	0.0410323	0.0251936	0.0651623	0.00767343	0.0318209	0.00786282	0.0326885	0.0692766	0.0113358	0.0713739	0.0362272	0.0298841	0.0326128	0.0117285	0.0681695	0.0515867	0.0173528	0.0449654	0.0609187	0.0325163	0.0635724	0.040915	0.029711	0.0336532	0.0637929	0.0415459	0.0530746	0.0333	0.0720861	0.0396686	0.0402349	0.0180184	0.0522944	0.0354078
	283	0.0865489	0.0431813	0.0134812	0.0357954	0.0679611	0.0281975	0.0461921	0.0925605	0.0511164	0.0160595	0.0464282	0.0362697	0.0425275	0.0468422	0.0271908	0.0400054	0.0274627	0.0409776	0.0718081	0.0311373	0.0739571	0.00427484	0.0317914	0.0298857	0.014709	0.0706738	0.0648438	0.0396303	0.0555909	0.0576602	0.0333493	0.0545723	0.0552512	0.0453945	0.0370132	0.0604361	0.0618842	0.0585295	0.0527281	0.0587345	0.0635559	0.035849	0.0405709	0.0638953	0.0518062
	284	0.0829552	0.0343882	0.0504099	0.0246798	0.0494469	0.0434662	0.0335133	0.0887844	0.0414387	0.0326077	0.0333751	0.0196376	0.0414443	0.0659136	0.0287017	0.0315056	0.02898	0.0323692	0.0686578	0.0207373	0.0707424	0.0167042	0.0463395	0.0290265	0.017766	0.0675573	0.0689283	0.027924	0.0393015	0.0437125	0.0209252	0.0454653	0.0442368	0.0426592	0.0339221	0.0460708	0.0262343	0.0285803	0.0263702	0.0667395	0.0472142	0.0568622	0.0287194	0.0461145	0.0411615
	285	0.0683767	0.039179	0.00361068	0.0399495	0.0465733	0.0272304	0.0287137	0.0734722	0.0467106	0.0390373	0.0479498	0.048662	0.0276245	0.0508121	0.0171649	0.0298874	0.0173942	0.0307304	0.055866	0.0350224	0.0576912	0.0292452	0.0527951	0.0201402	0.0184827	0.0549023	0.033495	0.0440068	0.0367705	0.0229272	0.0372665	0.0494864	0.0551015	0.032074	0.0360094	0.0246724	0.0285252	0.0523788	0.0363379	0.0644561	0.0542459	0.0521881	0.045002	0.0433537	0.0383851
	286	0.0882786	0.039179	0.0459832	-0.0384615	0.0779604	0.0504677	0.0132876	0.0943781	0.0467106	0.0292344	0.0558252	0.0281451	0.0047056	0.045378	0.0307151	0.0208686	0.0310021	0.0215974	0.073324	-0.0384615	0.075504	0.0270871	0.0244535	0.0266283	0.0126142	0.0721733	0.0448865	-0.0384615	0.0643759	0.0428495	0.0339624	0.053349	0.0580147	0.0555069	0.0416948	0.0451821	0.0288014	0.0363445	0.0267161	0.0535258	0.0599263	0.040479	-0.0384615	0.0734941	0.0366604
	287	0.0650679	0.0258443	0.0311007	0.0177561	0.0651434	0.0234313	0.0179257	0.069998	0.0320422	0.0112277	0.0278598	0.0408067	0.0327238	0.0484356	0.0115765	0.039749	0.0117823	0.040718	0.05296	0.0142559	0.0547267	0.0152994	0.0420248	0.0363692	0.0221494	0.0520271	0.0458073	0.0206351	0.0531137	0.0510043	0.0320928	0.054421	0.0425097	0.0530276	0.0157384	0.0535803	0.047838	0.0507157	0.0303123	0.0308234	0.0498732	0.0468117	0.0213409	0.06119	0.0420997
	288	0.0832384	0.0425892	0.0407727	-4.04335e-05	0.0392901	0.0374401	0.0254933	0.089082	0.0504646	0.0419089	0.0387247	0.0117688	0.0162054	0.0306228	0.0115765	0.0281937	0.0117823	0.0290152	0.0689061	-0.00241478	0.0709958	0.0278212	0.00607923	0.0368441	0.0130462	0.067803	0.0606115	0.00191085	0.0303523	0.0406138	0.042186	0.0557666	0.0558454	0.0507151	0.0328349	0.04288	0.0306775	0.0456174	0.0263702	0.0397913	0.0544275	0.0448727	0.00238894	0.0363554	0.0511756
	289	0.0791603	0.0347501	0.051879	0.0283332	0.0604108	0.0421491	0.034404	0.0847976	0.0418369	0.0493682	0.0439297	0.044074	0.0395757	0.0516332	0.00942103	0.0162077	0.00961774	0.0168779	0.0653297	0.0241562	0.0673466	0.024253	0.0365321	0.0429768	0.021514	0.064265	0.0480314	0.0317708	0.0489516	0.056364	0.0282827	0.0601517	0.0446116	0.0313808	0.0486538	0.0591009	0.0306775	0.0519094	0.0321333	0.0324046	0.0478413	0.0480602	0.0326138	0.0566455	0.0373591
	290	0.0838014	0.0271964	0.0195902	0.0222172	0.0665023	0.0495296	0.0416391	0.0896735	0.0335288	0.0261602	0.0436955	0.00360305	0.0270989	0.0702282	0.00300687	0.0298874	0.00317674	0.0307304	0.0693996	0.0184323	0.0714994	0.0260836	0.0290353	0.0307251	0.00255727	0.0682912	0.042004	0.0253312	0.0543085	0.0506378	0.0273245	0.0548735	0.0421165	0.046053	0.0341892	0.0532028	0.0417443	-0.0384615	0.0478936	0.0401117	0.0478413	0.0575449	0.0260946	0.0624947	0.0546077
	291	0.0912397	0.00921463	0.0422832	0.0340055	0.0550579	0.0436819	0.04484	0.0974901	0.0137726	0.016933	0.045984	0.0175378	0.0158294	0.0747917	0.0259332	0.0429673	0.0261997	0.0439775	0.0759185	0.0294631	0.0781516	0.0399253	0.0206438	0.0307251	0.0162781	0.0747398	0.0451184	0.037745	0.0442415	0.0392139	0.0464528	0.0601517	0.031347	0.0517403	0.0623481	0.0414386	0.026529	0.0523788	0.0391613	0.0339223	0.0623204	0.0565175	0.0386621	0.0515044	0.0443603
	292	0.0872192	0.0413804	0.0564838	0.0304064	0.0378658	0.0364304	0.0237617	0.0932648	0.0491338	0.0261602	0.056007	0.0296785	0.0283984	0.0448165	0.0225675	0.00802577	0.0228197	0.00859353	0.0723956	0.026096	0.0745566	0.0433242	0.0330965	0.0216183	0.012175	0.0712549	0.0412527	0.0339542	0.0290965	0.0380104	0.0365134	0.0524116	0.0558454	0.0443883	0.0227196	0.0401994	0.0373686	0.0587362	0.0386622	0.0416784	0.0624764	0.039494	0.0348242	0.0349865	0.0377039
	293	0.0488425	0.0395006	0.0419853	0.0240813	0.0651434	0.0348664	0.0157012	0.0529692	0.0470646	0.0261602	0.048587	0.0148022	0.0197217	0.0468422	0.0246275	0.0245393	0.0248885	0.0253145	0.038696	0.0201771	0.0401776	0.026589	0.0403441	0.0328749	-0.00271287	0.0379135	0.0550889	0.0272937	0.0531137	0.0270846	0.0428446	0.0655776	0.0538883	0.0211751	0.0234469	0.0289516	0.0431083	0.0461531	0.0502748	0.0291715	0.0508576	0.059867	0.0280814	0.06119	0.0482985
	294	0.0829552	0.0175073	0.0413833	0.015847	0.0486976	0.0495296	0.0311911	0.0887844	0.0228798	0.00843335	0.0315211	0.0258796	0.0079825	0.0508121	0.00767343	0.039749	0.00786282	0.040718	0.0686578	0.0124684	0.0707424	0.0190107	0.0198992	0.0384636	0.00731398	0.0675573	0.053756	0.0186258	0.0386416	0.0457997	0.0390905	0.0600158	0.0534257	0.0385925	0.0430042	0.0482202	0.0132643	0.0546615	0.043631	0.0312251	0.0569049	0.0674392	0.019307	0.0453947	0.0339257
	295	0.0754506	0.0502462	0.0419853	0.0280654	0.0617422	0.0485725	0.0405175	0.080901	0.0588974	0.0419089	0.0520452	-0.00351447	0.0022231	0.0540174	0.0214863	0.0345468	0.0217339	0.0354492	0.0620753	0.0239056	0.0640261	0.0340385	0.0244535	0.0393612	0.0221494	0.0610454	0.0552765	0.0314888	0.0501227	0.0439257	0.0312312	0.0596059	0.042705	0.0484418	0.0166494	0.0462903	0.0353405	0.0410828	0.0366028	0.0265411	0.0430288	0.064829	0.0323283	0.057924	0.034114
	296	0.0855996	0.0219481	0.00821492	-0.00337956	0.050911	0.0430315	0.024349	0.0915629	0.0277595	0.0453983	0.049007	0.0403517	0.0254724	0.0574676	0.0385351	0.0491961	0.0388556	0.0502867	0.0709761	-0.00554451	0.073108	0.0177147	0.0353393	0.0398029	0.0130462	0.0698507	0.0381068	-0.00160066	0.0405908	0.044349	0.0459982	0.0428319	0.0396786	0.0588893	0.0319986	0.0467262	0.0373686	0.0638509	0.0238449	0.0320155	0.0613753	0.0547584	-0.00116485	0.047521	0.0134401
	297	0.0752913	0.0325258	0.0404641	0.0353555	0.0390561	0.0596124	0.0471805	0.0807336	0.0393899	0.0538653	0.0417757	0.0245145	0.0213379	0.0408796	0.0232687	0.0376393	0.0235238	0.0385812	0.0619355	0.0307259	0.0638835	0.0352474	0.00904224	0.0307251	0.0281735	0.0609071	0.0585418	0.039167	0.030146	0.04539	0.0390905	0.0428319	0.0434775	0.0397409	0.0427887	0.0477982	0.0279664	0.0579045	0.0487007	0.0350226	0.0575914	0.0428464	0.0401018	0.0361305	0.0400404
	298	0.0555929	-0.0384615	0.00648124	0.0225354	0.0494469	0.0241548	0.0389743	0.0600525	-0.0384615	0.0359523	0.0330723	0.0133279	0.0340612	0.0503127	0.0199846	0.0362632	0.0202258	0.0371875	0.0446332	0.0187301	0.0462331	0.0258281	0.0348519	0.0226833	0.0311994	0.0437884	0.036722	0.0256662	0.0393015	0.0570161	0.0511812	0.0747936	0.048026	0.0336436	0.0367646	0.0597727	0.0476648	0.0479805	0.0287225	0.033171	0.074394	0.0480602	0.0264338	0.0461145	0.0368362
	299	0.066192	0.0309671	0.0265071	0.0304064	0.0680919	0.0577161	0.0302202	0.0711783	0.0376754	0.0173602	0.0191025	0.0488515	0.0243432	0.0496387	0.0110544	0.045291	0.0112579	0.0463311	0.0539473	0.026096	0.055734	0.0455558	0.0430429	0.0333938	-0.00105797	0.053004	0.0571158	0.0339542	0.0557059	0.0495211	0.0546062	0.0669163	0.0523293	0.0421269	0.0333824	0.0520527	0.0353405	0.0255764	0.0267161	0.0563089	0.0610566	0.0374512	0.0348242	0.0640209	0.0416332
	300	0.0829552	0.0381989	0.0351859	0.0275236	0.056529	0.0353947	0.0193208	0.0887844	0.045632	0.0295276	0.0362798	0.0414801	0.0130464	0.061786	0.00706177	0.0324437	0.00724859	0.0333193	0.0686578	0.0233987	0.0707424	0.0183697	0.034606	0.0361297	0.0224625	0.0675573	0.0616173	0.0309184	0.0455362	0.04539	0.0197237	0.0260227	0.0357315	0.0192308	0.0446915	0.0477982	0.0483536	0.0597579	0.05559	0.0440727	0.0492728	0.0540374	0.0317508	0.0529174	0.0307777
	301	0.0916172	0.0358163	0.0416854	0.0209116	0.0768371	0.0230635	0.0260513	0.0978868	0.0430101	0.0292344	0.0267925	0.0473134	0.0331748	0.0754323	0.0309939	0.0212978	0.031282	0.022032	0.0762492	0.0172102	0.0784891	0.0239831	0.0465261	0.0212553	0.0162781	0.0750669	0.033495	0.0239568	0.0633895	0.0336273	0.0488045	0.052726	0.0419186	0.0401168	0.0302677	0.0356867	0.00475116	0.0453471	0.0338702	0.0327897	0.0423305	0.0377122	0.0247033	0.0724159	0.0519314
	302	0.0866835	0.0239537	0.0362293	0.0246798	0.0611545	0.0348664	0.0416391	0.0927019	0.0299638	0.0344443	0.0466486	0.0349865	0.0231742	0.0633697	0.00885219	0.055255	0.00904651	0.056424	0.0719261	0.0207373	0.0740774	0.0414881	0.0472651	0.0323489	0.0221494	0.0707905	0.0519883	0.027924	0.0496058	0.0370215	0.0303491	0.0669163	0.0350344	0.0499693	0.0347179	0.0391812	0.0237792	0.0428385	0.0527281	-0.0384615	0.0457169	0.0542186	0.0287194	0.0573596	0.0364839
	303	0.0969437	0.037867	0.0584282	0.0173841	0.0490737	-0.00830563	0.019995	0.103486	0.0452667	0.0408273	0.0481631	0.0200406	0.0064015	0.0498081	0.0271908	0.0285389	0.0274627	0.0293648	0.0809141	0.0139077	0.0832498	0.0285403	0.0403441	0.0201402	-0.00186732	0.0796812	0.0397092	0.0202436	0.0389729	0.0604651	0.0253248	0.0649585	0.0617089	0.0327546	0.0370132	0.0633257	0.0234592	0.0212736	0.006555	0.00770388	0.0558578	0.0486722	0.0209446	0.045756	0.0494965
	304	0.0530498	0.0410728	0.0504099	0.0133729	0.0593522	0.038668	0.0547046	0.0573838	0.0487952	0.023136	0.0357157	0.0281451	0.0331748	0.0619197	0.00147008	0.0481438	0.00163354	0.0492208	0.0423969	0.0101516	0.0439522	0.0484191	0.0241251	0.0459363	0.00188338	0.0415756	0.0165404	0.016022	0.0480203	0.0500827	0.041179	0.0594686	0.0605054	0.0227083	0.0305619	0.0526311	0.0262343	0.0335703	0.023468	0.0188907	0.0577616	0.0480602	0.0166714	0.0556288	0.044507
	305	0.0812305	0.0229664	0.0448771	-0.0384615	0.0755783	0.0445345	0.0316671	0.0869724	0.0288786	0.0339284	0.0162197	0.0223554	0.0246291	0.055244	0.0171649	0.022959	0.0173942	0.0237142	0.0671454	-0.0384615	0.0691992	0.0253112	0.0131555	0.0272434	0.017766	0.0660612	0.0648438	-0.0384615	0.0622839	0.0534961	0.0305716	0.0498203	0.0475034	0.0428352	0.0453082	0.0561468	0.0505252	0.0370088	0.0349861	0.0513321	0.0608966	0.0306059	-0.0384615	0.0712077	0.0382158
	306	0.0844986	0.0203569	0.0422832	0.0240813	0.0645906	0.0500947	0.00870661	0.090406	0.0260108	0.0241749	0.0354307	0.0465249	0.0243432	0.0600171	0.0158688	0.0436773	0.0160927	0.0446966	0.0700109	0.0201771	0.0721231	0.0297075	0.0422303	0.0290265	0.00887392	0.0688959	0.043228	0.0272937	0.0526277	0.0447683	0.0327262	0.055322	0.0556975	0.0311468	0.0352396	0.047158	0.0483536	0.0507157	0.0121326	0.0278808	0.0478413	0.0262955	0.0280814	0.0606592	0.0400404
	307	0.0788591	0.0234638	0.043743	0.0335449	0.040441	0.0329591	0.0465239	0.0844812	0.0294253	0.0419089	0.0537815	0.0455198	0.0108675	0.0451916	0.0120885	0.0412644	0.0122964	0.0422528	0.0650656	0.0290323	0.0670771	0.0223154	0.0420248	0.0269372	0.0112742	0.0640037	0.0427425	0.0372598	0.0313668	0.0447683	0.0467533	0.0590544	0.0292214	0.0478167	0.0299712	0.047158	0.0332025	0.0436906	0.0352602	0.0335485	0.0659483	0.0384852	0.0381708	0.0374613	0.045089
	308	0.0715094	0.0332816	0.0486374	0.0321288	0.0651434	0.0562476	-0.00118959	0.0767618	0.0402214	0.0397175	0.0245532	0.0122987	0.0210213	0.0480862	0.0218508	0.0281937	0.0220999	0.0290152	0.0586163	0.0277075	0.0604971	0.0228809	0.0428412	0.0331352	0.0155044	0.0576233	0.0455788	0.0357683	0.0531137	0.0481843	0.0365134	0.052726	0.0428994	0.0496677	0.0268626	0.050676	0.0207783	0.0392519	0.0470723	0.0109695	0.0569049	0.0273379	0.0366608	0.06119	0.0472073
	309	0.0629472	0.026301	0.0127908	0.015847	0.053543	0.0425925	0.0311911	0.0677717	0.0325442	0.0369267	0.0470864	0.038481	0.0380185	0.0561449	0.0218508	0.022959	0.0220999	0.0237142	0.051097	0.0124684	0.0528263	0.0364203	0.0323189	0.0212553	-0.000281126	0.0501839	0.0597588	0.0186258	0.042908	0.0387367	0.0323051	0.0742634	0.0562866	0.0410422	0.0166494	0.0409472	0.0442446	0.062134	0.0458122	0.00286871	0.0508576	0.0453108	0.019307	0.0500493	0.0275604
	310	0.083097	0.0343882	0.0404641	0.0264143	0.0211153	0.0419256	0.019995	0.0889334	0.0414387	-0.00187556	0.0365588	0.0166545	0.0333983	0.0553952	0.0225675	0.0336595	0.0228197	0.0345506	0.0687821	0.0223605	0.0708692	0.044134	0.0320561	0.04024	0.00986151	0.0676803	0.0572962	0.0297502	0.0143154	0.0449764	0.0533167	0.0601517	0.045352	0.0255738	0.0284508	0.0473724	0.0375878	0.0492433	0.0277336	0.0158557	0.0529556	0.0377122	0.0305681	0.0188839	0.0390551
	311	0.068733	0.0351087	0.0516372	0.0173841	0.0571697	0.0371901	0.0292229	0.0738463	0.0422315	0.0117518	0.021311	0.0425797	0.0257489	0.0526007	0.0331523	0.0339575	0.0334497	0.0348524	0.0561788	0.0139077	0.0580104	0.0214481	0.0278712	0.0278478	0.0230796	0.0552118	0.0462608	0.0202436	0.0461	0.0660899	0.0416854	0.0542692	0.0361895	0.0374113	0.0143145	0.0691208	0.0290754	0.058322	0.0494943	0.0164884	0.0635559	0.040963	0.0209446	0.0535327	0.0431691
	312	0.0723515	0.0143514	0.0362293	0.0173841	0.0558804	0.0497187	-0.00118959	0.0776461	0.0194132	0.0344443	0.0436955	0.0281451	0.0313376	0.0813156	0.0115765	0.0384431	0.0117823	0.0393953	0.0593555	0.0139077	0.0612512	0.0371836	0.0272745	0.0269372	0.0218333	0.0583546	0.0590667	0.0202436	0.0449654	0.0159217	0.0477902	0.0626721	0.0640397	0.0496677	0.0293707	0.0174628	0.0237792	0.0448017	0.0529119	0.0528053	0.0723249	0.0538555	0.0209446	0.0522944	0.0420997
	313	0.0916172	0.0347501	0.0496583	0.0170074	0.0682224	0.0288279	0.0330601	0.0978868	0.0418369	0.046951	0.0321492	0.0317222	0.0347129	0.0652882	0.0175843	0.0295549	0.0178154	0.0303937	0.0762492	0.013555	0.0784891	0.0344457	0.00607923	0.0266283	0.0181265	0.0750669	0.0407444	0.0198471	0.0558206	0.0506378	0.0397982	0.0554706	0.0500601	0.04556	0.0293707	0.0532028	0.0485242	0.0363445	0.0198614	0.0274399	0.0416207	0.0363902	0.0205432	0.0641463	0.0346737
	314	0.078708	0.0219481	0.051879	0.0393524	0.0652807	0.0414753	0.0124334	0.0843225	0.0277595	0.024514	0.0504487	0.0344613	0.00946656	0.0511422	0.0171649	0.0295549	0.0173942	0.0303937	0.0649331	0.0344641	0.0669419	0.0152994	0.0355807	0.0197595	0.0103411	0.0638726	0.0458073	0.0433777	0.0532345	0.0597006	0.0503557	0.0609603	0.0559929	0.037211	0.0241585	0.0625381	0.0207783	0.0530746	0.0171998	0.045506	0.0574206	0.0341795	0.0443651	0.0613218	0.0491005
	315	0.0708273	0.0557289	0.0227365	-0.0016368	0.0631846	0.0533537	0.0260513	0.0760454	0.0649391	0.0334056	0.0565485	0.03966	0.0165766	0.0530774	0.0225675	0.0400054	0.0228197	0.0409776	0.0580175	-0.00391096	0.0598862	0.0156571	0.0224315	0.0189835	-0.00359901	0.0570309	0.0576551	0.00023201	0.0513913	0.0489528	0.0426809	0.0493186	0.0573016	0.0438766	0.0319986	0.0514674	0.0423341	0.010241	0.0398989	0.0335485	0.0316878	0.041203	0.000689869	0.0593091	0.0424079
	316	0.0625528	0.037195	0.0106049	0.0111241	0.0621789	0.0389093	0.052712	0.0673577	0.0445271	0.0286406	0.0508528	0.0245145	0.0554969	0.0714863	0.0163073	0.037909	0.016533	0.0388543	0.0507505	0.00804542	0.0524729	0.0393913	0.0325799	0.0312743	0.0302185	0.0498411	0.0458073	0.0136556	0.0505068	0.0600077	0.0401477	0.0337844	0.0381885	0.0467022	0.0387123	0.0628545	0.0554921	0.0428385	0.0211098	0.0256181	0.0418586	0.0377122	0.0142761	0.0583434	0.0524288
	317	0.0799071	0.0361655	0.0569222	0.0195493	0.0633268	0.0467992	0.00661096	0.0855821	0.0433942	0.0160595	0.0339736	0.037513	0.0324963	0.0391983	0.0326242	0.0351273	0.0329193	0.036037	0.0659848	0.0159348	0.068015	0.0416582	0.0401293	0.0152164	-0.00551563	0.064913	0.0511818	0.0225227	0.0515164	0.0177222	0.0507702	0.0469039	0.0305643	0.0470234	0.0362627	0.0193156	0.042916	0.0277481	0.0451689	0.0346592	0.053142	0.0209507	0.0232516	0.0594457	0.0405245
	318	0.0869519	0.0434743	0.0385635	0.0401466	0.0643122	0.051388	0.0361268	0.0929839	0.0514391	0.0425452	0.0336755	0.0412568	0.0180155	0.0344266	0.0281051	0.0221392	0.0283808	0.022884	0.0721613	0.0352068	0.0743175	0.0217399	0.0220819	0.0103336	0.0319184	0.0710231	0.0407444	0.0442145	0.0523829	0.0330779	0.0426809	0.052726	0.0444246	0.0192308	0.0112235	0.0351211	0.0298853	0.0398711	0.0349861	0.0211159	0.0679628	0.0508511	0.0452123	0.0603919	0.042714
	319	0.0877509	0.0208963	0.0318769	0.0321288	0.0602609	0.0398605	0.0287137	0.0938235	0.0266036	0.0280367	0.0422636	0.0419233	0.00694028	0.0541723	0.0356898	0.0225517	0.035998	0.0233017	0.0728616	0.0277075	0.075032	0.00835784	0.0210095	0.0296016	0.00677068	0.0717159	0.033495	0.0357683	0.0488197	0.0609187	0.0337591	0.0542692	0.0326162	0.0214877	0.0339221	0.0637929	0.0290754	0.0507157	0.0296847	0.0291715	0.0666759	0.0428464	0.0366608	0.0565015	0.0388886
	320	0.0782526	0.0321422	0.0372461	0.0261313	0.0673025	0.0467992	0.043446	0.0838442	0.0389679	0.023486	0.0130145	0.0430118	0.011318	0.0544808	0.00997722	0.0455168	0.0101763	0.0465599	0.0645336	0.0220956	0.0665343	0.0319355	0.0281658	0.0226833	-0.0116166	0.0634774	0.0417551	0.0294522	0.055012	0.0434983	0.0449195	0.06202	0.0323658	0.0478167	0.0258736	0.0458502	0.033446	0.036678	0.0330116	0.048244	0.0351874	0.0382291	0.0302665	0.0632631	0.0410032
	321	0.0696146	0.0343882	0.0375795	0.0261313	0.0424372	0.0288279	0.0515364	0.074772	0.0414387	0.035456	0.0402777	0.0262124	0.0150622	0.0432839	0.0271908	0.0524161	0.0274627	0.0535483	0.0569528	0.0220956	0.0588	0.0208564	0.0487089	0.0421531	0.0366055	0.0559776	0.0531737	0.0294522	0.0331262	0.0524436	0.0416854	0.0477806	0.0245456	0.0327546	0.0457147	0.0550627	0.025637	0.0324766	0.0476896	0.048244	0.0490709	0.0327312	0.0302665	0.0393796	0.0413193
	322	0.07946	0.015656	0.0509046	0.0344607	0.0570102	0.0393876	0.0541433	0.0851125	0.0208461	0.0309595	0.0333751	0.0255434	0.0418084	0.0498081	0.0125907	0.0249228	0.0128007	0.0257029	0.0655927	0.0298889	0.0676149	0.0228809	0.0446245	0.00284837	0.0339969	0.0645251	0.0417551	0.0382244	0.0459597	0.0511866	0.0426809	0.0562074	0.0464403	0.0447262	-0.0014829	0.053768	0.0344048	0.0502299	0.007241	0.0164884	0.056384	0.0568622	0.0391475	0.0533796	0.0377039
	323	0.0886718	0.0463037	0.0355368	0.0314004	0.0570102	0.0351314	0.0311911	0.0947913	0.0545548	0.0190095	0.0305585	0.0414801	0.0142735	0.0504798	0.0130837	0.026415	0.0132958	0.027214	0.0736686	0.027026	0.0758556	0.00427484	0.0183534	0.0219773	0.0242799	0.0725142	0.0212304	0.0350011	0.0459597	0.0441378	0.0466033	0.044914	0.0266693	0.0395517	0.0293707	0.0465088	0.0319613	0.0434084	0.0315361	0.0518281	0.0560338	0.0448727	0.035884	0.0533796	0.0354078
	324	0.0694393	0.0479207	0.0318769	0.0269734	0.0702728	0.0479889	0.0412685	0.0745879	0.0563357	0.0457915	0.0504487	0.0138281	0.0134615	0.062978	0.0135678	0.0172001	0.013782	0.0178827	0.056799	0.0228837	0.0586431	0.00835784	0.0307137	0.0201402	0.0202034	0.0558253	0.0552765	0.0303389	0.0576226	0.0421908	0.0415173	0.0260227	0.0428994	0.0395517	0.0212137	0.0445038	0.0348755	0.0632845	0.0249504	0.044363	0.0608966	0.0466002	0.0311642	0.0661147	0.0469304
	325	0.0743267	0.0229664	0.0314908	0.012938	0.0530277	0.0278781	0.0164618	0.0797205	0.0288786	0.0450017	0.0453096	0.0370203	0.0222692	0.0482612	0.0265678	0.0311876	0.026837	0.0320471	0.061089	0.00974433	0.0630199	0.0122583	0.0438407	0.0380074	0.0151095	0.0600696	0.053756	0.0155644	0.0424544	0.038496	0.0430077	0.0434095	0.0497271	0.037211	0.0407992	0.0406994	0.0298853	0.0431244	0.0330116	-0.00665759	0.0461497	0.0302921	0.0162082	0.0495543	0.0325806
	326	0.0711693	0.037195	0.0256034	0.0426299	0.0624681	0.0451634	0.029725	0.0764046	0.0445271	0.0334056	0.036836	0.0170995	0.0228753	0.0430885	0.0171649	0.0342533	0.0173942	0.0351519	0.0583178	0.0375287	0.0601925	0.0202534	0.0210095	0.0326128	0.0378486	0.057328	0.042004	0.0468311	0.0507612	0.0508214	0.0426809	0.0437904	0.0398872	0.0581279	0.0372603	0.0533919	0.0539923	0.0685379	0.0403836	0.00176059	0.0613753	0.0518098	0.0478617	0.0586211	0.0321874
	327	0.0588696	0.0267516	0.0375795	-0.000822259	0.0411168	0.0345996	0.0423709	0.0634915	0.0330397	0.0381126	0.0432234	0.0204385	0.0219618	0.0613828	0.0158688	-0.00119144	0.0160927	-0.000738152	0.0475138	-0.00314752	0.0491712	0.0260836	0.0523027	0.0173687	0.0361825	0.0466386	0.0495275	0.00108862	0.0319624	0.0546966	0.0197237	0.0551729	0.04152	0.0440478	0.0614697	0.0573834	0.0449864	0.0546615	0.0315361	0.0339223	0.0594345	0.0252205	0.00155679	0.0381107	0.0428662
	328	0.0718476	0.00921463	0.0395246	0.0333125	0.0566899	0.0449548	-0.00667284	0.0771169	0.0137726	0.0326077	0.0333751	0.0339289	0.0142735	0.0422983	0.0252867	0.0541386	0.0255504	0.0552931	0.0589132	0.0288149	0.0608	-0.000740069	0.0126753	0.0118945	0.029718	0.0579171	0.0567531	0.037015	0.0456778	0.062987	0.0310126	0.0434095	0.0347992	0.0457249	0.0347179	0.0659238	0.0453527	0.0568459	0.0541794	0.0221717	0.0549686	0.0523761	0.037923	0.053072	0.034114
	329	0.0690872	0.0437654	0.0530704	0.028599	0.048886	0.0554134	0.0213008	0.0742182	0.0517597	0.0480822	0.0666683	0.0196376	0.00155481	0.0593211	0.0268807	0.0520251	0.0271512	0.0531522	0.0564898	0.0244049	0.0583277	0.024253	0.0523027	0.0380074	-0.0384615	0.0555195	0.0576551	0.0320507	0.0388076	0.0685095	0.0459982	0.052569	0.0436686	0.0387861	0.0314305	0.0716139	0.0351087	0.0332092	0.0422689	0.0304174	0.0544275	0.0514286	0.0328972	0.0455757	0.0382158
	330	0.0674764	0.0258443	0.0553712	0.0138009	0.0395228	0.036174	0.0369609	0.0725268	0.0320422	0.0349534	0.036836	0.0370203	0.0243432	0.0503127	0.00444117	0.0400054	0.00461703	0.0409776	0.0550753	0.0105524	0.0568847	0.026839	0.0325799	0.0152164	0.0103411	0.05412	0.0501546	0.0164725	0.0305574	0.0387367	0.0287523	0.0477806	0.0487138	0.0325291	0.0444841	0.0409472	0.0327109	0.0346338	0.0506604	0.0158557	0.0316878	0.0428464	0.0171273	0.036579	0.0339257
	331	0.0820984	0.00838913	0.0337502	0.0442696	0.0734626	0.0345996	0.0311911	0.0878842	0.0128664	0.0277309	0.0425055	0.0275127	0.0286527	0.0457485	0.0354433	0.0292195	0.0357505	0.030054	0.0679065	0.0390618	0.0699758	0.0301641	0.0365321	0.0230306	0.0284356	0.0668141	0.0358678	0.048559	0.0604254	0.064277	0.0554898	0.06202	0.0464403	0.0378088	0.0192238	0.0672529	0.0132643	0.0379852	0.0315361	0.0308234	0.0729789	0.0379715	0.0496113	0.0691769	0.0361284
	332	0.0770224	0.041989	0.0344747	0.0205766	0.0581161	0.0155727	0.00870661	0.0825519	0.0498038	0.0301071	0.0333751	-0.0058093	-0.000591777	0.0329505	0.00512496	0.0305432	0.00530368	0.0313946	0.0634544	0.0168966	0.0654331	0.0170449	0.0341093	0.0147657	0.00887392	0.0624097	0.0160279	0.0236041	0.0469328	0.0333536	0.0359391	0.0551729	0.0403013	0.0355723	0.0375059	0.0354049	0.0304154	0.0379852	0.0386622	0.0327897	0.0373578	0.0213631	0.0243463	0.0544417	0.0380459
	333	0.0744885	0.0276356	0.0443136	0.0234717	0.0693844	0.0359159	0.00032926	0.0798904	0.0340117	0.023136	0.0362798	0.0562107	0.0265652	0.0501451	0.0105214	0.0295549	0.0107228	0.0303937	0.061231	0.0196065	0.0631647	0.0208564	0.028458	0.0272434	0.00784519	0.0602101	0.0364393	0.0266519	0.0568419	0.0347032	0.0423516	0.0508083	0.039469	0.0325291	0.0258736	0.0367944	0.0288014	0.0714116	-0.00651802	0.0606398	0.0538806	0.039494	0.0274316	0.0652619	0.03179
	334	0.0728512	0.033654	0.0212026	0.0269734	0.0647293	-0.0115444	0.040137	0.0781709	0.040631	0.0553317	0.0412822	0.0308602	0.0190507	0.0446278	0.0309939	0.0345468	0.031282	0.0354492	0.0597941	0.0228837	0.0616987	0.0231599	0.0499369	0.0281462	0.017766	0.0587886	0.0495275	0.0303389	0.0527497	0.0504535	0.0472005	0.0352071	0.0361895	0.0316133	0.0333824	0.053013	0.0545976	0.0227718	0.05559	0.0295916	0.0467913	0.0534897	0.0311642	0.0607924	0.0442132
	335	0.0861437	0.0271964	0.0251424	0.0142223	0.0465733	0.0425925	-0.00667284	0.0921346	0.0335288	0.050266	0.0417757	0.00121878	0.0308639	0.0400474	0.0284046	0.0472847	0.0286817	0.0483505	0.0714529	0.0109471	0.0735946	0.0356423	0.0275741	0.020888	0.00937259	0.0703224	0.054522	0.016916	0.0367705	0.0412968	0.0396224	0.0465485	0.0513697	0.0447262	0.0425721	0.0435832	0.0409451	0.036678	0.0238449	0.0312251	0.0659483	0.0312256	0.0175762	0.0433537	0.0350425
	336	0.0873525	0.0329056	0.0341142	-0.0100055	0.056529	0.0230635	0.0461921	0.0934049	0.0398077	0.0301071	0.0359987	0.0192292	0.0359847	0.0269749	0.0120885	0.0233612	0.0122964	0.0241215	0.0725124	-0.0117566	0.0746758	0.0105978	0.0266674	0.0250406	0.0188347	0.0713705	0.0705142	-0.00856704	0.0455362	0.0695537	0.0469029	0.0489811	0.0457176	0.0528862	0.0488433	0.0726898	0.0492006	0.011707	0.0396545	0.0251471	0.0514388	0.0315316	-0.00821471	0.0529174	0.0352255
	337	0.0646882	0.0446276	0.0459832	0.0368743	0.0652807	0.0318249	0.0219339	0.0695994	0.052709	0.0349534	0.0288957	0.0331163	0.00585	0.0487825	0.00997722	0.0241512	0.0101763	0.0249215	0.0526264	0.0321465	0.0543865	0.0253112	0.0269723	0.020888	-0.00656086	0.0516971	0.0543315	0.0407669	0.0532345	0.0250701	0.0343658	0.063827	0.0359612	0.0250201	0.0499647	0.026878	0.0438691	0.0232561	0.0406238	0.0401117	0.0555039	0.0543992	0.0417217	0.0613218	0.0560098
	338	0.0546828	0.00921463	0.0434549	0.0306574	0.0706495	0.0085951	0.0287137	0.0590975	0.0137726	0.0224246	0.0146632	0.0223554	0.0203783	0.0541723	-0.00400822	0.0186285	-0.00386753	0.0193291	0.043833	0.0263309	0.0454169	0.0297075	0.0163012	0.0143076	0.0273753	0.0429966	0.043228	0.0342185	0.0579537	0.0430668	0.0209252	0.0519361	0.016381	0.0167925	0.0375059	0.0454059	0.0401307	0.0180425	0.0403836	0.0342925	0.0301282	0.0423832	0.0350918	0.0664764	0.0203279
	339	0.072184	0.0434743	0.0227365	0.0228505	0.0523322	0.0538766	0.0468534	0.0774702	0.0514391	0.0190095	0.0106459	0.0403517	0.0254724	0.0468422	0.0346945	0.019992	0.0349985	0.0207098	0.0592085	0.0190251	0.0611012	0.0190107	0.0175496	-0.00522904	0.0208655	0.0582092	0.0415046	0.0259979	0.0418421	0.0472056	0.0270807	0.0445426	0.0257753	0.0279605	0.0459166	0.0496681	0.0401307	0.0317295	0.0349861	0.00770388	0.0478413	0.0306059	0.0267696	0.0488862	0.0348585
	340	0.093108	0.0361655	0.0351859	0.0101675	0.0516267	0.0432494	0.0487825	0.0994537	0.0433942	0.0255113	0.0217345	0.0262124	0.0222692	0.0605675	0.0105214	0.0402602	0.0107228	0.0412357	0.077555	0.00714946	0.0798217	0.023711	0.028458	0.0380074	0.0195267	0.0763586	0.0519883	0.0126491	0.041221	0.0380104	0.0452303	0.0335421	0.0483712	0.0493642	-0.000542057	0.0401994	0.0322128	0.0389388	0.025311	0.0449381	0.0527685	0.0344627	0.0132573	0.0482086	0.0230055
	341	0.0757681	0.0229664	-0.0166676	0.0333125	0.0543902	0.0432494	0.0164618	0.0812344	0.0288786	0.0341872	0.0305585	0.0238104	0.0231742	0.0414934	-0.00107507	0.0351273	-0.000922196	0.036037	0.0623539	0.0288149	0.0643103	0.0273336	0.0296034	0.0320831	0.0227725	0.061321	0.0467098	0.037015	0.0436538	0.047403	0.0380058	0.0155102	0.0587183	0.0404894	0.0482725	0.0498713	0.0276836	0.0222802	0.00980539	0.0335485	0.0386575	0.0338942	0.037923	0.0508631	0.0311859
	342	0.0735113	0.0244365	0.017888	0.0146374	0.0610066	0.0398605	0.0369609	0.0788642	0.0304945	0.0341872	0.0249368	0.0245145	0.0180155	0.0526007	0.00225245	0.0359823	0.00241917	0.0369029	0.0603735	0.0113358	0.0622898	0.0253112	0.0348519	0.0443824	0.0211914	0.0593617	0.0460346	0.0173528	0.0494757	0.0421908	0.0464528	0.0643327	0.0359612	0.0271831	0.0425721	0.0445038	0.0319613	0.0281667	0.0532773	0.0291715	0.0594345	0.0523761	0.0180184	0.0572176	0.0413193
	343	0.0703105	0.0293398	-0.00366254	0.0146374	0.053543	0.0278781	0.0206547	0.0755028	0.0358857	0.0488213	0.0384602	0.0296785	0.0260232	0.0448165	0.0154235	0.048778	0.0156455	0.0498632	0.0575639	0.0113358	0.0594234	0.0173818	0.028458	0.0395827	0.014709	0.0565821	0.0562043	0.0173528	0.042908	0.0313803	0.0370795	0.0428319	0.0455352	0.0430105	0.0331096	0.0333735	0.0298853	0.043971	0.0422689	0.033171	0.0396686	0.0321362	0.0180184	0.0500493	0.0245116
	344	0.0804985	0.00664885	-0.0166676	0.0266949	0.0703986	0.0306553	0.04484	0.0862034	0.0109561	0.0359523	0.0327671	0.0370203	0.00746706	0.0527601	0.0120885	0.0496106	0.0122964	0.0507065	0.0665035	0.0226232	0.0685443	0.0260836	0.0323189	0.0123947	0.0227725	0.0654262	0.0422516	0.0300457	0.0577332	0.0406138	0.0420198	0.0506451	0.0198364	0.0587631	0.0241585	0.04288	0.0362546	0.0392519	0.0403836	0.045506	0.062164	0.00210808	0.0308673	0.0662355	0.0523049
	345	0.0685552	0.0309671	0.0160821	0.0101675	0.0621789	0.0285141	0.0416391	0.0736595	0.0376754	0.0490043	0.0381939	0.0287664	0.0298977	0.0685877	-0.00752703	0.0420024	-0.0074009	0.0430003	0.0560226	0.00714946	0.0578511	0.0375599	0.028458	0.0361297	0.00677068	0.0550573	0.0505681	0.0126491	0.0505068	0.0625503	0.0466033	0.0484704	0.031347	0.0334233	0.0339221	0.0654738	0.0141547	0.0328446	0.0366028	0.0371353	0.0523922	0.0248544	0.0132573	0.0583434	0.0254791
	346	0.0615545	0.0358163	0.0410791	0.0209116	0.0591992	0.0407907	0.0330601	0.0663097	0.0430101	0.039492	0.0427461	0.0357614	0.0441036	0.0535496	0.0120885	0.0106352	0.0122964	0.0112355	0.0498733	0.0172102	0.051578	0.0458657	0.0350964	0.0281462	0.0155044	0.0489731	0.0441832	0.0239568	0.0478858	0.0316686	0.0426809	0.0524116	0.0466192	0.0323022	0.0442757	0.0336703	0.0271111	0.0156766	0.043631	0.0416784	0.0579313	0.030917	0.0247033	0.0554819	0.0452333
	347	0.0694393	0.0180992	0.0134812	0.0272496	0.0443459	0.0459886	0.036546	0.0745879	0.0235301	0.0190095	0.024165	0.0208313	0.0268331	0.0480862	0.0236137	0.0468491	0.0238703	0.0479093	0.056799	0.0231422	0.0586431	0.0299365	0.0551869	0.0281462	0.0304662	0.0558253	0.0383782	0.0306298	0.0348082	0.037271	0.0410088	0.0512948	0.0379712	0.0489052	0.0311432	0.039438	0.0186056	0.0191579	0.0523586	0.0360929	0.0582691	0.0407217	0.0314586	0.0412137	0.0344881
	348	0.0694393	0.0375324	0.0392067	0.0277956	0.0451686	0.034331	0.0538603	0.0745879	0.0448984	0.0421221	0.0336755	0.0148022	0.0126247	0.062978	0.0281051	0.026415	0.0283808	0.027214	0.056799	0.0236531	0.0586431	0.0325787	0.0257362	0.0185879	0.0112742	0.0558253	0.0375585	0.0312047	0.035533	0.0441378	0.0378222	0.0465485	0.0254721	0.0374113	0.0362627	0.0465088	0.033688	0.0519094	0.0230868	0.0360929	0.0346257	0.0280158	0.0320406	0.0420041	0.0373591
	349	0.0785566	0.0340228	0.0337502	0.012938	0.0373798	0.0428126	0.0106376	0.0841634	0.0410368	0.0224246	0.0333751	0.042362	0.0405202	0.0517958	0.0154235	0.0176839	0.0156455	0.0183726	0.0648002	0.00974433	0.0668063	0.0401018	0.0409821	0.0269372	-0.0150466	0.0637412	0.042986	0.0155644	0.0286681	0.0408427	0.0287523	0.0470806	0.0281098	0.0428352	0.0457147	0.0431157	0.0237792	0.0180425	0.0468646	0.0353826	0.0437162	0.0174361	0.0162082	0.0345195	0.0624059
	350	0.0762414	0.047388	0.0540034	0.0240813	0.0415614	0.0245106	0.0321372	0.0817315	0.055749	0.0406077	0.0481631	0.0365215	-0.00216486	0.0455636	0.024293	0.0186285	0.0245525	0.0193291	0.0627691	0.0201771	0.064734	0.0369941	0.0336062	0.0147657	0.00564481	0.0617318	0.0037385	0.0272937	0.0323544	0.0587686	0.0612878	0.0590544	0.045352	0.0391706	0.0444841	0.061578	0.0375878	0.0555465	0.0303123	0.0246695	0.0518224	0.0312256	0.0280814	0.038538	0.0232614
	351	0.0816658	0.0289214	0.0212026	0.0222172	0.0392901	0.0288279	-0.00465029	0.0874298	0.0354255	0.0142276	0.0384602	0.042362	0.0311015	0.07659	0.014971	0.0559859	0.0151911	0.0571644	0.0675272	0.0184323	0.0695888	0.0234366	0.0237933	0.00749673	0.0143026	0.0664389	0.0578336	0.0253312	0.0303523	0.0561997	0.0463017	0.0511332	0.0278264	0.0462162	0.0311432	0.0589317	0.035571	0.0281667	0.0363379	0.0216482	0.0450598	0.0280158	0.0260946	0.0363554	0.0493649
	352	0.0491004	0.05198	0.0404641	0.0124961	0.0683527	0.0230635	0.0231638	0.0532399	0.0608077	0.0357049	0.0420203	0.00953421	0.0338415	0.0461159	0.00997722	0.0362632	0.0101763	0.0371875	0.0389229	0.00933039	0.040409	0.0255706	0.00670202	0.04024	0.00784519	0.0381381	0.0491049	0.0150993	0.0559351	0.0675804	0.036703	0.0629308	0.0350344	0.0378088	0.0128135	0.0706566	0.0403357	0.0232561	0.0219153	0.0374768	0.0653596	0.0439836	0.0157374	0.0642713	-0.00649396
	353	0.0633388	0.0229664	0.0337502	0.0391515	0.0689996	0.0467992	0.0307089	0.0681828	0.0288786	0.0216972	0.0420203	0.0352465	0.0262953	0.040257	0.0110544	0.0508329	0.0112579	0.0519446	0.051441	0.0342762	0.0531773	0.0319355	0.0465261	0.0278478	0.00986151	0.0505243	0.0531737	0.0431661	0.0565037	0.0502684	0.0260884	0.0557666	0.040915	0.0414068	0.0212137	0.0528224	0.0178454	-0.0384615	0.050468	0.0532868	0.0516309	0.0435322	0.0441508	0.0648924	0.0485673
	354	0.0725185	-0.0165871	0.0190334	0.0360135	0.030739	0.0425925	0.0587296	0.0778215	-0.0145222	0.0493682	0.021311	0.0179697	0.0117608	0.0574676	-0.00200247	0.0485676	-0.00185345	0.04965	0.0595021	0.0313414	0.0614008	0.023711	0.0383699	-0.000336194	0.0211914	0.0584997	0.0299713	0.0398601	0.0228107	0.0387367	0.0450752	0.0408491	0.031347	0.0458893	0.0258736	0.0409472	0.0401307	0.0360082	0.0157733	0.0422894	0.0391661	0.0446521	0.0408036	0.0281364	0.0299474
	355	0.0804985	0.0253815	0.0365711	0.0266949	0.0727411	0.0597675	0.0149196	0.0862034	0.0315335	0.039492	0.0191025	0.0170995	0.0301416	0.0530774	0.0184059	0.0345468	0.0186404	0.0354492	0.0665035	0.0226232	0.0685443	0.0323655	0.0338586	0.0147657	0.0257219	0.0654262	0.0292929	0.0300457	0.0597916	0.0553701	0.0492326	0.0318018	0.0379712	0.0382025	0.0268626	0.0580771	0.0501975	0.0255764	0.00855669	0.0152085	0.0376211	0.0353003	0.0308673	0.0684843	0.0350425
	356	0.0696146	0.0398197	0.0273877	0.00967546	0.0553885	0.0483788	0.0172029	0.074772	0.0474159	0.016933	0.0400228	0.0057522	0.0047056	0.0514701	0.00826993	0.0632631	0.00846182	0.0645366	0.0569528	0.00668854	0.0588	0.0205564	0.0426385	0.0269372	0.0166573	0.0559776	0.0503618	0.0121314	0.0445324	0.0483776	0.0307928	0.0569338	0.0419186	0.0524596	0.0287601	0.050875	0.0373686	0.0305801	0.0415716	0.0236931	0.0579313	0.040963	0.0127333	0.0518219	0.0375319
	357	0.0836611	0.0175073	0.0445962	0.0106503	0.0566899	0.0297531	0.019995	0.089526	0.0228798	0.031517	0.0285537	0.0296785	0.0291559	0.0621862	0.000656977	0.0298874	0.000817055	0.0307304	0.0692766	0.00760162	0.0713739	0.0338334	0.0328391	0.00923748	0.017766	0.0681695	0.0478137	0.0131571	0.0456778	0.0553701	0.0464528	0.038125	0.028391	0.0511571	0.0357545	0.0580771	0.0178454	0.0360082	0.0181136	0.0440727	0.0454989	0.0363902	0.0137714	0.053072	0.0214262
	358	0.0644974	0.0428862	0.042873	0.0124961	0.0560433	0.0288279	0.051833	0.0693991	0.0507916	0.0320663	0.0457603	0.0281451	0.0315722	0.0637586	0.0268807	0.0321336	0.0271512	0.0330052	0.0524588	0.00933039	0.0542155	0.0263372	-0.00325706	0.0275469	0.0353227	0.0515313	0.0677477	0.0150993	0.0451088	0.0483776	0.0389117	0.0332983	0.0483712	0.0378088	0.038234	0.050875	0.0440573	0.0217809	0.0517991	0.0460668	0.0533277	0.0455283	0.0157374	0.0524509	0.0474825
	359	0.0633388	0.044342	0.0592699	0.0195493	0.0558804	0.0467992	0.0076816	0.0681828	0.0523946	0.0248497	0.0492157	0.0252039	0.0291559	0.0543268	0.0158688	0.0400054	0.0160927	0.0409776	0.051441	0.0159348	0.0531773	0.023711	0.0171394	0.00749673	0.0242799	0.0505243	0.0519883	0.0225227	0.0449654	0.0593917	0.0263392	0.0476066	0.0352681	0.0230063	0.00283377	0.0622199	0.0218102	0.0419696	0.037902	0.0283162	0.0613753	0.0450923	0.0232516	0.0522944	0.0383851
	360	0.0511152	0.0332816	-0.00689038	0.0181234	0.0623237	0.0457837	-0.0384615	0.0553538	0.0402214	0.0334056	0.0518485	0.0349865	0.030384	0.0540174	0.0195975	0.0151799	0.0198371	0.0158371	0.0406954	0.0145999	0.0422167	0.0275782	0.0325799	0.00867087	0.0151095	0.039892	0.0663904	0.0210218	0.0506341	0.0540141	0.0325163	0.0590544	0.0239134	0.0515951	0.0459166	0.0566804	0.0189787	0.0346338	0.0347101	0.0339223	0.0406559	0.0302921	0.0217323	0.0584824	0.0288821
	361	0.0736753	0.030567	0.0286685	0.0330787	0.0545579	0.0489577	0.0237617	0.0790363	0.0372354	0.0320663	0.0464282	0.0405798	0.0336206	0.0685877	0.00225245	0.0221392	0.00241917	0.022884	0.0605173	0.0285961	0.0624366	0.0323655	0.0315249	-0.00639269	-0.00767723	0.0595041	0.0523866	0.0367687	0.0438014	0.0483776	0.0436542	0.0482989	0.0436686	0.0467022	0.0212137	0.050875	0.0279664	0.0461531	0.00855669	0.0152085	0.0546085	0.0502666	0.0376737	0.0510242	0.0385536
	362	0.0676575	0.0343882	0.0314908	0.0344607	0.0591992	0.0432494	0.0292229	0.072717	0.0414387	0.0352055	0.0508528	0.0265421	0.00411086	0.0526007	0.0175843	0.0481438	0.0178154	0.0492208	0.0552344	0.0298889	0.057047	0.0327907	0.0217285	0.0318155	0.0262819	0.0542774	0.0370028	0.0382244	0.0478858	0.0552026	0.0466033	0.0600158	0.043093	0.0292195	0.0357545	0.0579046	0.0542959	0.0593516	0.0190001	0.0145462	0.0427972	0.0229612	0.0391475	0.0554819	0.0398778
	363	0.077794	0.00838913	0.0459832	0.0283332	0.0500011	0.041701	0.0541433	0.0833624	0.0128664	0.0306776	0.0336755	0.0442834	0.0370144	0.059461	0.0195975	0.0318209	0.0198371	0.0326885	0.0641313	0.0241562	0.0661238	0.0362272	0.0131555	0.00626205	0.0251525	0.0630794	0.0531737	0.0317708	0.0397896	0.0347032	0.0390905	0.0707582	0.0485428	0.046053	0.0333824	0.0367944	0.033446	0.0410828	0.0171998	0.033171	0.0589382	0.0392441	0.0326138	0.046647	0.0507933
	364	0.0639211	-0.0384615	0.02372	0.0357954	0.0579595	0.0481842	0.0437987	0.0687941	-0.0384615	0.024514	0.034563	0.0152767	0.0190507	0.0400474	0.0265678	0.0162077	0.026837	0.0168779	0.0519526	0.0311373	0.0536991	0.0208564	0.0254201	0.0173687	0.00986151	0.0510304	0.0364393	0.0396303	0.046795	0.0430668	0.00864203	0.0536576	0.0392583	0.0448942	0.0200352	0.0454059	0.033446	0.0450753	0.0384104	0.0256181	0.0474242	0.0552925	0.0405709	0.0542913	0.0141394
	365	0.0676575	0.015656	0.0419853	0.0326068	0.0669038	0.0384253	-0.0384615	0.072717	0.0208461	0.0399418	0.02957	0.029073	0.0225737	0.0492981	0.0125907	0.0402602	0.0128007	0.0412357	0.0552344	0.0281546	0.057047	0.0364203	0.0257362	0.0152164	0.00986151	0.0542774	0.0475951	0.0362716	0.0546615	0.0619625	0.0406664	0.0675148	0.049054	0.0202182	0.0175326	0.0648684	0.03909	0.0289892	0.0333	0.0278808	0.0454989	0.0407217	0.0371704	0.0628802	0.0282275
	366	0.0467264	0.0410728	0.0278198	0.016239	0.0643122	0.0300563	0.0287137	0.0507492	0.0487952	0.0349534	0.0429854	0.0331163	0.0243432	0.0470219	-0.00200247	0.0274931	-0.00185345	0.0283057	0.0368339	0.0128355	0.0382785	0.0325787	0.0111803	0.0123947	0.00986151	0.036071	0.0513847	0.0190384	0.0523829	0.0225561	0.036703	0.0493186	0.0370902	0.0294661	0.0367646	0.0242904	0.0306775	0.0492433	0.0391613	0.0378155	0.0463646	0.0315316	0.0197246	0.0603919	0.0348585
	367	0.0804985	0.0388549	0.0212026	0.0357954	0.0633268	0.0581966	0.0260513	0.0862034	0.0463539	0.0497293	0.0392488	-0.0187993	0.0138705	0.0590401	0.0289963	0.0434419	0.0292758	0.0444582	0.0665035	0.0311373	0.0685443	0.0126576	0.0266674	0.0233742	0.0281735	0.0654262	0.0611167	0.0396303	0.0515164	0.038496	0.0446065	0.0612271	0.0300331	0.0334233	0.0314305	0.0406994	0.0344048	0.0445265	0.0206992	0.0320155	0.0454989	0.0389927	0.0405709	0.0594457	0.046512
	368	0.0813759	0.0524643	0.0242009	0.0296428	0.0643122	0.0351314	0.0373716	0.0871252	0.0613413	0.0523549	0.0204464	0.0436522	0.0357756	0.0438648	0.0364201	0.0491961	0.0367315	0.0502867	0.0672729	0.0253816	0.0693294	0.0170449	0.0198992	0.013368	0.0316803	0.0661874	0.0480314	0.03315	0.0523829	0.0392139	0.0404942	0.0437904	0.0481989	0.029711	0.0394195	0.0414386	0.035571	0.0625201	0.0525437	0.0300068	0.0472142	0.0480602	0.03401	0.0603919	0.0385536
	369	0.0796094	0.0100136	0.0351859	0.0309067	0.0729826	0.0533537	0.0389743	0.0852694	0.0146498	0.0416948	0.0410332	0.0398918	0.0222692	0.0553952	0.0222112	0.045291	0.0224618	0.0463311	0.0657237	0.0265642	0.0677486	0.0310604	0.0362963	0.0049582	0.00731398	0.0646547	0.0569348	0.0344811	0.0600037	0.0533222	0.0472005	0.0436004	0.0361895	0.0437048	0.0238046	0.0559677	0.0341673	0.0328446	0.022701	0.0152085	0.0608966	0.0453108	0.0353577	0.0687161	0.0363065
	370	0.0776405	0.0317546	0.0184662	0.0218958	0.0573286	0.0312447	0.019995	0.0832011	0.0385416	0.0541949	0.0365588	-0.00999079	0.00528499	0.0631088	0.0207445	0.039749	0.0209889	0.040718	0.0639966	0.0181314	0.0659864	0.0292452	0.0149961	0.00427708	0.00836497	0.0629461	0.0460346	0.0249928	0.0462398	0.0619625	0.0456926	0.064709	0.020197	0.0448942	0.0317156	0.0648684	0.0380226	0.0544379	0.0366028	0.0367908	0.0572493	0.0570337	0.0257521	0.0536853	0.0392209
	371	0.0689104	0.0484474	0.0314908	0.0170074	0.0618881	0.0219343	0.00661096	0.0740325	0.0569159	0.0241749	0.0441627	0.0271922	0.0108675	0.0484356	0.0301512	0.0387076	0.0304357	0.0396632	0.0563346	0.013555	0.0581693	0.0245207	0.0376904	0.0177807	0.0236852	0.0553659	0.0352879	0.0198471	0.0502511	0.0466084	0.0483724	0.0590544	0.0407114	0.0340806	0.0548813	0.049053	0.0348755	0.0519094	0.0349861	0.0404297	0.0437162	0.0312256	0.0205432	0.0580642	0.010838
	372	0.0690872	0.0258443	0.0273877	0.0231625	0.0430827	0.0300563	0.0444956	0.0742182	0.0320422	0.0336679	0.021311	0.0333891	0.00528499	0.0389833	0.00767343	0.0518284	0.00786282	0.0529529	0.0564898	0.0193172	0.0583277	0.0411457	0.00790044	0.0468813	0.0221494	0.0555195	0.0560201	0.0263265	0.033695	0.0524436	0.0307928	0.052726	0.0368669	0.026655	0.0360094	0.0550627	0.0395094	0.0313503	0.0263702	0.0211159	0.0666759	0.0437585	0.0271022	0.0399999	0.0387214
	373	0.0535218	0.0276356	0.0344747	0.0184862	0.0335337	0.0522913	0.0494083	0.0578791	0.0340117	0.0317926	0.0321492	0.0372674	0.0240548	0.0598786	0.0426761	0.0376393	0.0430144	0.0385812	0.0428121	0.0149396	0.0443756	0.000632297	0.0424349	0.0256846	-0.0150466	0.0419864	0.0497375	0.0214037	0.0252761	0.0412968	0.0280456	0.0437904	0.0272527	0.0406744	0.0455119	0.0435832	0.0436801	0.035327	0.0256677	0.0374768	0.03076	0.0518098	0.0221189	0.0308228	0.0377039
	374	0.0678382	0.0143514	0.0195902	0.0146374	0.0621789	0.0538766	-0.0384615	0.0729067	0.0194132	0.0336679	0.0267925	0.0262124	0.0296521	0.0588991	0.000656977	0.026415	0.000817055	0.027214	0.055393	0.0113358	0.0572088	0.0163594	0.0179542	0.0113845	0.00118707	0.0544344	0.0378336	0.0173528	0.0505068	0.0615176	0.0387321	0.0506451	0.0323658	0.038398	0.00833379	0.06441	0.0329575	0.0579045	0.0327211	0.0312251	0.0476332	0.0448727	0.0180184	0.0583434	0.046231
	375	0.065445	0.0375324	0.0549194	0.0133729	0.0547251	0.0337881	0.0389743	0.070394	0.0448984	0.0255113	0.0318365	0.0255434	0.0283984	0.0601552	0.0188083	0.0345468	0.0190446	0.0354492	0.0532913	0.0101516	0.0550647	0.0234366	0.0198992	0.0296016	0.0134715	0.0523549	0.0525845	0.016022	0.0439486	0.0511866	0.0376378	0.0586371	0.0476783	0.0282159	0.0241585	0.053768	0.0448021	0.0297934	0.0306221	0.0260827	0.0612162	0.0416789	0.0166714	0.0511848	0.0303649
	376	0.0960029	0.0454734	-0.0384615	0.016239	0.0591992	0.0459886	0.0193208	0.102497	0.0536404	0.0477082	0.0315211	0.032286	0.00411086	0.0565896	0.0284046	0.0485676	0.0286817	0.04965	0.0800903	0.0128355	0.0824091	0.0344457	0.0179542	0.0278478	0.0108119	0.0788664	0.0519883	0.0190384	0.0478858	0.0475996	0.0339624	0.0430253	0.0464403	0.0359883	0.0367646	0.0500738	0.0451699	0.0309672	0.0309293	0.0440727	0.0646151	0.0330253	0.0197246	0.0554819	0.0419447
	377	0.0726851	0.0150113	0.020137	0.0124961	0.0611545	0.05157	-0.0384615	0.0779964	0.020138	0.0482681	0.036836	0.0459245	0.0187096	0.0581882	0.0211176	0.0520251	0.0213636	0.0531522	0.0596483	0.00933039	0.06155	0.0167042	0.0328391	0.0233742	0.00784519	0.0586443	0.040488	0.0150993	0.0496058	0.0367704	0.0124624	0.0596059	0.0405069	0.0301958	0.0333824	0.0389227	0.0371483	0.0321049	0.0418053	0.0500695	0.0604136	0.0209507	0.0157374	0.0573596	0.0388886
	378	0.0835205	0.0404509	0.0282467	0.0124961	0.0530277	0.0356561	0.00548914	0.0893783	0.0481106	0.0457915	0.0357157	0.0463256	0.0281423	0.0383316	-0.00107507	0.0318209	-0.000922196	0.0326885	0.0691534	0.00933039	0.0712481	0.00253153	0.0317914	0.00427708	0.0421122	0.0680476	0.043228	0.0150993	0.0424544	0.0592366	0.0497974	0.0498203	0.0331121	0.0428352	0.0322794	0.0620601	0.0273985	0.0191579	0.0277336	0.013172	0.052203	0.0315316	0.0157374	0.0495543	0.0505367
	379	0.0935983	0.0325258	0.0379101	0.00813818	0.0628991	0.0438966	0.0237617	0.0999691	0.0393899	0.02019	0.0417757	0.0357614	0.0197217	0.0621862	0.00444117	0.0468491	0.00461703	0.0479093	0.0779845	0.00524851	0.08026	0.0332112	0.0312565	0.028442	0.0162781	0.0767834	0.0501546	0.010514	0.0511402	0.0445591	0.0278069	0.0626721	0.0492232	0.0227083	0.0183902	0.0469426	0.0425289	0.0222802	0.01157	0.012458	0.0472142	0.0336067	0.0110962	0.059035	0.0235153
	380	0.0806456	0.026301	0.0382381	0.0243819	0.0563676	0.0423714	0.0330601	0.0863579	0.0325442	0.0251821	0.0417757	0.0204385	0.00848721	0.0619197	0.0307151	0.0427281	0.0310021	0.0437352	0.0666325	0.0204584	0.0686758	0.0173818	0.0330965	0.0147657	0.0245733	0.0655537	0.0160279	0.0276103	0.0453942	0.0527969	0.0294453	0.0498203	0.0171845	0.0440478	0.0416948	0.0554266	0.0393002	0.0472062	0.0267161	0.0466208	0.0516309	0.0613084	0.0284018	0.0527624	0.0331628
	381	0.0643059	0.0100136	0.0251424	0.0249752	0.0510909	0.0371901	0.0311911	0.0691981	0.0146498	0.0301071	0.0324594	0.0192292	0.0228753	0.0798441	0.00942103	0.0512335	0.00961774	0.0523504	0.0522907	0.0210137	0.054044	0.023711	0.0227773	0.0205164	0.0328562	0.0513649	0.0585418	0.0282349	0.0407492	0.0434983	0.0347651	0.0493186	0.0336017	0.0490587	0.0258736	0.0458502	0.0311964	0.035327	0.0408628	0.0278808	0.056384	0.0371885	0.0290341	0.0476938	0.0321874
	382	0.0678382	0.0524643	0.0256034	0.0205766	0.0553885	0.0174058	0.00032926	0.0729067	0.0613413	0.0437905	0.0135752	0.0331163	0.0219618	0.0559959	0.0239551	0.0245393	0.0242132	0.0253145	0.055393	0.0168966	0.0572088	0.0217399	0.0171394	0.0240508	0.0355394	0.0544344	0.0471546	0.0236041	0.0445324	0.051549	0.0459982	0.0470806	0.029494	0.0403035	0.0436445	0.0541413	0.0228096	0.0559833	0.00193778	0.0164884	0.0441686	0.0496749	0.0243463	0.0518219	0.0463717
	383	0.0525732	0.0253815	0.00821492	0.0195493	0.0530277	0.0425925	-0.00118959	0.0568837	0.0315335	0.0303934	0.0315211	0.029377	0.0254724	0.0516332	0.02292	0.0394911	0.0231737	0.0404567	0.0419778	0.0159348	0.0435247	0.0217399	0.037231	0.0212553	0.0299691	0.0411609	0.0552765	0.0225227	0.0424544	0.0519088	0.0260884	0.0498203	0.0373122	0.0546939	0.0227196	0.0545119	0.0508507	0.0376623	0.0424989	0.0211159	0.0349075	0.0276785	0.0232516	0.0495543	0.0315897
	384	0.0643059	0.0361655	0.0413833	0.0142223	0.053543	0.0332374	0.0544247	0.0691981	0.0433942	0.0301071	0.024165	0.0438636	0.0306247	0.0678705	0.0171649	0.0167082	0.0173942	0.0173846	0.0522907	0.0109471	0.054044	0.0424992	0.0121863	0.00688745	0.0151095	0.0513649	0.0233339	0.016916	0.042908	0.0313803	0.0473486	0.0542692	0.0326162	0.0252981	0.0299712	0.0333735	0.0469657	0.0386234	0.0333	0.0487728	0.0555039	0.0468117	0.0175762	0.0500493	0.0240172
	385	0.066192	0.0385282	0.0333829	0.0133729	0.0560433	0.0504677	0.0381808	0.0711783	0.0459944	0.0156125	0.0415296	0.0360164	0.0270989	0.0549401	0.00300687	0.0156984	0.00317674	0.0163622	0.0539473	0.0101516	0.055734	0.0421648	-0.00427915	0.00561939	0.017766	0.053004	0.0241385	0.016022	0.0451088	0.0354911	0.0292158	0.0580754	0.0540416	0.0492117	0.0302677	0.0376055	0.0339284	0.0186054	0.0290461	0.0357393	0.0448387	0.0399894	0.0166714	0.0524509	0.0346737
	386	0.0720161	0.033654	0.0278198	0.0231625	0.0512702	0.0353947	0.0157012	0.0772938	0.040631	0.0381126	0.0387247	0.0275127	0.0298977	0.0324456	0.0368998	0.0394911	0.0372132	0.0404567	0.0590611	0.0193172	0.0609508	0.0247863	0.0369994	-0.00764471	0.00384454	0.0580633	0.0521878	0.0263265	0.0409071	0.0520877	0.0387321	0.0539644	0.0510456	0.0417683	0.0317156	0.0546962	0.035571	0.0281667	0.0371275	0.010192	0.0565582	0.0225691	0.0271022	0.0478661	0.0350425
	387	0.0751315	0.0492267	0.0530704	0.0366608	0.057487	0.0467992	0.0427322	0.0805658	0.0577743	0.0328755	0.0412822	0.0133279	0.0154484	0.057757	0.0110544	0.0281937	0.0112579	0.0290152	0.0617953	0.0319468	0.0637404	0.0149371	0.0338586	0.0177807	0.0251525	0.0607684	0.0614509	0.040542	0.0463792	0.041522	0.0215091	0.0624122	0.0481989	0.029711	0.0314305	0.0438152	0.0369267	0.0434084	0.0411003	0.0428919	0.0227047	0.050657	0.041494	0.0538375	0.0440655
	388	0.0652568	0.0401365	0.0348319	0.0298991	0.0465733	0.0538766	0.0437987	0.0701964	0.0477645	0.0385775	0.0267925	0.0208313	0.0254724	0.0336957	0.0344417	0.0302168	0.0347446	0.031064	0.0531259	0.0256214	0.054896	0.0105978	0.0266674	0.00923748	0.0271052	0.0521913	0.0412527	0.0334199	0.0367705	0.0399197	0.0466033	0.0454653	0.0388337	0.0505668	0.03775	0.0421653	0.058506	0.0398711	0.024586	0.00856144	0.0448387	0.0192442	0.0342833	0.0433537	0.0422541
	389	0.0641138	0.0198079	0.042873	0.0191991	0.0547251	0.0371901	0.00870661	0.0689964	0.0254076	0.0292344	0.0146632	0.0258796	0.0134615	0.074899	0.0167393	0.0298874	0.0169668	0.0307304	0.0521219	0.0156069	0.0538718	0.0323655	0.0179542	0.0143076	-0.00186732	0.051198	0.0482481	0.022154	0.0439486	0.0349676	0.0289848	0.0389823	0.0292214	0.0487513	0.0372603	0.0370666	0.0228096	-0.00544543	0.0312339	0.0291715	0.0490709	0.0600291	0.0228784	0.0511848	0.0581547
	390	0.0692635	0.0358163	0.0567035	0.0249752	0.051804	0.0535286	0.0381808	0.0744033	0.0430101	0.046951	0.0275076	0.0143194	-0.0118339	0.0586159	0.014971	0.0459652	0.0151911	0.0470141	0.0566446	0.0210137	0.0584856	0.0325787	0.0330965	0.00749673	0.014709	0.0556726	0.0319343	0.0282349	0.0413771	0.0561997	0.0275665	0.0596059	0.0460804	0.04556	0.0341892	0.0589317	0.0296174	0.0360082	0.0366028	0.0221717	0.0325932	0.0414416	0.0290341	0.0483789	0.0254791
	391	0.0699636	0.0276356	0.0392067	0.0191991	0.0526811	0.0497187	0.0416391	0.0751384	0.0340117	0.035456	0.0282085	0.0311498	0.0234704	0.044248	0.0287017	0.0389704	0.02898	0.0399293	0.0572592	0.0156069	0.0591126	0.0310604	0.0154378	0.0205164	0.0224625	0.0562807	0.0578336	0.022154	0.0421493	0.0338991	0.0275665	0.0569338	0.0308271	0.0141304	0.0319986	0.0359665	0.0353405	0.0162864	0.0242175	0.0353826	0.0492728	0.0196797	0.0228784	0.0492214	0.0329697
	392	0.0718476	0.0214266	0.0542339	0.0364462	0.0485084	0.0300563	0.0348418	0.0771169	0.0271863	0.0403869	0.049007	0.029073	0.0154484	0.0682302	0.0188083	0.0327513	0.0190446	0.0336308	0.0589132	0.0317461	0.0608	0.0156571	0.0317914	0.00626205	-0.0116166	0.0579171	0.0531737	0.040316	0.038475	0.0466084	0.0248059	0.0597429	0.0321137	0.0450616	0.0317156	0.049053	0.0240961	0.0398711	0.0352602	0.0251471	0.0443931	0.0318351	0.0412651	0.0452129	0.0388886
	393	0.0699636	0.00271764	0.0217222	0.0321288	0.0684826	0.0453712	0.00969064	0.0751384	0.006642	0.0378782	0.0359987	0.0296785	0.0249125	0.0666552	0.0252867	0.0267781	0.0255504	0.0275816	0.0572592	0.0277075	0.0591126	0.00927804	0.0163012	0.0193739	0.00784519	0.0562807	0.0391819	0.0357683	0.0560493	0.051549	0.0143674	0.0370276	0.0147032	0.0311468	0.0238046	0.0541413	0.0341673	0.0335703	0.0445163	0.0145462	0.0551476	0.0397424	0.0366608	0.0643961	0.0194779
	394	0.0696146	0.0471193	0.0413833	0.0222172	0.0552234	0.0335137	0.0560813	0.074772	0.055453	0.0433793	0.0402777	0.0365215	0.030384	0.0699965	0.0268807	0.0249228	0.0271512	0.0257029	0.0569528	0.0184323	0.0588	0.0208564	0.0434436	0.0356462	0.0184827	0.0559776	0.0503618	0.0253312	0.0443872	0.0462058	0.0316645	0.0659458	0.0436686	0.0471831	0.0152717	0.0486384	0.0271111	0.0217809	0.0152815	0.0274399	0.0423305	0.0428464	0.0260946	0.0516634	0.0203279
	395	0.0759263	0.0249123	0.0388863	0.0401466	0.0553885	0.0521119	0.00032926	0.0814005	0.0310176	0.0261602	0.0253161	0.0325648	0.0138705	0.071373	0.0154235	0.044376	0.0156455	0.0454043	0.0624926	0.0352068	0.0644519	0.0183697	0.00904224	-0.000336194	-0.00453108	0.0614583	0.042004	0.0442145	0.0445324	0.0392139	0.0514533	0.0428319	0.0388337	0.0397409	0.012294	0.0414386	0.0351087	0.0130955	0.0230868	0.0324046	0.061534	0.0259409	0.0452123	0.0518219	0.0282275
	396	0.0765549	0.0413804	0.02372	0.0059236	0.047744	0.0332374	0.0141157	0.0820609	0.0491338	0.0433793	0.0292344	0.0355048	0.0254724	0.0501451	0.0307151	0.045291	0.0310021	0.0463311	0.0630442	0.00317381	0.0650147	0.0332112	0.0367664	0.0304475	0.0103411	0.0620039	0.0346994	0.00818411	0.0378017	0.0406138	0.0365134	0.0542692	0.05465	0.0385925	0.0157384	0.04288	0.0544469	0.0335703	0.0215151	0.0532868	0.0508576	0.0437585	0.00873806	0.0444785	0.0484331
	397	0.0588696	0.0494836	0.0172983	0.0269734	0.0557169	0.0384253	0.0124334	0.0634915	0.0580573	0.0344443	0.019557	0.0192292	0.0459572	0.057757	0.0222112	0.0124308	0.0224618	0.0130536	0.0475138	0.0228837	0.0491712	0.0152994	0.0317914	0.0216183	-0.0384615	0.0466386	0.0292929	0.0303389	0.0448215	0.0357503	0.0303491	0.0504812	0.040915	0.0211751	0.0457147	0.0378724	0.0508507	0.0328446	0.036866	-0.000651965	0.0525807	0.0286811	0.0311642	0.0521374	0.0453772
	398	0.0790099	0.0129824	0.0365711	0.0333125	0.0578025	0.0504677	-0.00465029	0.0846396	0.0179097	0.016933	0.045984	0.0333891	0.0193881	0.0468422	0.0222112	0.0429673	0.0224618	0.0439775	0.0651978	0.0288149	0.067212	0.0105978	0.00340278	0.024384	-0.0384615	0.0641345	0.033495	0.037015	0.0466568	0.0449764	0.0474963	0.0511332	0.0398872	0.0485968	0.0290667	0.0473724	0.031708	0.0551059	0.025311	0.0364434	0.0457169	0.0486722	0.037923	0.0541405	0.0299474
	399	0.0754506	0.0129824	0.0127908	0.0291247	0.0599597	0.0493397	0.039753	0.080901	0.0179097	0.023486	0.0371112	0.0265421	0.0395757	0.0651623	0.0130837	0.0135638	0.0132958	0.0142008	0.0620753	0.0248968	0.0640261	0.0258281	0.0301627	-0.00900433	0.0208655	0.0610454	0.0484637	0.0326044	0.0485547	0.0333536	0.0514533	0.0609603	0.031347	0.0340806	0.0446915	0.0354049	0.0382383	0.0281667	0.0389125	0.0194623	0.063403	0.041915	0.0334576	0.0562122	0.0387214
	400	0.0838014	0.0239537	0.020137	0.020238	0.0727411	0.0281975	0.0115509	0.0896735	0.0299638	0.0301071	0.012442	0.0234527	0.0338415	0.0786428	0.0464578	0.0405135	0.0468124	0.0414922	0.0693996	0.0165795	0.0714994	0.0321511	0.0136273	0.0278478	-0.00551563	0.0682912	0.0296337	0.0232476	0.0597916	0.0464075	0.0452303	0.0589157	0.0392583	0.0334233	-0.0384615	0.0488461	0.0432997	0.0273245	0.0263702	0.0457872	0.0514388	0.0293341	0.0239854	0.0684843	0.0459482
	Supplementary Figure 3c																																																Supplementary Figure 3d
	Kinetics of intracellular calcium elevation																																																Integrated cytoplasmic calcium
		ColQ									mvk-1									p35S::MVK-1 / mvk-1									p35S::MVK-2 / mvk-1									p35S::MVK-3 / mvk-1											Replicate
	Seconds	1 rep	2 rep	3 rep	4 rep	5 rep	6 rep	7 rep	8 rep	9 rep	1 rep	2 rep	3 rep	4 rep	5 rep	6 rep	7 rep	8 rep	9 rep	1 rep	2 rep	3 rep	4 rep	5 rep	6 rep	7 rep	8 rep	9 rep	1 rep	2 rep	3 rep	4 rep	5 rep	6 rep	7 rep	8 rep	9 rep	1 rep	2 rep	3 rep	4 rep	5 rep	6 rep	7 rep	8 rep	9 rep			1
	0	0.0706334	0.11676	0.0919457	0.0361073	0.00661344	0.0265994	0.0525508	0.029731	0.103592	0.0432409	0.0247969	-0.0115881	0.0161404	0.0248025	0.0437806	0.000921594	0.0348361	0.0391784	0.0590368	0.0655972	0.050454	0.0598293	0.0342177	0.0433923	0.0323256	0.0763629	0.0401828	-0.00943203	0.0528977	0.040004	0.0254144	0.0467169	0.0170123	0.0790113	0.0392192	0.00918242	0.0354151	0.0252465	0.0808166	0.0469277	0.0210585	0.0149718	0.0388349	0.0159434	0.00779356			2
	1	0.0598926	0.103515	0.0809774	0.0399857	0.0328653	0.0144099	0.0393698	0.0271466	0.0915892	0.0134378	0.0274516	0.0159523	0.0232278	-0.00911311	0.0437806	0.0113909	0.0384543	0.0430186	0.0306379	0.0609281	0.0416804	0.0631271	0.0319659	0.0512615	0.0294322	0.0667646	0.0369576	0.0152958	0.0467067	0.0286936	0.022998	0.0409593	0.0121225	0.0691813	0.0339845	0.00499617	0.0247845	0.0228365	0.0708284	0.0345871	0.018811	0.0219034	0.0276979	0.0138936	0.0137723			3
	2	0.0592545	0.108537	0.10399	0.0537935	0.0186345	0.0363358	0.0378055	0.043806	0.116783	0.0222667	0.0012096	0.0186148	0.0071993	-0.0384615	0.0278653	0.0125776	0.0168453	0.0200942	0.0375235	0.0625969	0.0312268	0.064544	0.025183	0.0571579	0.0128319	0.08689	0.018471	0.012133	0.0308929	0.0273501	0.0385681	0.026243	-0.00882302	0.0897947	0.0205942	-0.012965	0.0235214	0.0383644	0.0917751	0.033122	0.0332866	0.0184067	0.0263749	0.0270901	0.0107569			4
	3	0.0692159	0.0925298	0.0902959	0.0300957	0.00914186	0.0456375	0.046434	0.0164666	0.101786	0.0233435	0.0231804	0.012494	0.0190375	0.000363096	0.0233266	0.0153348	0.0338129	0.0380925	0.0395772	0.0625969	0.058521	0.0601799	0.0122372	0.066302	0.0286716	0.0749198	0.0361099	0.026274	0.0304865	0.0347576	0.0130088	0.0258645	0.00454172	0.0775333	0.0202496	-0.00149902	0.0304848	0.0128742	0.0793147	0.0412021	0.00951682	0.0250537	0.0336691	0.00541297	0.0164879			5
	4	0.059468	0.0917796	0.108481	0.042262	0.0233504	0.0666485	0.0303713	0.0412756	0.121706	0.0270172	0.0105045	0.0145227	0.0145753	0.0290606	0.0211735	0.0067384	0.00233013	0.00471	0.0434073	0.0701843	0.0332675	0.0612181	0.0245534	0.0504308	0.0265596	0.0908125	0.0337564	0.0237829	0.0304865	0.0209617	0.0362041	0.0258645	0.0115209	0.0938134	0.0202496	0.00448091	0.0175139	0.0360068	0.0958594	0.0261573	0.0310897	0.0242939	0.0200836	0.0250882	0.015833			6
	5	0.0378857	0.0686875	0.07352	0.0484622	0.0186345	0.0633568	0.0322543	0.0653002	0.0834343	0.0263781	0.0140977	-0.00988231	-0.0384615	-0.0384615	0.0159197	0.017361	0.0164125	0.0196353	0.063429	0.0633115	0.0412164	0.0644363	0.0178654	0.0644106	0.0148864	0.0602325	0.0207573	0.0165486	0.00396437	0.0225804	0.0586354	0.0011515	0.0010238	0.0624926	-0.00227165	-0.00451527	0.0190362	0.0583763	0.0640328	0.0279217	0.0519232	0.0336743	0.0216778	0.0440585	-0.0183049			7
	6	0.0543219	0.0828215	0.0814164	0.0308402	0.0317327	0.0755468	0.038595	0.0740203	0.0920693	0.0341734	0.0157308	0.0181875	0.0176245	0.0241485	0.0126384	0.0183237	-0.00193303	0.000193807	0.0646414	0.0665631	0.0560283	0.0728551	0.00918279	0.0687312	0.00765295	0.0671489	0.0127097	0.0315618	0.017163	0.0280282	0.0667696	0.0134547	0.0207586	0.0695749	0.00894581	0.012388	0.024159	0.0664878	0.0712283	0.0338615	0.0594711	0.0246759	0.0270427	0.0509239	0.0218109			8
	7	0.0742042	0.0810871	0.0845507	0.0464879	0.0229831	0.0768539	0.0513882	0.0639077	0.0954983	0.00737365	0.00918726	0.0140295	0.00824759	0.0476628	0.0105672	0.00599445	0.00951269	0.0123211	0.0532685	0.0702743	0.0208478	0.0608743	0.0170687	0.0822499	0.0202899	0.0698927	0.0267727	0.0274545	0.00180041	0.0390071	0.057336	-0.000866574	-0.0384615	0.0723848	-0.00411265	-0.0384615	0.0344784	0.0570805	0.0740833	0.0458396	0.0507171	0.0367986	0.0378534	0.0429611	0.0195592			9
	8	0.0695735	0.0880407	0.0688986	0.04263	0.0347701	0.0916738	0.0504977	0.0886842	0.078383	0.0270172	0.0192157	0.00659801	0.0097403	0.0377191	0.0226248	0.0183237	0.0146128	0.0177273	0.064508	0.0711671	0.025385	0.070277	0.0174698	0.0669189	0.0248864	0.056182	0.0318922	0.0470615	0.0227479	0.0382435	0.0804396	0.0186578	0.00454172	0.0583454	0.0136865	-0.00149902	0.0337608	0.0801193	0.0598196	0.0450061	0.0721473	0.0219034	0.0371015	0.062445	0.0134134
	9	0.0684943	0.0780918	0.0631034	0.048943	0.0202868	0.0734719	0.0561525	0.0919484	0.0720512	0.0399827	-0.00190574	0.0198619	0.00665738	0.038623	0.0296424	0.0235405	0.00835934	0.0110988	0.0510748	0.0759396	0.0510218	0.0902326	0.0292942	0.0827285	0.0332423	0.0511	0.0412049	0.0632027	-0.00194246	0.0430915	0.0834809	-0.00435772	0.0138501	0.0531426	-0.00729815	0.00647553	0.0383158	0.083152	0.0545343	0.0502983	0.0749661	0.0282775	0.0418747	0.0650055	0.0151628
	10	0.0813849	0.0572653	0.0510048	0.045296	0.0264853	0.077788	0.0592673	0.0855967	0.0588415	0.025727	0.026339	0.0114192	0.020716	0.035367	0.0347636	0.0178463	0.00452311	0.00703353	0.0749998	0.07643	0.0296975	0.0819024	0.0186413	0.0907356	0.00817052	0.0404804	0.0132853	0.0694697	0.0270589	0.0457605	0.0775623	0.022673	0.00828101	0.0422723	0.0173435	0.00170556	0.0408231	0.0772501	0.0434929	0.0532127	0.06948	0.049673	0.0445025	0.0600217	0.00388646
	11	0.0871912	0.076854	0.0568544	0.0476497	0.0472844	0.0737196	0.0587608	0.082886	0.0652268	0.036451	0.00779637	-0.0384615	-0.00280203	0.0278961	0.0355131	0.0441524	0.0136676	0.0167253	0.0747753	0.0773195	0.0395514	0.074242	0.00631611	0.0848874	0.0119644	0.0456165	0.0175057	0.0698182	0.0358139	0.0453265	0.0750357	0.0308239	0.00371453	0.0475294	0.024764	-0.00220813	0.0404155	0.0747307	0.0488326	0.0527388	0.0671375	0.0354091	0.0440752	0.0578931	0.00388646
	12	0.0938052	0.0612727	0.0552836	0.0373723	0.0334192	0.0732232	0.087081	0.0886842	0.0635119	0.0203873	0.0182612	0.000507902	0.0300447	0.0480253	0.0487768	0.0407442	0.022685	0.0262869	0.0985228	0.0828599	0.0412164	0.0669673	0.0204981	0.0883132	0.0152796	0.0442376	0.0211949	0.071079	0.0332429	0.0695488	0.0804396	0.0284307	0.0184722	0.0461179	0.0225858	0.0104318	0.0631546	0.0801193	0.0473989	0.0792146	0.0721473	0.0381418	0.0679188	0.062445	0.0168098
	13	0.125452	0.0674253	0.0619099	0.0474855	0.0360759	0.0769714	0.0695877	0.0901012	0.0707476	0.0226297	0.00918726	0.0164133	0.0179841	0.0432746	0.0233266	0.0391965	0.0121853	0.015154	0.106657	0.0849683	0.030926	0.0765755	0.0413263	0.081185	0.0447875	0.0500529	0.0540845	0.093825	0.0300754	0.0545966	0.0817599	0.0254819	-0.00579568	0.0520707	0.0199012	-0.0103661	0.0491213	0.0814359	0.0534455	0.0628654	0.0733711	0.0227199	0.0532013	0.0635567	-0.00821422
	14	0.129622	0.0779384	0.0596519	0.0282967	0.0210809	0.0751856	0.0872411	0.0852637	0.0682814	0.0288671	0.023592	0.00299585	0.0193806	0.0606899	0.0278653	0.0262353	0.0273175	0.0312007	0.114592	0.0874302	0.045225	0.0688955	0.0332332	0.0872493	0.0289269	0.0480717	0.0363944	0.09637	0.031295	0.0696855	0.0772519	0.0266173	0.0228889	0.0500426	0.0209349	0.0142101	0.0632829	0.0769406	0.0513854	0.0793642	0.0691922	0.0275865	0.0680534	0.0597602	0.00910697
	15	0.143626	0.0663212	0.0846898	0.0515797	0.0258134	0.058426	0.0706284	0.0697131	0.0956505	0.0309112	0.0140977	-0.00568466	0.0116025	0.0379469	0.0326912	0.0514968	0.0314054	0.0355378	0.121258	0.0892722	0.0555151	0.0781423	0.0429296	0.056864	0.0318587	0.0700145	0.0396624	0.081504	0.0237552	0.055487	0.0627523	0.0195961	0.0241026	0.0725094	0.0145412	0.0152481	0.0499573	0.0624817	0.07421	0.0638384	0.0557438	0.0210654	0.0540778	0.0475341	0.0228794
	16	0.149854	0.0626774	0.0814164	0.0591348	0.0194718	0.0694985	0.0489759	0.0703474	0.0920693	0.0211526	0.0231804	0.0135273	0.0203875	0.028773	0.045377	0.0326501	0.00381632	0.00628463	0.141614	0.0895411	0.0588446	0.0487561	0.0270046	0.0728683	0.0400875	0.0671489	0.0488395	0.104531	0.0426733	0.0369383	0.063344	0.0372071	0.0138501	0.0695749	0.0305719	0.00647553	0.0325342	0.0630718	0.0712283	0.0435817	0.0562929	0.038927	0.0358163	0.0480335	0.0256498
	17	0.142408	0.0734855	0.078586	0.0762074	0.0368393	0.0709384	0.0595188	0.0774885	0.0889736	0.0339119	0.0288823	0.00912555	0.0322107	0.0312826	0.0253466	0.0338696	0.000731566	0.00301644	0.153995	0.0863857	0.0590057	0.066657	0.0488226	0.0887518	0.0387288	0.0646705	0.0473237	0.107031	0.0275059	0.0459759	0.0700038	0.0230892	0.016509	0.0670369	0.0177226	0.00875168	0.0410255	0.0697129	0.0686497	0.0534479	0.062471	0.0149718	0.0447146	0.0536515	0.0134134
	18	0.165677	0.0845126	0.0749862	0.0818784	0.0135451	0.0528073	0.0738435	0.0937502	0.0850373	0.0300492	0.0219133	0.00725523	0.0219966	0.035367	0.0369709	0.037589	0.0353379	0.0397109	0.179525	0.0723083	0.0534087	0.0799237	0.0612938	0.0664259	0.052217	0.0615172	0.0623805	0.110973	0.0631837	0.0582371	0.0851595	0.0562781	0.0328373	0.063808	0.0479069	0.0227131	0.052539	0.0848259	0.0653692	0.0668442	0.0765217	0.0302738	0.0567849	0.0664182	0.0357018
	19	0.184401	0.082964	0.0988919	0.0852667	0.0284263	0.062615	0.0566847	0.0839151	0.111198	0.00917659	0.0151969	0.0181875	0.0120479	0.0424654	-0.00624033	0.037589	0.00714882	0.0098159	0.169861	0.0856097	0.0726406	0.0749692	0.070854	0.0877832	0.0560213	0.0824358	0.0666309	0.116352	0.062784	0.0435476	0.075995	0.0559066	0.0383339	0.0852318	0.0475694	0.0274064	0.0387443	0.0756872	0.087138	0.0507963	0.0680269	0.0620658	0.0423238	0.0587013	0.0218109
	20	0.180999	0.071305	0.0916943	0.113366	0.0593269	0.0574489	0.0597691	0.0728203	0.103317	0.037423	0.00706981	0.0222148	0.0213628	0.0440691	0.0269421	0.0353417	0.00520824	0.00775949	0.204113	0.0865258	0.0773978	0.0665532	0.0829068	0.096778	0.0513306	0.076143	0.0613905	0.13274	0.0685036	0.0461903	0.0656505	0.0612209	0.0459857	0.0787861	0.0523955	0.0339347	0.0412269	0.0653718	0.0805878	0.0536821	0.0584328	0.061422	0.0449257	0.0499797	0.0254072
	21	0.182401	0.0840937	0.129798	0.106927	0.0587014	0.0620144	0.0767136	0.105938	0.145092	0.0288671	0.0309269	0.0173138	0.0355667	0.0504873	0.0196519	0.0294162	-0.00291036	-0.000841379	0.212275	0.0899426	0.0782152	0.057554	0.102106	0.101791	0.0753085	0.109404	0.0882039	0.121772	0.0561785	0.0606912	0.0965091	0.0497671	0.0513326	0.112865	0.0419914	0.0384928	0.0548427	0.096143	0.115225	0.0695271	0.0870352	0.0750507	0.0592006	0.0759621	0.039724
	22	0.19159	0.0879082	0.129718	0.139417	0.071941	0.0635039	0.0631573	0.118104	0.145004	0.0103095	0.0408203	0.0108648	0.0349183	0.0397258	0.0281677	0.0153348	0.0377561	0.0422775	0.222034	0.0833748	0.106286	0.0663449	0.121653	0.0963847	0.0762694	0.109334	0.0892797	0.141158	0.0830023	0.0490923	0.107831	0.0746839	0.0513326	0.112793	0.064613	0.0384928	0.0439525	0.107432	0.115152	0.0568516	0.0975161	0.0774441	0.0477826	0.0854688	0.0453394
	23	0.208074	0.109546	0.132024	0.141289	0.0742657	0.100344	0.0767136	0.123458	0.147537	0.0311941	0.0177723	0.025106	0.00772915	0.0341366	0.0233266	0.0479688	0.0386844	0.0432629	0.237029	0.0836673	0.102397	0.0675831	0.133319	0.119015	0.10059	0.111344	0.116543	0.142105	0.0945572	0.0606912	0.112812	0.0854051	0.0623828	0.114852	0.0743332	0.0479031	0.0548427	0.112399	0.117246	0.0695271	0.102124	0.0996612	0.0592006	0.0896464	0.0483165
	24	0.196438	0.113276	0.143397	0.152968	0.0958381	0.0869765	0.0789203	0.145808	0.160031	0.0222667	0.0146527	-0.00449493	0.0232278	0.0348795	0.0334815	0.0512963	0.0260574	0.0298639	0.250644	0.0890699	0.101395	0.0688955	0.142875	0.11502	0.0964177	0.121243	0.111862	0.133409	0.0792926	0.0625775	0.133584	0.0712402	0.0925195	0.125	0.0614891	0.0735014	0.0566131	0.13311	0.127563	0.0715896	0.121329	0.10634	0.0610573	0.10704	0.0613938
	25	0.198341	0.129504	0.159682	0.167841	0.10232	0.100682	0.097654	0.142933	0.177941	0.0144044	0.0267138	0.0114192	-0.0102532	0.0496226	0.0388365	0.0332647	0.0434538	0.0483262	0.260524	0.105939	0.119596	0.07984	0.160956	0.12393	0.11881	0.135399	0.137011	0.148421	0.0890791	0.0785707	0.130914	0.0803231	0.0915945	0.139515	0.0697267	0.0727171	0.0716169	0.130447	0.142322	0.0890886	0.118862	0.122535	0.0767978	0.104807	0.0741775
	26	0.223081	0.132831	0.179577	0.163049	0.118036	0.10621	0.113372	0.142847	0.199852	0.0311941	0.0539522	0.0271217	0.022618	0.0356086	0.0266289	0.0417456	0.0348361	0.0391784	0.255467	0.0962685	0.116136	0.0765755	0.17501	0.127784	0.115756	0.152661	0.133578	0.140298	0.102373	0.0919614	0.130834	0.0926524	0.0912835	0.157218	0.0808994	0.0724534	0.0841697	0.130368	0.160329	0.103757	0.118788	0.136917	0.0899743	0.10474	0.0535166
	27	0.234021	0.126392	0.184333	0.17609	0.131987	0.111613	0.129505	0.162817	0.205095	0.0270172	0.0274516	0.0257912	0.013341	0.0399429	0.0566642	0.0479688	0.0424154	0.0472236	0.269174	0.0994493	0.139506	0.0896536	0.194532	0.15033	0.120648	0.156782	0.139078	0.145309	0.0933191	0.10568	0.149376	0.0842566	0.109508	0.161446	0.0732924	0.0878894	0.0970208	0.148855	0.16463	0.1188	0.135914	0.151685	0.103471	0.120232	0.0704884
	28	0.237132	0.143128	0.192812	0.19195	0.146308	0.107922	0.144846	0.186506	0.214447	0.0288671	0.0400382	0.0368132	0.0197199	0.0420551	0.0372089	0.0402346	0.0484977	0.0536822	0.266481	0.0864558	0.137605	0.0776242	0.193346	0.127565	0.132218	0.164125	0.152097	0.141063	0.116622	0.1187	0.171344	0.105857	0.11902	0.16898	0.0928538	0.0959315	0.109209	0.170757	0.172294	0.133092	0.156178	0.160128	0.116278	0.138538	0.0772557
	29	0.234205	0.138514	0.197374	0.186002	0.154492	0.11494	0.142327	0.180441	0.219481	0.0222667	0.0479584	0.0247581	0.0292933	0.0461841	0.0395149	0.0386676	0.0432481	0.0481077	0.258601	0.0978453	0.156636	0.10014	0.214464	0.140753	0.138694	0.168073	0.15939	0.128846	0.125125	0.116564	0.165723	0.113732	0.113689	0.173031	0.0999772	0.0914255	0.10721	0.165153	0.176415	0.130747	0.150995	0.17053	0.114177	0.133859	0.0787013
	30	0.229569	0.151085	0.199738	0.188933	0.164574	0.116348	0.175683	0.19023	0.22209	0.0474329	0.0325482	0.0225905	0.0355667	0.0381735	0.0332199	0.0131518	0.0553407	0.060951	0.273343	0.11155	0.156873	0.105518	0.20948	0.141425	0.147938	0.170118	0.169809	0.132534	0.139873	0.144799	0.174795	0.12738	0.139442	0.175129	0.112312	0.113167	0.133617	0.174197	0.17855	0.161785	0.159359	0.172738	0.141944	0.141409	0.0864184
	31	0.238901	0.177461	0.209007	0.206851	0.166714	0.127574	0.159812	0.195835	0.232326	0.0339119	0.0295767	0.0173138	0.0258402	0.0504873	0.0526255	0.0283874	0.0593382	0.0651984	0.252464	0.116241	0.171559	0.0996965	0.212461	0.160534	0.16356	0.178131	0.187438	0.139625	0.147422	0.131378	0.179988	0.134362	0.126543	0.183353	0.118618	0.102285	0.12107	0.179374	0.186918	0.147023	0.164145	0.183733	0.128747	0.145727	0.0947691
	32	0.232835	0.167979	0.195251	0.195563	0.177367	0.116974	0.186379	0.20134	0.217138	0.0273323	0.0328642	0.0397302	0.0368325	0.038623	0.0532938	0.0338696	0.0525478	0.057984	0.258424	0.126767	0.179297	0.108194	0.213424	0.13998	0.163489	0.166236	0.187358	0.125791	0.156536	0.153829	0.185087	0.142787	0.143675	0.171145	0.126221	0.116733	0.142054	0.184457	0.174497	0.171727	0.168841	0.185175	0.150823	0.149963	0.0905468
	33	0.233947	0.166317	0.209557	0.200722	0.178764	0.132463	0.207347	0.213688	0.232934	0.0349473	0.0381544	0.0392581	0.0464472	0.0275989	0.043577	0.0283874	0.0732961	0.080036	0.264938	0.122824	0.166682	0.133891	0.22682	0.163288	0.168765	0.178607	0.193318	0.127548	0.150475	0.171498	0.196516	0.137185	0.139322	0.183841	0.121166	0.113065	0.158552	0.195852	0.187415	0.191198	0.179366	0.209832	0.168191	0.15945	0.0985869
	34	0.227357	0.169055	0.199693	0.191187	0.202644	0.12917	0.204244	0.202899	0.222041	0.0376624	0.0523709	0.0233291	0.0176245	0.0516725	0.042335	0.0262353	0.077671	0.0846888	0.245838	0.12033	0.19949	0.130006	0.215279	0.176598	0.183062	0.170079	0.209484	0.127112	0.162175	0.168886	0.18653	0.147998	0.140694	0.175089	0.130922	0.114222	0.156114	0.185896	0.178509	0.188318	0.170171	0.207491	0.165624	0.151162	0.0914108
	35	0.231304	0.182491	0.215652	0.18422	0.200377	0.128437	0.222748	0.220332	0.239668	0.0285654	0.0461628	0.0319946	0.0229243	0.051505	0.0316113	0.0197121	0.0844638	0.0919153	0.21647	0.128258	0.187392	0.140798	0.221294	0.161938	0.170532	0.183872	0.195314	0.131285	0.18609	0.184447	0.202663	0.170076	0.132625	0.189245	0.150817	0.107418	0.170633	0.201979	0.192914	0.205486	0.185022	0.21134	0.180918	0.164546	0.0936878
	36	0.226279	0.17961	0.205141	0.190391	0.204104	0.139569	0.209482	0.204018	0.228056	0.0362043	0.0543398	0.0433297	0.0396412	0.0326066	0.0412723	0.00185466	0.102103	0.110692	0.21291	0.125948	0.209009	0.158246	0.216576	0.176243	0.183184	0.17479	0.209622	0.120021	0.187192	0.173295	0.187566	0.171092	0.126543	0.179923	0.151732	0.102285	0.160229	0.186929	0.183429	0.19318	0.171125	0.227391	0.169957	0.152023	0.0910133
	37	0.217024	0.172561	0.221012	0.175199	0.21964	0.134272	0.233596	0.20691	0.245594	0.0325774	0.0403005	0.0331185	0.013341	0.0446558	0.0427529	0.0394584	0.0923292	0.100286	0.213198	0.133524	0.206383	0.164125	0.220141	0.171419	0.181768	0.188499	0.20802	0.114929	0.173337	0.193554	0.190243	0.158305	0.129697	0.193995	0.140215	0.104948	0.179125	0.189598	0.197748	0.215543	0.173591	0.218034	0.189867	0.154245	0.101361
	38	0.216041	0.176985	0.202198	0.186733	0.210585	0.147046	0.216155	0.216261	0.224806	0.0341734	0.0341029	0.0218346	0.0355667	0.0539605	0.0449832	0.0313902	0.0815638	0.0888298	0.209856	0.134837	0.20014	0.160341	0.211742	0.18024	0.186423	0.172245	0.213288	0.120374	0.167505	0.178907	0.198897	0.152921	0.122715	0.177312	0.135361	0.0990533	0.165465	0.198225	0.180771	0.199371	0.181557	0.199525	0.175473	0.161424	0.113418
	39	0.221418	0.171015	0.196455	0.179337	0.192663	0.141258	0.248566	0.212838	0.218466	0.0282612	0.0408203	0.0385398	0.0426367	0.045235	0.0414869	0.0243328	0.105798	0.114629	0.185689	0.136641	0.201226	0.158661	0.215523	0.178572	0.183948	0.167277	0.210487	0.124283	0.179708	0.206103	0.19573	0.164187	0.116547	0.172214	0.145514	0.0938411	0.190819	0.195067	0.175585	0.229412	0.178642	0.212172	0.202197	0.158798	0.102053
	40	0.19871	0.171237	0.187512	0.17276	0.204909	0.155908	0.233683	0.211326	0.2086	0.0250631	0.0397742	0.0287165	0.0300447	0.0299098	0.0537893	0.0280378	0.0986316	0.106996	0.189582	0.135821	0.192405	0.168658	0.21882	0.20638	0.184465	0.159536	0.211071	0.111234	0.183911	0.193628	0.194331	0.168065	0.110573	0.164271	0.149007	0.0887899	0.179193	0.193673	0.167504	0.215624	0.177354	0.21164	0.189939	0.157637	0.09972
	41	0.210944	0.167808	0.22113	0.179434	0.204394	0.145705	0.23171	0.195161	0.245724	0.0263781	0.0341029	0.0347447	0.0491883	0.0525018	0.0478571	0.0436814	0.108554	0.117565	0.160283	0.141314	0.205858	0.155797	0.227148	0.203328	0.185252	0.188601	0.211962	0.113037	0.18498	0.191972	0.179363	0.169051	0.127291	0.194099	0.149894	0.102916	0.17765	0.178751	0.197854	0.213795	0.163569	0.197053	0.188313	0.145208	0.104265
	42	0.205149	0.136354	0.211281	0.1736	0.19027	0.152397	0.23193	0.20691	0.234838	0.0247262	0.0353032	0.03605	0.0445825	0.0622132	0.0566642	0.0317092	0.0864898	0.0940711	0.171837	0.143774	0.199113	0.150883	0.21127	0.200423	0.182694	0.180096	0.209067	0.118235	0.169517	0.192157	0.190243	0.154779	0.119756	0.18537	0.137036	0.0965537	0.177822	0.189598	0.18897	0.213999	0.173591	0.209899	0.188494	0.154245	0.0995421
	43	0.17069	0.158085	0.193143	0.166572	0.202709	0.146789	0.221019	0.210055	0.214812	0.0386062	0.0445317	0.0305408	0.052953	0.0310121	0.0624001	0.0276846	0.0992742	0.10768	0.165003	0.14161	0.189536	0.172786	0.203806	0.202504	0.168697	0.164411	0.193241	0.109988	0.165106	0.182995	0.193155	0.150705	0.124125	0.169274	0.133363	0.100244	0.169278	0.1925	0.172593	0.203882	0.176271	0.199272	0.179491	0.156661	0.0983462
	44	0.183993	0.145914	0.200188	0.172625	0.192419	0.149026	0.228505	0.196897	0.222587	0.0386062	0.0309269	0.0394948	0.045778	0.0416409	0.0451805	0.0506897	0.104685	0.113442	0.156725	0.125862	0.192117	0.165307	0.197608	0.208154	0.183215	0.170507	0.209657	0.106757	0.158799	0.189283	0.180972	0.144878	0.108847	0.175529	0.128108	0.0873295	0.175142	0.180355	0.178957	0.210825	0.165051	0.199164	0.18567	0.146545	0.108939
	45	0.182091	0.162271	0.202198	0.165074	0.192314	0.140933	0.208317	0.191912	0.224806	0.0270172	0.0486143	0.0392581	0.0355667	0.0487419	0.0598287	0.0381318	0.0929403	0.100937	0.15256	0.127196	0.172729	0.163564	0.19885	0.206696	0.184191	0.172245	0.210762	0.0995116	0.154938	0.172314	0.176353	0.14131	0.121428	0.177312	0.124889	0.0979658	0.159313	0.175751	0.180771	0.192098	0.160795	0.199236	0.168993	0.142705	0.0866306
	46	0.176163	0.159923	0.188051	0.159006	0.192384	0.146635	0.20113	0.192946	0.209195	0.0502101	0.0486143	0.0339401	0.0411652	0.057209	0.0604107	0.0508927	0.0845616	0.0920194	0.161877	0.122151	0.185365	0.157098	0.193909	0.203034	0.159163	0.160003	0.182474	0.106757	0.15761	0.166264	0.177311	0.14378	0.0956204	0.16475	0.127117	0.0761298	0.153666	0.176706	0.167991	0.185427	0.161678	0.180595	0.163047	0.143502	0.097437
	47	0.167602	0.153487	0.199648	0.148054	0.174327	0.160096	0.212036	0.175852	0.221991	0.0300492	0.0135313	0.0428958	0.0346997	0.0442655	0.0566642	0.0262353	0.0820728	0.0893713	0.133263	0.10755	0.176095	0.155123	0.192623	0.214317	0.170397	0.17004	0.195162	0.101951	0.158675	0.175444	0.161468	0.144763	0.111544	0.175049	0.128004	0.0896111	0.162233	0.160911	0.178469	0.19555	0.147071	0.176236	0.172069	0.130315	0.110925
	48	0.169612	0.156531	0.173341	0.133683	0.170104	0.147302	0.21104	0.177336	0.19298	0.0222667	0.0205937	0.0305408	0.0548026	0.0438718	0.0493201	0.0479688	0.0950827	0.103217	0.136664	0.113009	0.16233	0.161425	0.184752	0.197246	0.160085	0.147254	0.183514	0.0916081	0.142136	0.174605	0.162843	0.129474	0.110001	0.151672	0.114203	0.0883064	0.161451	0.162282	0.154687	0.194625	0.14834	0.159349	0.171245	0.131461	0.0885812
	49	0.155754	0.143198	0.158395	0.130885	0.153738	0.151416	0.177589	0.186865	0.176524	0.0282612	0.0295767	0.0299428	0.046613	0.054279	0.0595353	0.0545991	0.0970014	0.10526	0.112794	0.116816	0.153754	0.167668	0.188727	0.199853	0.163167	0.134281	0.186994	0.0926016	0.137333	0.146409	0.171677	0.125031	0.0981265	0.138368	0.110189	0.0782533	0.135122	0.171088	0.141156	0.163558	0.156485	0.163992	0.143528	0.138815	0.0868422
	50	0.16864	0.154383	0.177266	0.134015	0.158238	0.126328	0.196965	0.177592	0.197305	0.0183867	0.0187422	0.043545	0.05909	0.0639609	0.0461545	0.0506897	0.102411	0.11102	0.118839	0.101595	0.155348	0.14962	0.18035	0.1954	0.148954	0.150658	0.170955	0.0896652	0.130693	0.162755	0.163081	0.118886	0.100185	0.155164	0.104637	0.0799974	0.15039	0.162519	0.158239	0.18156	0.148559	0.160901	0.159598	0.131659	0.0815763
	51	0.148773	0.148294	0.167874	0.129008	0.155242	0.141474	0.191086	0.175722	0.186959	0.0485634	0.0123617	0.0280872	0.0585729	0.0461841	0.0571281	0.0532655	0.0974941	0.105785	0.123675	0.118473	0.143793	0.145046	0.168653	0.187798	0.159052	0.142511	0.182348	0.0781463	0.124783	0.1578	0.161348	0.113415	0.107338	0.146808	0.0996902	0.0860532	0.145763	0.160791	0.14974	0.1761	0.14696	0.146291	0.154726	0.130215	0.0947059
	52	0.165618	0.132753	0.157962	0.127804	0.141078	0.15225	0.176703	0.175137	0.176049	0.0331168	0.0259599	0.0448157	0.044235	0.0605493	0.0427529	0.0506897	0.0914473	0.0993474	0.123914	0.101481	0.127655	0.144343	0.177003	0.191124	0.146789	0.133906	0.168513	0.0935007	0.131096	0.145661	0.160804	0.119259	0.0831504	0.137983	0.104974	0.0655535	0.134422	0.160249	0.140765	0.162734	0.146459	0.130181	0.142792	0.129762	0.0843328
	53	0.167718	0.154064	0.157031	0.12176	0.125454	0.138575	0.184714	0.174155	0.175023	0.0328481	0.0418414	0.0554239	0.0576556	0.0312826	0.0657845	0.0441524	0.077671	0.0846888	0.10311	0.108186	0.136242	0.14399	0.168728	0.186912	0.159754	0.133096	0.183141	0.0913576	0.0912941	0.152424	0.159894	0.0823781	0.10818	0.137153	0.0715897	0.0867651	0.140742	0.159341	0.13992	0.170179	0.145619	0.137572	0.149442	0.129003	0.0775798
	54	0.160512	0.137922	0.151145	0.121112	0.132623	0.149978	0.183512	0.15276	0.168549	0.0344331	0.0231804	0.0417918	0.051631	0.0661674	0.0521183	0.0486107	0.0894688	0.0972415	0.108305	0.111245	0.123712	0.13324	0.162471	0.173472	0.145919	0.127982	0.167532	0.104672	0.113081	0.15141	0.140041	0.102577	0.0726838	0.131908	0.0898851	0.0566637	0.139794	0.139548	0.134588	0.169063	0.127294	0.142334	0.148444	0.112437	0.082031
	55	0.173925	0.135522	0.152451	0.106864	0.13724	0.125383	0.137193	0.176111	0.169985	0.0323048	0.030258	0.0408878	0.0459462	0.0566059	0.0374454	0.0384006	0.0890115	0.0967547	0.117318	0.102109	0.130601	0.141162	0.15885	0.170677	0.136308	0.129116	0.156702	0.100556	0.120389	0.112208	0.161708	0.109346	0.0867833	0.133072	0.0960101	0.0686364	0.103133	0.16115	0.135771	0.125964	0.147293	0.139864	0.109892	0.130515	0.0835988
	56	0.146438	0.124204	0.134586	0.117858	0.134845	0.120976	0.173683	0.18237	0.15035	0.0247262	0.0376	0.0523178	0.0479184	0.0508289	0.0599748	0.0394584	0.0952515	0.103397	0.109222	0.0947836	0.115285	0.12478	0.166792	0.161659	0.128053	0.113574	0.147409	0.0919407	0.111205	0.143109	0.16751	0.100839	0.0953258	0.117139	0.088312	0.0758801	0.132038	0.166935	0.11957	0.159926	0.152644	0.116748	0.140283	0.135348	0.0573177
	57	0.157529	0.117128	0.144029	0.115525	0.112421	0.139679	0.156642	0.180065	0.160725	0.0426086	0.0322295	0.0387806	0.0517796	0.0315512	0.055247	0.0409968	0.0532191	0.0586971	0.103862	0.0917223	0.115072	0.122275	0.150467	0.169595	0.126306	0.121793	0.145442	0.10778	0.0813954	0.128695	0.165374	0.0731923	0.0836151	0.125564	0.06326	0.065948	0.118561	0.164805	0.128136	0.144074	0.150674	0.117702	0.126109	0.133569	0.0832287
	58	0.138818	0.123348	0.128584	0.112714	0.113347	0.138409	0.139049	0.163392	0.143759	0.0285654	0.0322295	0.0344784	0.0651705	0.0472976	0.0549266	0.037589	0.0854359	0.0929497	0.102351	0.0910025	0.103551	0.107735	0.157742	0.149089	0.119679	0.108347	0.137989	0.0822699	0.0946799	0.113783	0.149909	0.0855189	0.0843064	0.111781	0.0744363	0.0665346	0.104607	0.149387	0.114123	0.127693	0.136406	0.120292	0.111442	0.120677	0.0663641
	59	0.134247	0.110939	0.139158	0.110727	0.11586	0.123206	0.153308	0.162096	0.155372	0.0166841	0.0214795	0.0339401	0.0456091	0.0611096	0.0659157	0.0475359	0.0806378	0.0878447	0.102655	0.0955915	0.107854	0.0993141	0.142309	0.15195	0.108453	0.117554	0.125373	0.0832153	0.0990858	0.125871	0.148707	0.0896049	0.0813786	0.121219	0.0781388	0.0640495	0.115919	0.148188	0.123718	0.14097	0.135295	0.0956702	0.123331	0.119674	0.05252
	60	0.147268	0.113467	0.139231	0.0958816	0.0919637	0.131872	0.14526	0.146887	0.155453	0.0303388	0.0135313	0.055088	0.034259	0.054279	0.0614144	0.0370388	0.0735281	0.0802826	0.115314	0.0905407	0.108473	0.111341	0.141167	0.149	0.113176	0.117618	0.130679	0.0974572	0.098505	0.119051	0.134587	0.0890663	0.0839616	0.121284	0.0776508	0.0662421	0.109537	0.13411	0.123785	0.133478	0.122256	0.109284	0.116623	0.107879	0.0642875
	61	0.148976	0.118407	0.125356	0.115698	0.105178	0.131694	0.14351	0.149983	0.140215	0.0383723	0.0105045	0.0411156	0.0517796	0.0609701	0.0459614	0.047318	0.0689635	0.0754292	0.106004	0.0940931	0.110001	0.104327	0.149141	0.14606	0.095844	0.105533	0.111218	0.103751	0.0803523	0.117567	0.137462	0.072224	0.0805355	0.108897	0.0623817	0.0633336	0.108149	0.136976	0.111192	0.131848	0.124912	0.105838	0.115164	0.110282	0.0617111
	62	0.13792	0.121087	0.116901	0.126431	0.101834	0.13062	0.133376	0.13936	0.130938	0.0354549	0.025189	0.0510555	0.048874	0.0430737	0.0659157	0.0391965	0.077671	0.0846888	0.115183	0.0881864	0.0958212	0.109782	0.125085	0.150418	0.118974	0.0981606	0.137195	0.100999	0.0899994	0.108968	0.127594	0.0811769	0.0856684	0.101342	0.0705008	0.0676904	0.100099	0.127138	0.103512	0.122408	0.115794	0.0843624	0.106705	0.102029	0.0637817
	63	0.155306	0.110046	0.109793	0.0979762	0.0809844	0.103167	0.137549	0.153775	0.123144	0.0270172	0.02853	0.0439726	0.0587026	0.0450428	0.0673402	0.0448496	0.0523786	0.0578042	0.114063	0.0853254	0.103223	0.107041	0.130809	0.14214	0.115018	0.0919576	0.132749	0.0873154	0.0733824	0.11251	0.140983	0.0657524	0.096206	0.0949866	0.0565092	0.0766261	0.103416	0.140487	0.0970518	0.126296	0.128164	0.0950964	0.11019	0.113225	0.0644886
	64	0.141395	0.113659	0.109291	0.111575	0.0914066	0.123658	0.118169	0.140155	0.122593	0.0236947	0.0281742	0.0519605	0.0419072	0.0525018	0.0612722	0.0516965	0.0656255	0.0718806	0.123675	0.0825639	0.103387	0.0954496	0.145618	0.1526	0.112475	0.0915193	0.129891	0.102097	0.0753601	0.0960434	0.128333	0.067589	0.0873342	0.0945375	0.0581761	0.0691038	0.0879945	0.127874	0.0965954	0.108231	0.116476	0.10634	0.0939906	0.102647	0.052014
	65	0.167428	0.100098	0.122275	0.114423	0.10232	0.115787	0.127265	0.138022	0.136834	0.0166841	0.0312568	0.055088	0.0452695	0.0579533	0.064455	0.0414974	0.0736437	0.0804056	0.108446	0.0840312	0.109849	0.0978306	0.126479	0.137377	0.104745	0.102847	0.121208	0.0939866	0.0929436	0.103777	0.126351	0.0839083	0.0901319	0.106145	0.0729767	0.0714768	0.0952384	0.125898	0.108394	0.116712	0.114645	0.0806996	0.101599	0.100989	0.0591186
	66	0.155434	0.104799	0.122622	0.0890614	0.0774274	0.125826	0.111283	0.131823	0.137215	0.015794	0.0239985	0.0446064	0.0542407	0.0436736	0.0609865	0.0361993	0.0581403	0.0639256	0.110198	0.0841762	0.0978705	0.102199	0.132905	0.134655	0.108207	0.10315	0.125096	0.0995116	0.0952904	0.0901834	0.120589	0.0860851	0.0975554	0.106455	0.0749495	0.0777695	0.0825034	0.120153	0.108709	0.101808	0.109318	0.0967111	0.0882249	0.0961643	0.0608607
	67	0.154275	0.113467	0.108176	0.110727	0.0929742	0.105341	0.128732	0.133994	0.121371	0.04407	0.00918726	0.0443962	0.0433542	0.0619394	0.0598287	0.0404902	0.0543726	0.0599225	0.119528	0.0746967	0.112536	0.0887026	0.131074	0.119554	0.114847	0.0905457	0.132557	0.0909382	0.0970929	0.105023	0.122607	0.0877568	0.0991627	0.09354	0.0764643	0.0791312	0.0964055	0.122165	0.0955815	0.118079	0.111184	0.0619056	0.102825	0.0978545	0.0558073
	68	0.156962	0.101659	0.0965678	0.122243	0.0591712	0.116487	0.126672	0.133244	0.108653	0.0273323	0.0281742	0.0493826	0.0331346	0.0356086	0.0666971	0.0378613	0.0581403	0.0639256	0.116805	0.0679824	0.103223	0.0948426	0.145204	0.125288	0.100114	0.0804044	0.11601	0.0904317	0.0912941	0.103273	0.12191	0.0823781	0.0867833	0.0831509	0.0715897	0.0686364	0.0947664	0.12147	0.0850233	0.116159	0.110539	0.0805819	0.101103	0.0972708	0.0700339
	69	0.164792	0.11777	0.130838	0.102274	0.0773131	0.112784	0.134938	0.135293	0.146234	0.0166841	0.0247969	0.0462541	0.036415	0.0405876	0.0678497	0.0510949	0.0542094	0.0597491	0.122897	0.0818931	0.093529	0.0884075	0.124465	0.126794	0.0998413	0.11031	0.115703	0.105442	0.0885479	0.110294	0.123815	0.0798302	0.0982213	0.113793	0.0692798	0.0783336	0.101341	0.123369	0.116169	0.123863	0.1123	0.0974592	0.10801	0.0988655	0.0692071
	70	0.154081	0.113755	0.118456	0.12235	0.0937005	0.113437	0.134298	0.135385	0.132644	0.0207723	0.0205937	0.0406588	0.0238263	0.0657841	0.044785	0.0353417	0.0479432	0.0530933	0.12667	0.0864558	0.107074	0.0969135	0.126146	0.142756	0.116543	0.0995171	0.134463	0.0921892	0.0874734	0.10975	0.1239	0.0788332	0.0913873	0.102732	0.0683759	0.0725414	0.100832	0.123455	0.104925	0.123267	0.112379	0.0872006	0.107475	0.0989372	0.0789392
	71	0.153951	0.0973469	0.120872	0.114598	0.0837405	0.10621	0.121161	0.138202	0.135295	0.0263781	0.0247969	0.0456432	0.0351356	0.0450428	0.0629555	0.0490338	0.0683362	0.0747623	0.12199	0.0799938	0.0952774	0.0849988	0.131862	0.129735	0.101999	0.101625	0.118125	0.0976882	0.091678	0.0985879	0.126518	0.0827343	0.110083	0.104892	0.0719125	0.0883757	0.0903783	0.126064	0.10712	0.111021	0.114799	0.100202	0.096494	0.101128	0.0651868
	72	0.166556	0.112212	0.123485	0.122029	0.0963632	0.103249	0.123957	0.126227	0.138162	0.0171191	0.0239985	0.0404286	0.0274763	0.0405876	0.0575879	0.0540319	0.0642884	0.0704593	0.114986	0.0858222	0.0903907	0.0993141	0.138453	0.116578	0.0989476	0.103902	0.1147	0.0926016	0.0899994	0.100965	0.115386	0.0811769	0.0840767	0.107226	0.0705008	0.0663398	0.0926049	0.114966	0.109493	0.113628	0.104506	0.10406	0.0988325	0.0918048	0.0728852
	73	0.160205	0.118407	0.111084	0.106864	0.100108	0.108382	0.126374	0.118653	0.12456	0.0215283	0.0105045	0.068307	0.0232278	0.0301885	0.0445859	0.0341685	0.0522087	0.0576238	0.134017	0.0691853	0.0960916	0.0695902	0.132905	0.124894	0.099636	0.0930852	0.115473	0.106206	0.0943112	0.103019	0.108343	0.0851769	0.105974	0.0961418	0.0741264	0.0848988	0.0945293	0.107942	0.0982259	0.115882	0.0979893	0.0865558	0.100854	0.0858979	0.0581131
	74	0.163002	0.114231	0.122536	0.107435	0.0831144	0.108459	0.116525	0.117106	0.13712	0.015794	0.0281742	0.0448157	0.022618	0.0501433	0.061839	0.0468789	0.0736437	0.0804056	0.132558	0.0761035	0.109697	0.0761333	0.144046	0.129413	0.116263	0.103075	0.134148	0.0956628	0.100006	0.0946446	0.106903	0.0904584	0.0824473	0.106378	0.078912	0.0649567	0.0866839	0.106506	0.108631	0.106698	0.0966568	0.107579	0.0926143	0.0846896	0.070307
	75	0.160696	0.12352	0.129798	0.108443	0.103523	0.102265	0.140356	0.130478	0.145092	0.0162425	0.0196819	0.0382975	0.0469429	0.0408004	0.0485943	0.0125776	0.0605098	0.0664435	0.115183	0.0781175	0.113049	0.086686	0.142828	0.131543	0.105577	0.109404	0.122142	0.0825549	0.0877435	0.114891	0.119339	0.0790839	0.102909	0.112865	0.0686032	0.0823039	0.105645	0.118906	0.115225	0.12891	0.108161	0.101273	0.112532	0.0951168	0.0885125
	76	0.168064	0.115925	0.127273	0.12251	0.0974026	0.104141	0.141646	0.131344	0.14232	0.037423	0.036468	0.0470562	0.0353517	0.0310121	0.0487768	0.0453085	0.0610863	0.0670561	0.145674	0.0656946	0.119188	0.0815767	0.148562	0.130164	0.101666	0.107204	0.117751	0.0927659	0.102926	0.115986	0.120144	0.0931653	0.106403	0.11061	0.0813639	0.0852617	0.106669	0.11971	0.112932	0.130112	0.108906	0.108477	0.113609	0.0957918	0.0634759
	77	0.159712	0.0907674	0.131314	0.126175	0.104394	0.0982887	0.152923	0.138291	0.146757	0.0236947	0.0270847	0.029027	0.0203875	0.0458068	0.0572818	0.0498689	0.0516957	0.0570789	0.119839	0.0668498	0.115924	0.110063	0.152297	0.120446	0.112005	0.110725	0.129362	0.100778	0.084994	0.125545	0.126601	0.0765324	0.0873342	0.114218	0.0662895	0.0691038	0.115614	0.126147	0.116601	0.140612	0.114876	0.0864478	0.123011	0.101198	0.0833029
	78	0.181052	0.111725	0.161438	0.116157	0.0830095	0.101934	0.140269	0.128622	0.179873	0.0266991	0.0157308	0.0385398	0.0317402	0.0307396	0.0645894	0.0453085	0.0516957	0.0570789	0.123137	0.0702743	0.116277	0.101891	0.166524	0.132487	0.114961	0.136924	0.132685	0.0939058	0.105956	0.114818	0.117614	0.095974	0.094136	0.141078	0.0839076	0.0748717	0.105576	0.117186	0.143912	0.128829	0.106566	0.0908498	0.11246	0.0936715	0.0876127
	79	0.176325	0.102756	0.13701	0.120459	0.0872837	0.104943	0.123854	0.107073	0.153012	0.029463	0.0255767	0.0325607	0.01417	0.0458068	0.0491397	0.0532655	0.0538815	0.0594007	0.125916	0.0811399	0.117466	0.0966494	0.159421	0.139005	0.113234	0.115685	0.130744	0.0847011	0.106062	0.100878	0.0975657	0.0960724	0.0953258	0.119302	0.0839967	0.0758801	0.0925237	0.0971966	0.121769	0.113533	0.0880136	0.0805819	0.0987472	0.0768499	0.0907471
	80	0.159712	0.122311	0.126361	0.107941	0.0773131	0.107303	0.127166	0.109053	0.141318	0.0297573	0.029919	0.0317084	0.020716	0.0331234	0.0517772	0.0101475	0.0573776	0.0631152	0.130245	0.0814422	0.118297	0.100833	0.157742	0.132068	0.112241	0.106409	0.129627	0.0910222	0.114245	0.103693	0.0994092	0.103655	0.100921	0.109795	0.0908612	0.0806203	0.0951599	0.0990348	0.112104	0.11662	0.0897205	0.110084	0.101516	0.0783986	0.0770116
	81	0.160635	0.104693	0.135956	0.117745	0.105955	0.0920518	0.131318	0.106696	0.151855	-0.00175371	0.0214795	0.0314199	0.0247043	0.0272991	0.0539533	0.0332647	0.0649609	0.0711742	0.131847	0.0654021	0.115357	0.0975043	0.155997	0.12729	0.118755	0.114768	0.13695	0.0906009	0.137181	0.10722	0.0972151	0.124891	0.111221	0.118362	0.110063	0.0893384	0.0984626	0.096847	0.120814	0.12049	0.087689	0.096805	0.104986	0.0765554	0.0789392
	82	0.168582	0.111823	0.130519	0.103479	0.0930654	0.0991517	0.135393	0.0982143	0.145884	0.0369399	0.0231804	0.0523178	0.0263942	0.0356086	0.0512611	0.0326501	0.0714086	0.0780289	0.122716	0.0802246	0.108087	0.0881111	0.147484	0.12729	0.107775	0.110032	0.12461	0.0896652	0.108364	0.11068	0.0893176	0.0982059	0.0970762	0.113509	0.0859284	0.0773634	0.101703	0.0889721	0.11588	0.124287	0.0803743	0.114204	0.10839	0.0699164	0.0780628
	83	0.150123	0.108232	0.133894	0.109808	0.109953	0.107458	0.124262	0.129212	0.14959	0.0288671	0.025189	0.0198619	0.0285259	0.0405876	0.0367316	0.0378613	0.06278	0.0688561	0.125155	0.0824897	0.122864	0.101953	0.167859	0.145831	0.114561	0.112972	0.132235	0.0785503	0.119756	0.101225	0.118162	0.108761	0.112185	0.116521	0.0954805	0.0901535	0.0928482	0.117733	0.118942	0.113913	0.107073	0.106256	0.0990881	0.0941309	0.0790973
	84	0.158032	0.110345	0.112162	0.0952196	0.10224	0.0963553	0.145425	0.124493	0.125742	0.0320302	0.00985445	-0.00835474	0.0285259	0.0424654	0.0509139	0.0294162	0.0675745	0.0739525	0.136245	0.0630064	0.120272	0.0872144	0.156665	0.132278	0.124372	0.094026	0.143266	0.0722028	0.133794	0.119191	0.113774	0.121756	0.101559	0.0971058	0.10723	0.0811606	0.109669	0.113358	0.0992057	0.133631	0.103015	0.126931	0.116761	0.0904533	0.0962697
	85	0.15822	0.136278	0.140252	0.111334	0.122301	0.106053	0.159957	0.120606	0.156574	0.0688771	0.0312568	0.0328406	0.0290393	0.0434745	0.0529608	0.0417456	0.0609427	0.0669035	0.132666	0.0623911	0.128832	0.0962516	0.163733	0.153333	0.129867	0.118507	0.14945	0.102604	0.116716	0.131501	0.110158	0.105944	0.0999078	0.122195	0.0929324	0.0797623	0.121185	0.109753	0.124711	0.147159	0.0996696	0.113211	0.128868	0.0874212	0.0811185
	86	0.163422	0.105117	0.126027	0.0986855	0.10899	0.078937	0.155063	0.0947814	0.140952	0.0720862	-0.0104624	0.00912555	0.0324438	0.0403738	0.0510878	0.0384006	0.0338129	0.0380925	0.118965	0.0820428	0.126779	0.0907355	0.165175	0.141568	0.127507	0.106118	0.146795	0.0952671	0.112493	0.127358	0.0861202	0.102032	0.128367	0.109497	0.0893921	0.103825	0.11731	0.0857838	0.111801	0.142604	0.0774118	0.114583	0.124793	0.0672266	0.0839668
	87	0.150793	0.11722	0.129234	0.12176	0.11032	0.0949178	0.159009	0.12931	0.144472	0.0369399	0.0255767	0.0417918	0.0322107	0.0346334	0.047671	0.013714	0.0444684	0.0494034	0.128898	0.0601816	0.12703	0.0881853	0.1633	0.134348	0.115132	0.108912	0.132877	0.0864249	0.137106	0.130699	0.118253	0.12482	0.0896023	0.112361	0.11	0.0710277	0.120435	0.117824	0.114713	0.146276	0.107157	0.125667	0.128079	0.0942072	0.0892651
	88	0.154598	0.113563	0.133817	0.109993	0.121075	0.103004	0.157313	0.113811	0.149505	0.0533441	0.0267138	0.0287165	0.0193806	0.0210318	0.0565086	0.0131518	0.0516957	0.0570789	0.120274	0.0790624	0.138783	0.107389	0.138059	0.141664	0.13608	0.112904	0.156445	0.0811177	0.131337	0.129263	0.103837	0.119482	0.103176	0.116452	0.105175	0.0825303	0.119092	0.10345	0.118872	0.144698	0.0938199	0.11244	0.126667	0.0821171	0.0884437
	89	0.15847	0.10448	0.13273	0.11454	0.108241	0.103412	0.152845	0.120283	0.148311	0.0379004	0.0472932	0.0344784	0.0116025	0.0328659	0.0433724	0.0367609	0.0584424	0.0642465	0.131077	0.0751137	0.134513	0.1064	0.171116	0.12261	0.117932	0.111958	0.136024	0.0780449	0.120479	0.12548	0.109858	0.109429	0.105457	0.115482	0.0960854	0.0844609	0.115553	0.109454	0.117886	0.14054	0.099392	0.12135	0.122946	0.0871696	0.089469
	90	0.154985	0.122745	0.102363	0.102071	0.116887	0.112347	0.173553	0.116546	0.115001	0.0423958	0.0140977	0.0254503	0.0290393	0.028773	0.0364909	0.0269675	0.0724775	0.0791655	0.118713	0.0480055	0.138448	0.104746	0.164202	0.14056	0.112005	0.0854689	0.129362	0.0769188	0.125125	0.143	0.106382	0.113732	0.105888	0.0883389	0.0999772	0.0848261	0.131935	0.105988	0.0902955	0.159805	0.0961752	0.100471	0.140175	0.084253	0.0853475
	91	0.155562	0.106273	0.138643	0.11667	0.0966244	0.101519	0.165839	0.100692	0.154807	0.0311941	0.0461628	0.0222148	0.00310626	0.00849544	0.0471081	0.000921594	0.0579887	0.0637644	0.120459	0.0811399	0.14374	0.102813	0.153201	0.137327	0.134886	0.117107	0.155101	0.0661136	0.122875	0.136478	0.0916254	0.111648	0.109508	0.12076	0.0980925	0.0878894	0.125839	0.0912733	0.123252	0.152631	0.0825121	0.0976451	0.133763	0.0718571	0.0998974
	92	0.163062	0.121701	0.0983174	0.105254	0.093881	0.108306	0.155742	0.120927	0.110569	0.0325774	0.0227635	0.0314199	0.0249919	0.0307396	0.0332199	0.0197121	0.0657575	0.072021	0.10999	0.0653043	0.135956	0.0984145	0.17601	0.126072	0.119842	0.0819337	0.138171	0.0832153	0.137181	0.127933	0.110457	0.124891	0.0988815	0.0847175	0.110063	0.0788929	0.117848	0.110051	0.0866153	0.143237	0.0999461	0.102504	0.125359	0.0876719	0.102911
	93	0.13564	0.120113	0.129557	0.105578	0.0985978	0.0962663	0.158348	0.118872	0.144827	0.0226297	-0.0179007	0.0240513	0.0183394	0.0430737	0.046729	0.0378613	0.0593382	0.0651984	0.105418	0.075693	0.128338	0.0929218	0.174363	0.13011	0.11171	0.109194	0.129031	0.0913576	0.112395	0.130139	0.108546	0.101941	0.101921	0.112649	0.0893096	0.0814674	0.119911	0.108145	0.115006	0.145661	0.0981778	0.107579	0.127529	0.0860688	0.091146
	94	0.153431	0.112018	0.114563	0.108004	0.103523	0.104302	0.155742	0.111346	0.128375	0.034691	0.00214961	0.0350093	0.0333621	0.0187687	0.0443859	0.0052258	0.0273175	0.0312007	0.104235	0.07643	0.133813	0.0950455	0.174687	0.136126	0.119842	0.0961214	0.138171	0.0790519	0.114149	0.127933	0.101543	0.103566	0.0954241	0.0992527	0.0907804	0.0759635	0.117848	0.101163	0.101388	0.143237	0.0916963	0.109765	0.125359	0.080191	0.0773369
	95	0.140958	0.108435	0.116993	0.0989674	0.105645	0.101436	0.155516	0.10414	0.131039	0.0233435	0.0278148	0.0347447	0.0232278	0.0241485	0.0478571	0.0323391	0.0382229	0.042773	0.11082	0.0677013	0.101058	0.104147	0.156081	0.138219	0.128004	0.098241	0.147353	0.0916081	0.111901	0.127742	0.0948357	0.101484	0.106659	0.101425	0.0888956	0.0854784	0.117669	0.0944744	0.103596	0.143026	0.0854856	0.121979	0.125171	0.0745559	0.0967018
	96	0.136406	0.113945	0.101037	0.105578	0.117497	0.0946452	0.154684	0.107697	0.113549	0.0452856	0.023592	0.0293348	0.0223088	0.0341366	0.0461545	0.0142648	0.0528846	0.0583418	0.108446	0.0758575	0.132813	0.0920832	0.174291	0.135368	0.107588	0.0843107	0.124401	0.0740672	0.104238	0.127036	0.0981465	0.0943819	0.0872243	0.0871524	0.0824658	0.0690106	0.117009	0.0977757	0.0890897	0.142251	0.0885514	0.118429	0.124478	0.0773379	0.103984
	97	0.133071	0.0972301	0.100814	0.104928	0.114052	0.0892657	0.136027	0.102567	0.113304	0.0300492	0.0281742	0.0154838	0.0145753	0.0307396	0.0529608	0.0153348	0.0436586	0.0485436	0.0966592	0.0700942	0.130298	0.0992502	0.165755	0.135215	0.121712	0.0841157	0.140275	0.0678157	0.118937	0.111218	0.0933712	0.108002	0.0904478	0.0869527	0.0947941	0.0717447	0.102206	0.0930141	0.0888868	0.124877	0.0841292	0.0910528	0.108919	0.0733249	0.0961458
	98	0.142408	0.103515	0.127025	0.0955881	0.0874808	0.1099	0.135937	0.0921002	0.142047	0.0331168	0.0223412	0.0370644	0.0366243	0.0284831	0.0429604	0.0142648	0.0623614	0.0684112	0.101584	0.0615599	0.114857	0.0914479	0.164359	0.131279	0.113176	0.106988	0.130679	0.0857948	0.0961369	0.111141	0.0836224	0.0868702	0.0972682	0.110388	0.0756609	0.0775262	0.102134	0.0832931	0.112707	0.124793	0.0750972	0.117702	0.108843	0.0651245	0.0982859
	99	0.140299	0.110642	0.113802	0.0908071	0.113347	0.105262	0.153385	0.103226	0.12754	0.0263781	0.029919	0.0280872	0.0409776	0.0269968	0.0531276	0.0251067	0.0607988	0.0667506	0.0931336	0.0611395	0.10314	0.10102	0.163222	0.130484	0.112593	0.0954571	0.130023	0.088977	0.0955332	0.125936	0.0939849	0.0863103	0.0848771	0.0985721	0.0751536	0.067019	0.11598	0.0936261	0.100696	0.141042	0.0846976	0.0845849	0.123395	0.0738408	0.0824826
	100	0.13587	0.100994	0.103451	0.09112	0.0812005	0.113292	0.138786	0.10401	0.116193	0.0139253	0.0355976	0.0267939	0.0216813	0.0358486	0.0414869	0.0323391	0.0633332	0.0694441	0.0928753	0.0645156	0.116277	0.114961	0.158154	0.139005	0.102661	0.0864195	0.118868	0.090262	0.0972116	0.11356	0.0947148	0.0878668	0.100921	0.0893127	0.076564	0.0806203	0.104398	0.0943538	0.0912852	0.127448	0.0853736	0.0811685	0.111222	0.0744542	0.089197
	101	0.143483	0.0955763	0.11187	0.108755	0.0778828	0.111021	0.123957	0.111346	0.125421	0.0222667	0.0214795	0.0218346	0.022618	0.0310121	0.0318842	0.0391965	0.0744472	0.0812601	0.092095	0.0573142	0.096719	0.0996965	0.146578	0.142992	0.0866582	0.0937706	0.100918	0.0807291	0.102594	0.100965	0.101543	0.092858	0.0983159	0.0968441	0.0810856	0.0784138	0.0926049	0.101163	0.0989397	0.113628	0.0916963	0.104402	0.0988325	0.080191	0.0738355
	102	0.122773	0.106273	0.0880799	0.103943	0.10044	0.0882794	0.13439	0.0886842	0.0993604	0.0192028	0.0157308	0.0322787	0.00772915	0.0260736	0.051948	0.0206039	0.0612294	0.0672082	0.0954189	0.072482	0.102314	0.0967815	0.161076	0.122321	0.0988092	0.0729812	0.114545	0.0809237	0.09052	0.109828	0.0804396	0.08166	0.0866726	0.0755478	0.0709387	0.0685425	0.100905	0.0801193	0.0772972	0.123352	0.0721473	0.100471	0.107552	0.062445	0.0816523
	103	0.125025	0.0954568	0.105374	0.0884159	0.0966244	0.0863669	0.138698	0.113463	0.1183	0.0229885	0.0047444	0.0194519	0.0258402	0.0379469	0.0487768	0.0183237	0.0384543	0.0430186	0.085146	0.0560524	0.106128	0.106459	0.174831	0.12635	0.0908585	0.0880988	0.105626	0.0783486	0.100916	0.113485	0.103514	0.091302	0.0749712	0.0910331	0.0796762	0.0586075	0.104329	0.103127	0.0930337	0.127366	0.0935203	0.0911541	0.111149	0.0818453	0.0836725
	104	0.134013	0.113659	0.102363	0.0973322	0.0875792	0.085339	0.106698	0.103358	0.115001	-0.00731648	0.0227635	0.0339401	0.0176245	0.025444	0.0374454	0.0183237	0.0413515	0.0460942	0.0835912	0.0674189	0.11261	0.0933376	0.156707	0.132747	0.104552	0.0854689	0.120991	0.0825549	0.0890791	0.0862789	0.0941071	0.0803231	0.0961087	0.0883389	0.0697267	0.0765436	0.0788438	0.0937479	0.0902955	0.0975304	0.0848107	0.0975522	0.084383	0.0739434	0.0718316
	105	0.113845	0.113755	0.096213	0.0993883	0.0937908	0.091389	0.126969	0.0765439	0.108264	0.0215283	0.0123617	0.0177538	0.0282664	0.0202957	0.0290598	0.0373148	0.0573776	0.0631152	0.0924428	0.0553509	0.0875161	0.101953	0.154946	0.131121	0.101866	0.0800942	0.117975	0.0790519	0.0766449	0.103525	0.069123	0.068782	0.0885312	0.0828333	0.0592587	0.0701192	0.0950027	0.0688346	0.0847004	0.116436	0.0616541	0.0867714	0.101351	0.0529088	0.0734916
	106	0.117634	0.117404	0.0908075	0.086776	0.0833237	0.0903351	0.131318	0.0996007	0.102346	0.00859026	0.0146527	0.0181875	0.0368325	0.0238166	0.0307803	0.0287336	0.0658892	0.072161	0.0941579	0.0541598	0.0960916	0.0985436	0.159217	0.125681	0.0994988	0.0753673	0.115319	0.0868716	0.103036	0.10722	0.0906088	0.0932674	0.0922125	0.0779916	0.0814564	0.073241	0.0984626	0.0902596	0.0797805	0.12049	0.0815704	0.100829	0.104986	0.0710023	0.0888555
	107	0.117727	0.106064	0.113131	0.0865267	0.0969712	0.095909	0.133191	0.0834025	0.126803	0.00402441	-0.0384615	0.0264629	0.0216813	0.0379469	0.0441851	0.0119909	0.0464313	0.0514878	0.0809864	0.070454	0.0901961	0.091377	0.152901	0.1111	0.0926079	0.0948711	0.107588	0.0747121	0.0956543	0.10881	0.0755172	0.0864226	0.0903426	0.0979717	0.0752553	0.0716555	0.0999519	0.0752108	0.100086	0.122235	0.0675839	0.0902372	0.10655	0.0582987	0.0740067
	108	0.122773	0.107721	0.0991205	0.10105	0.0866889	0.087681	0.102891	0.0965172	0.111449	0.0386062	0.0117572	0.0347447	0.025277	0.0333792	0.0417005	0.0178463	0.042625	0.0474462	0.0832957	0.0647138	0.0929682	0.0955839	0.143345	0.121564	0.102397	0.0826356	0.118572	0.0690018	0.084994	0.0830349	0.087737	0.0765324	0.0837308	0.0854365	0.0662895	0.0660462	0.0758027	0.0873959	0.087346	0.093977	0.0789099	0.0921595	0.0811908	0.0685868	0.0651868
	109	0.130435	0.120202	0.105056	0.0754254	0.0885554	0.091389	0.123034	0.101903	0.117952	0.0199975	0.00304946	0.00659801	0.0116025	0.025444	0.0299302	0.00950233	0.0538815	0.0594007	0.0944118	0.0630064	0.103058	0.0869129	0.158154	0.129251	0.0889079	0.0878217	0.10344	0.0836831	0.0878782	0.100181	0.0927524	0.0792089	0.0892826	0.0907492	0.0687165	0.0707566	0.0918702	0.0923971	0.0927451	0.112768	0.0835561	0.0852481	0.0980609	0.0728047	0.0764384
	110	0.116326	0.107618	0.112357	0.0773628	0.0818445	0.0839794	0.108051	0.0875624	0.125955	0.0124356	0.0227635	0.0392581	0.0168919	0.0179753	0.038378	0.0290765	0.0527165	0.0581632	0.0896126	0.0567444	0.108934	0.0755092	0.154013	0.131015	0.0920042	0.0941958	0.106911	0.0957417	0.0791398	0.0874314	0.0793942	0.0710984	0.0901319	0.0972797	0.0613604	0.0714768	0.0799241	0.0790769	0.0993825	0.098793	0.0711782	0.101096	0.085517	0.0615647	0.078223
	111	0.10958	0.106169	0.0818524	0.0821452	0.0972304	0.11035	0.138081	0.0883655	0.0925463	0.0395289	-0.00564244	0.0186148	-0.0055977	0.028773	0.0437806	0.0417456	0.0615146	0.0675113	0.0748877	0.0597504	0.0995233	0.0784854	0.146441	0.114769	0.0849223	0.0675307	0.0989722	0.0720913	0.058617	0.112961	0.0801426	0.0520339	0.0883151	0.0699658	0.0440512	0.0699359	0.103838	0.0798232	0.0716255	0.126791	0.071872	0.0877335	0.110634	0.0621949	0.0681806
	112	0.120014	0.104267	0.106735	0.0875187	0.0842579	0.10026	0.107316	0.0943412	0.119791	0.0243859	0.00706981	0.0325607	0.0285259	0.0318178	0.0355131	0.0218956	0.0555003	0.0611205	0.0768766	0.0540391	0.0882206	0.0906639	0.142592	0.117499	0.0916243	0.0892873	0.106485	0.0838693	0.0867934	0.0868051	0.0857101	0.0782023	0.0993497	0.0922508	0.0678038	0.0792895	0.0793371	0.0853749	0.0942712	0.0981069	0.0770319	0.0964286	0.0849008	0.0668815	0.07886
	113	0.11159	0.115925	0.0942924	0.0768839	0.0927	0.0895589	0.115187	0.108562	0.106161	0.0279543	0.000224543	-0.00039346	0.0277416	0.0228002	0.0263128	-5.61906e-05	0.0520383	0.0574428	0.0848571	0.0401036	0.0875161	0.0895809	0.138796	0.111297	0.0821027	0.078415	0.095813	0.0873154	0.09206	0.0935065	0.0989524	0.0830886	0.0830337	0.0811132	0.0722337	0.0654545	0.0856175	0.0985793	0.0829526	0.10545	0.0892976	0.100918	0.0914946	0.0780149	0.0869829
	114	0.129049	0.0976962	0.0683624	0.0938028	0.0970577	0.0919575	0.113372	0.102036	0.0777971	0.0211526	0.026339	0.020666	0.0165186	0.0213934	0.0431669	0.0310685	0.0343279	0.038639	0.0724847	0.0656946	0.0818272	0.0663449	0.125534	0.121622	0.0884318	0.0557119	0.102906	0.0903469	0.067773	0.0919614	0.0928766	0.0605421	0.0908669	0.0578641	0.0517792	0.0721001	0.0841697	0.0925209	0.0593307	0.103757	0.0836711	0.0909513	0.0899743	0.0729091	0.0840401
	115	0.112085	0.107413	0.0998024	0.088981	0.0873823	0.0925216	0.107439	0.0869133	0.112196	0.0386062	0.0162548	0.0150074	0.0362046	0.0266918	0.0419131	0.0192564	0.0454605	0.0504569	0.0832957	0.0518158	0.0970751	0.0848434	0.145342	0.118472	0.0784262	0.0832315	0.0916949	0.0774331	0.0824224	0.0869099	0.0787893	0.0741456	0.0717168	0.0860469	0.0641247	0.0558417	0.0794353	0.0784737	0.0879663	0.0982217	0.0706175	0.0745351	0.0850039	0.0610552	0.0900772
	116	0.119015	0.0852051	0.102691	0.0713614	0.0714402	0.0715817	0.0968162	0.0804218	0.11536	0.025727	0.00214961	0.036306	0.0124859	0.0358486	0.0246868	0.0131518	0.0603648	0.0662893	0.0751118	0.0372286	0.0942701	0.0659263	0.137763	0.113371	0.0941699	0.0857554	0.10934	0.0857043	0.0889467	0.0778562	0.0727386	0.0802002	0.0851041	0.0886324	0.0696153	0.0672116	0.0709469	0.0724401	0.0905939	0.0883064	0.0650074	0.0824413	0.0760947	0.0559571	0.093238
	117	0.129622	0.0728228	0.0811241	0.0967553	0.0791188	0.0918631	0.0920349	0.0832308	0.0917496	0.0103095	0.0012096	0.0159523	0.0238263	0.0248025	0.036005	0.0320254	0.0395924	0.0442267	0.0784881	0.0687255	0.084202	0.0537459	0.130544	0.114769	0.0872273	0.066893	0.101556	0.0711923	0.0949247	0.0737774	0.0753571	0.0857459	0.0927235	0.0693128	0.0746421	0.0736743	0.0671214	0.0750512	0.070962	0.0838417	0.0674355	0.0740152	0.0720806	0.0581639	0.115059
	118	0.108248	0.0875093	0.106942	0.0814315	0.0709352	0.0905279	0.102238	0.0869133	0.120019	-0.0384615	-0.0104624	0.0150074	0.022618	0.0363245	0.0352648	0.023137	0.0484977	0.0536822	0.0897928	0.0613501	0.0918338	0.0706659	0.142309	0.105669	0.0888288	0.0894685	0.103351	0.0792515	0.0808013	0.0824789	0.0787893	0.0726408	0.0987875	0.0924363	0.0627598	0.0788133	0.0752815	0.0784737	0.0944598	0.0933682	0.0706175	0.0771964	0.0806437	0.0610552	0.103816
	119	0.11248	0.0677887	0.0899097	0.0812519	0.074025	0.0974159	0.104943	0.0902569	0.101363	0.0103095	0.0288823	0.03605	0.0183394	0.0379469	0.0334815	0.0287336	0.0263768	0.0302027	0.0732961	0.0557028	0.083348	0.0791662	0.173387	0.119494	0.0802452	0.074582	0.0937321	0.0703946	0.0931941	0.084784	0.081905	0.0841407	0.0843064	0.0771873	0.0731873	0.0665346	0.0774425	0.0815806	0.0789632	0.0958929	0.0735056	0.0732271	0.082912	0.0636789	0.120318
	120	0.125708	0.0832482	0.0851054	0.0907287	0.0701698	0.0926152	0.109503	0.0930047	0.0961053	0.0103095	0.0177723	0.0229619	0.022618	0.0202957	0.0537893	0.00745956	0.0513506	0.0567124	0.087135	0.0548778	0.0828088	0.064544	0.140205	0.118351	0.0805137	0.0703783	0.094033	0.0601313	0.0873379	0.0886676	0.0844651	0.0787075	0.0531205	0.072882	0.0682619	0.0400162	0.0810828	0.0841334	0.0745885	0.100147	0.0758781	0.0924585	0.0867334	0.0658338	0.140408
	121	0.107103	0.0791558	0.0856557	0.0708339	0.0888456	0.101018	0.114737	0.102169	0.0967075	0.00798959	0.00779637	0.0264629	0.0197199	0.015016	0.0412723	0.023137	0.0358334	0.0402368	0.0809864	0.0638163	0.0900986	0.0783141	0.166639	0.109104	0.0825375	0.0708599	0.0963001	0.0809237	0.0775918	0.0931232	0.0930006	0.0696612	0.0712976	0.0733752	0.0600564	0.0554854	0.0852584	0.0926445	0.0750897	0.10503	0.0837859	0.0771964	0.0911175	0.0730133	0.135126
	122	0.125025	0.0793063	0.0615062	0.0882536	0.074025	0.0903351	0.0990304	0.0883655	0.0703067	0.0306261	0.00554591	0.0299428	0.0216813	0.0480253	0.0208	0.013714	0.0535514	0.0590501	0.0753351	0.0529399	0.084308	0.0719129	0.138551	0.12015	0.0896162	0.0496988	0.104234	0.0767119	0.048861	0.0797443	0.0801426	0.042963	0.0733654	0.0517082	0.0358065	0.0572429	0.0727174	0.0798232	0.0530773	0.0903736	0.071872	0.0869864	0.0779527	0.0621949	0.132339
	123	0.125452	0.0935183	0.0773567	0.0675677	0.0835324	0.0879809	0.121894	0.113347	0.0876293	0.00798959	0.0192157	0.00659801	0.0183394	0.0341366	0.0243519	0.0341685	0.0548589	0.0604392	0.0699838	0.0615599	0.10676	0.0668641	0.130118	0.109239	0.0613116	0.0635938	0.0725441	0.0663599	0.0686848	0.0992111	0.103405	0.0613892	0.0664814	0.0659344	0.0525484	0.0513902	0.0909621	0.10302	0.0675295	0.111705	0.0934201	0.0709378	0.0971071	0.0817544	0.138188
	124	0.126554	0.0634644	0.0926948	0.0789649	0.067946	0.110275	0.12021	0.0874007	0.104412	0.00253078	0.0231804	0.0164133	-0.00195863	0.0472976	0.0401825	0.0101475	0.0558179	0.061458	0.0840809	0.0621844	0.0709703	0.0686954	0.139576	0.0976362	0.0795236	0.077018	0.0929239	0.05944	0.0799002	0.0977791	0.0792435	0.0718043	0.0811388	0.0796823	0.0620009	0.0638459	0.0896207	0.0789266	0.0814985	0.110134	0.0710385	0.0768229	0.0956983	0.0614378	0.128836
	125	0.124079	0.089352	0.0652275	0.0766914	0.0736623	0.0928953	0.115747	0.084761	0.0743716	0.0139253	-0.00190574	0.0314199	0.0255598	0.0405876	0.0266289	0.0192564	0.0444684	0.0494034	0.0743239	0.049354	0.0672067	0.0546602	0.145893	0.0971693	0.0827971	0.052963	0.0965909	0.0661136	0.0841475	0.0939828	0.0767834	0.0757468	0.0735008	0.0550498	0.065577	0.057358	0.0860638	0.0764735	0.0564718	0.105973	0.0687579	0.076698	0.0919632	0.0593656	0.108939
	126	0.126554	0.0707905	0.083569	0.0733251	0.073541	0.0987214	0.0948248	0.0904123	0.0944243	0.0134378	0.0219133	0.03605	0.0417229	0.0167439	0.0357598	0.00185466	0.0575311	0.0632782	0.0663481	0.0463342	0.0854633	0.0646515	0.126257	0.104894	0.0821899	0.0690334	0.0959107	0.060678	0.0881468	0.0761577	0.0820498	0.0794581	0.0701654	0.0715048	0.0689425	0.0545229	0.069354	0.081725	0.0731891	0.0864471	0.0736398	0.0494689	0.0744231	0.0638008	0.0934311
	127	0.12286	0.0907674	0.0821416	0.0737306	0.047086	0.0952798	0.105951	0.094635	0.0928626	0.00253078	0.0117572	0.0357924	0.0161404	0.0338858	0.0324241	0.0254871	0.0555003	0.0611205	0.061489	0.0477311	0.0907783	0.066136	0.147529	0.117377	0.0861666	0.0677838	0.100367	0.0587397	0.0613615	0.0856422	0.0859838	0.0545848	0.0607226	0.0702251	0.0463687	0.0464901	0.0782469	0.0856477	0.0718889	0.0968329	0.0772854	0.058597	0.0837564	0.0671118	0.0704884
	128	0.112184	0.0835312	0.091062	0.0826755	0.0559565	0.0816152	0.112797	0.0722114	0.102624	0.0134378	-0.00306732	0.00659801	0.0400274	0.0333792	0.0296424	0.0052258	0.0518673	0.0572611	0.0815965	0.0587673	0.0736463	0.0651862	0.148606	0.112534	0.0770278	0.0755899	0.0901289	0.0676958	0.0772777	0.0914718	0.0650826	0.0693695	0.0973641	0.0782196	0.0597918	0.0776074	0.0837109	0.0648055	0.0800121	0.10322	0.057906	0.0712117	0.0894926	0.0495006	0.055571
	129	0.122157	0.0709625	0.0844113	0.0618017	0.068212	0.0968874	0.0991667	0.0837447	0.0953458	0.0229885	0.0162548	0.0190363	0.0372458	0.0414323	0.0243519	0.0119909	0.0579887	0.0637644	0.0672466	0.067135	0.0776324	0.0750595	0.133215	0.10038	0.0723341	0.0697707	0.0848743	0.0467033	0.0668467	0.0798606	0.0758361	0.0596816	0.0725466	0.0722598	0.0509978	0.0565471	0.0728264	0.0755288	0.0739563	0.0905009	0.0678796	0.0712117	0.0780671	0.0585675	0.0526457
	130	0.118097	0.0810871	0.0745013	0.0657484	0.068212	0.087681	0.101051	0.10401	0.0845071	0.0211526	0.0205937	0.0164133	0.0179841	0.0221046	0.0243519	0.0235405	0.0404811	0.0451701	0.0621897	0.0464758	0.0902935	0.0631271	0.145985	0.112015	0.0649952	0.0610923	0.0766632	0.0598559	0.067773	0.0814665	0.0947148	0.0605421	0.0597016	0.063373	0.0517792	0.045621	0.0743322	0.0943538	0.0649272	0.0922595	0.0853736	0.0740152	0.0796475	0.0744542	0.0421523
	131	0.10573	0.0780918	0.082573	0.0690052	0.0709352	0.0818335	0.0909799	0.0885251	0.0933346	0.0207723	0.00632031	0.0130156	0.022618	0.0234813	0.0334815	0.0262353	0.0415664	0.0463223	0.0664774	0.0679824	0.0731455	0.0708594	0.138256	0.105036	0.0557491	0.0681615	0.0663268	0.0597176	0.0639748	0.0728771	0.0802913	0.0570132	0.0426956	0.0706118	0.0485745	0.0311285	0.0662769	0.0799714	0.0722819	0.0828564	0.0720098	0.0396977	0.0711945	0.0623201	0.0342027
	132	0.110892	0.0583494	0.0977386	0.0694405	0.0375885	0.0994088	0.0963938	0.0798817	0.109935	-0.000819869	-0.0104624	0.0159523	0.00610267	0.0284831	0.023672	0.0187936	0.0266932	0.0305384	0.0647745	0.0598585	0.0705782	0.073691	0.125366	0.107267	0.0620439	0.0814278	0.0733628	0.0530856	0.0683218	0.077496	0.0722351	0.061052	0.0918011	0.0841993	0.0522422	0.0728922	0.0706091	0.071938	0.0860886	0.0879121	0.0645405	0.0539602	0.0757402	0.0555327	0.0355175
	133	0.10573	0.0812333	0.0845507	0.0662086	0.0514509	0.078937	0.104562	0.0973704	0.0954983	0.0108576	0.0012096	0.0229619	0.0235284	0.0450428	0.0215425	0.0158549	0.0511772	0.0565281	0.086948	0.0716085	0.0711004	0.0477226	0.137118	0.104823	0.0652248	0.0698927	0.07692	0.0562867	0.0516719	0.0844594	0.0885317	0.045577	0.061226	0.0723848	0.038183	0.0469185	0.0771382	0.0881884	0.0740833	0.0955373	0.0796462	0.0528275	0.0825926	0.0692554	0.037675
	134	0.11159	0.0818152	0.0715094	0.069332	0.0503501	0.0735959	0.0661289	0.0720071	0.0812364	-0.0384615	-0.00709164	0.016867	0.0219966	0.0187687	0.0287649	0.00950233	0.0486811	0.053877	0.064508	0.044452	0.0772801	0.0656102	0.129369	0.0954324	0.0630054	0.0584705	0.074438	0.042956	0.0824224	0.0516365	0.064892	0.0741456	0.0608909	0.0606885	0.0641247	0.0466334	0.0463418	0.0646155	0.0621999	0.059631	0.0577292	0.058597	0.0502873	0.0493398	0.0433937
	135	0.10907	0.0734855	0.0683624	0.0553569	0.0559565	0.0835557	0.081578	0.0705574	0.0777971	0.0113942	0.0140977	0.0277683	0.0255598	-0.0141628	0.017217	0.00274785	0.0288314	0.0328067	0.0769853	0.0597504	0.068849	0.0605282	0.142498	0.107336	0.0687785	0.0557119	0.0808954	0.072757	0.0799002	0.0648486	0.0635399	0.0718043	0.062219	0.0578641	0.0620009	0.0477637	0.0587444	0.0632671	0.0593307	0.0740732	0.0564746	0.0592752	0.0632927	0.0481988	0.0462099
	136	0.120464	0.0754323	0.0636907	0.083637	0.0566155	0.100682	0.0799963	0.0931544	0.0726928	0.0207723	-0.00081148	0.0257912	0.020716	0.0167439	0.020422	0.000921594	0.0497668	0.0550301	0.0924428	0.0549965	0.0687139	0.0694915	0.127196	0.111493	0.0484115	0.0516151	0.0581305	0.0454269	0.0633825	0.063497	0.0846045	0.0564629	0.0652516	0.0536699	0.0480747	0.050344	0.057476	0.0842724	0.05507	0.0725951	0.0760074	0.0733592	0.0619623	0.0659512	0.0340112
	137	0.109986	0.0700977	0.0754675	0.0758176	0.070298	0.0904315	0.103409	0.0890016	0.0855634	0.00473475	0.0123617	0.0190363	0.0190375	0.0187687	0.023672	0.0178463	0.0546973	0.0602675	0.0685066	0.0557028	0.0907783	0.06799	0.124239	0.103177	0.0619225	0.0619388	0.0732271	0.0503348	0.0786792	0.0834764	0.0807353	0.0706708	0.0608909	0.0642397	0.0609725	0.0466334	0.0762166	0.0804141	0.0658078	0.0944606	0.0724213	0.0512758	0.0816253	0.062694	0.0460659
	138	0.073205	0.0894818	0.0725229	0.0698727	0.0488421	0.0940053	0.0924824	0.0922517	0.0823443	0.0129413	0.0337969	0.0218346	0.00310626	0.0263841	0.0105672	0.023137	0.0422047	0.0469999	0.0755576	0.05118	0.0770442	0.0633475	0.116439	0.100305	0.0743328	0.0593587	0.0871115	0.0537112	0.0641708	0.0741593	0.0837636	0.0571954	0.0678344	0.0615979	0.04874	0.0525409	0.0674796	0.0834338	0.0631239	0.0842597	0.075228	0.0607704	0.0724564	0.0652434	0.039557
	139	0.108865	0.0759098	0.0797926	0.059653	0.0580683	0.0738431	0.0638571	0.0780486	0.0902932	0.0282612	-0.0384615	0.0355331	0.0193806	0.0183746	0.00304546	0.0364811	0.0543726	0.0599225	0.0960002	0.0572008	0.0777493	0.0602962	0.111229	0.110968	0.0336925	0.0657271	0.0417069	0.057887	0.08693	0.0496915	0.070526	0.0783289	0.0574201	0.0681189	0.0679186	0.0436785	0.0445153	0.0702337	0.069749	0.0575062	0.0629555	0.0508801	0.0483725	0.0540919	0.0381968
	140	0.0967239	0.0668759	0.0852434	0.0720922	0.0484575	0.0919575	0.0504977	0.072415	0.0962563	0.0124356	0.00391324	0.0210604	0.0157572	0.0195417	-0.0384615	0.00443023	0.0579887	0.0637644	0.0797491	0.0583244	0.083025	0.0667606	0.115696	0.10023	0.0504278	0.070499	0.0603822	0.060678	0.0727089	0.0382435	0.0652725	0.065127	0.0605538	0.0730057	0.0559415	0.0463464	0.0337608	0.0649949	0.0747142	0.0450061	0.0580822	0.0475906	0.0371015	0.0496609	0.0312244
	141	0.103134	0.0766976	0.0723552	0.079981	0.0452605	0.0652406	0.0929273	0.0797007	0.0821609	0.0153384	0.00779637	0.00522531	0.0305371	0.0202957	0.0355131	0.0148049	0.0488638	0.054071	0.0584432	0.0567444	0.0642155	0.0555583	0.114126	0.106507	0.0684544	0.0592117	0.0805328	0.0601313	0.061567	0.0745389	0.0720664	0.0547757	0.0760194	0.0614474	0.0465421	0.059498	0.0678356	0.0717697	0.062971	0.0846751	0.064384	0.0662277	0.07283	0.0553904	0.0546146
	142	0.106049	0.0860271	0.07352	0.0698727	0.0633704	0.0851316	0.0629221	0.0857627	0.0834343	-0.00377336	0.00632031	0.0305408	0.020716	0.0266918	0.0324241	0.0294162	0.0613722	0.0673599	0.0716625	0.0582131	0.0705782	0.0713406	0.126035	0.0890137	0.0501231	0.0602325	0.0600418	0.0653685	0.0506686	0.0488909	0.0777169	0.0446441	0.0484134	0.0624926	0.0373349	0.0360046	0.0437634	0.0774044	0.0640328	0.0566316	0.0696234	0.0633314	0.0475843	0.060152	0.047064
	143	0.0882697	0.0800542	0.0596519	0.0729168	0.0605566	0.0825924	0.0909799	0.096945	0.0682814	0.0103095	-0.00868417	0.0293348	0.0190375	0.0370278	0.0318842	0.00815963	0.0479432	0.0530933	0.0818995	0.055233	0.0639223	0.0755987	0.134601	0.10897	0.0651101	0.0480717	0.0767917	0.0468828	0.0405091	0.0728771	0.0881354	0.0351935	0.0540866	0.0500426	0.02874	0.0408393	0.0662769	0.0877933	0.0513854	0.0828564	0.0792791	0.0915579	0.0711945	0.068922	0.0474853
	144	0.0856808	0.0638537	0.0757863	0.0648167	0.0879713	0.0851316	0.0770867	0.0787881	0.085912	0.0148753	0.0196819	0.0130156	-0.00895202	0.0328659	0.042335	0.0223148	0.0438624	0.04876	0.070709	0.0657917	0.068849	0.0526802	0.107685	0.101496	0.0254533	0.0622181	0.0325238	0.0699339	0.0499023	0.0610101	0.0712155	0.0439314	0.0646266	0.0645257	0.0366869	0.0498123	0.055142	0.0709212	0.0660983	0.0698758	0.0635949	0.0552503	0.0595145	0.0546731	0.0441521
	145	0.0798899	0.0468307	0.0718491	0.0652845	0.0527045	0.0728483	0.0808796	0.0657569	0.0816077	-0.000819869	-0.00306732	0.0150074	0.0295455	0.0365603	0.0211735	0.000921594	0.0393672	0.0439877	0.0751118	0.0606094	0.0837763	0.0613323	0.103555	0.115397	0.0590536	0.0587682	0.0700199	0.0291539	0.0639748	0.0642519	0.0590615	0.0570132	0.0732297	0.0609933	0.0485745	0.0571276	0.0581844	0.0588012	0.0625096	0.0734206	0.0523187	0.0597782	0.0627053	0.0444183	0.0531452
	146	0.0877325	0.0566038	0.0867435	0.057683	0.0571043	0.0770887	0.0761499	0.0759704	0.0978978	-0.0384615	-0.0148933	0.00971869	0.0172605	0.0323455	0.0347636	-0.00731854	0.0389133	0.0435058	0.0714255	0.0423322	0.0940855	0.0559384	0.109842	0.103682	0.0581491	0.0718118	0.0690089	0.0605419	0.0496441	0.0602093	0.0685882	0.0436913	0.0401846	0.0743501	0.0364686	0.0289859	0.0543903	0.0683013	0.0760803	0.0690002	0.0611581	0.0705247	0.0587262	0.0524578	0.0517591
	147	0.0789763	0.0644327	0.0425964	0.0463195	0.0675448	0.0755468	0.0600182	0.0901012	0.0496682	0.0240421	0.00985445	0.0314199	0.0263942	0.0405876	0.0316113	0.00274785	0.0477569	0.0528954	0.0780622	0.0699135	0.0707092	0.0607591	0.107958	0.125513	0.0581491	0.0330922	0.0690089	0.0508316	0.0575227	0.0464038	0.0817599	0.0510167	0.0363961	0.0347109	0.0431269	0.0257522	0.0414274	0.0814359	0.0358135	0.0539152	0.0733711	0.0602766	0.0451358	0.0635567	0.0513742
	148	0.111491	0.053399	0.0534271	0.0611785	0.0575885	0.0585871	0.0785577	0.0465316	0.0614853	0.00859026	0.0047444	0.0331185	0.0292933	0.0195417	0.0412723	0.0258633	0.0422047	0.0469999	0.0694955	0.0500141	0.0616725	0.0525453	0.109509	0.101496	0.062165	0.0426076	0.0734983	0.0513234	0.0635807	0.0622676	0.041114	0.056647	0.0369593	0.0444495	0.0482419	0.026233	0.0563222	0.0409033	0.0457043	0.0712507	0.0356523	0.0682721	0.0607522	0.0292454	0.0450455
	149	0.0867825	0.071134	0.0570749	0.0588737	0.0653565	0.0748223	0.0697973	0.0949276	0.0654676	0.0175477	-0.00081148	0.0218346	0.0172605	0.0372595	0.0176368	0.0187936	0.0402607	0.0449361	0.0831969	0.0531863	0.0704469	0.0478717	0.0878486	0.102742	0.0539434	0.0458101	0.0643092	0.0509961	0.0623813	0.0547759	0.0862564	0.0555324	0.0666333	0.0477275	0.0472295	0.0515194	0.0492897	0.0859196	0.0490339	0.0630614	0.077538	0.0681284	0.0533778	0.0673412	0.0566261
	150	0.102803	0.0630723	0.057948	0.0632692	0.0652169	0.0806235	0.0852951	0.0636722	0.0664208	-0.0384615	0.00391324	-0.00835474	0.0120479	0.0183746	0.042335	0.013714	0.0607988	0.0667506	0.0767677	0.0534314	0.0827004	0.0484631	0.0874943	0.0923346	0.0589253	0.0465764	0.0698765	0.0411603	0.0467067	0.0680238	0.0571163	0.0409593	0.0375147	0.0485119	0.0339845	0.0267072	0.0617238	0.0568614	0.0498306	0.0775462	0.0505132	0.0637987	0.0664178	0.0427755	0.0528961
	151	0.101803	0.0401196	0.0510048	0.0630273	0.0610106	0.0593854	0.0547974	0.065529	0.0588415	0.0162425	0.0322295	0.0164133	0.00310626	0.0426691	0.0272526	0.0283874	0.0446686	0.049616	0.0832957	0.033944	0.0663678	0.0582831	0.0899381	0.11707	0.0614343	0.0404804	0.0726813	0.047417	0.052655	0.04193	0.0588489	0.0464912	0.0542776	0.0422723	0.039014	0.041002	0.0372247	0.0585892	0.0434929	0.0490302	0.0521213	0.0662277	0.0407312	0.0442387	0.0279857
	152	0.097081	0.077321	0.0494915	0.0662086	0.0633704	0.0572842	0.0663512	0.0921002	0.0571901	0.0222667	0.0309269	0.0287165	0.0235284	0.0307396	0.0362487	0.0142648	0.0546973	0.0602675	0.0746628	0.0471774	0.0646526	0.0367765	0.0975154	0.11077	0.0557491	0.0391511	0.0663268	0.0585986	0.0519195	0.0518268	0.0836224	0.0458073	0.0494765	0.0409118	0.0383923	0.0369109	0.0465205	0.0832931	0.0421111	0.0598389	0.0750972	0.0582546	0.0504746	0.0651245	0.0489981
	153	0.0905087	0.0473695	0.0545954	0.0615533	0.0556239	0.0595436	0.0706284	0.0750029	0.0627606	0.01192	-0.00868417	0.0365604	0.0302917	0.0187687	0.0219074	0.0158549	0.0503006	0.055597	0.0814952	0.0397755	0.0732711	0.0465127	0.0924678	0.119435	0.0367067	0.0436334	0.0450682	0.0538663	0.0557226	0.055487	0.067686	0.0493433	0.0473256	0.0454995	0.0416062	0.0350772	0.0499573	0.0674016	0.0467708	0.0638384	0.0603211	0.0604417	0.0540778	0.0516968	0.0561598
	154	0.097081	0.050227	0.0819971	0.0578166	0.057749	0.054052	0.0852951	0.0736228	0.0927047	0.0171191	0.0012096	0.0177538	0.0116025	0.0251248	0.044785	-0.00332379	0.0424154	0.0472236	0.0791216	0.042487	0.0650862	0.0544007	0.0978249	0.100155	0.0576253	0.0676574	0.0684234	0.0444927	0.0496441	0.0680238	0.066399	0.0436913	0.0438987	0.0700956	0.0364686	0.0321548	0.0617238	0.0661182	0.0717574	0.0775462	0.0591272	0.0634876	0.0664178	0.0506112	0.0489981
	155	0.0828472	0.0519605	0.0524724	0.0727117	0.0607084	0.0670642	0.0728567	0.0718021	0.0604433	-0.0048747	0.00554591	0.00725523	0.0261183	0.0299098	0.0293523	-0.0088994	0.0276255	0.0315274	0.0597697	0.0548778	0.0721315	0.0542704	0.0926334	0.0951924	0.0578879	0.0417693	0.0687169	0.059579	0.0408251	0.0573931	0.0647008	0.0354874	0.0503103	0.0435915	0.0290075	0.0376215	0.0517468	0.0644248	0.0448328	0.0659218	0.0575518	0.060111	0.0559541	0.0491785	0.0357018
	156	0.0641619	0.0454553	0.0646561	0.0543676	0.0574276	0.0735959	0.0674501	0.0867501	0.0737474	-0.00175371	-0.00709164	0.0274465	-0.00664029	0.015016	0.000693342	0.0266034	0.0438624	0.04876	0.063019	0.0513078	0.0631824	0.0474231	0.096658	0.106159	0.0464703	0.0524618	0.0559631	0.0352609	0.0382285	0.0527673	0.0786372	0.0330712	0.0600441	0.0545368	0.026809	0.0459125	0.0474037	0.078322	0.0559506	0.0608665	0.0704765	0.0333775	0.0514005	0.0609271	0.0451927
	157	0.0742042	0.0552549	0.0600695	0.0705152	0.0314441	0.0742121	0.0789203	0.0740203	0.0687375	0.00473475	0.0187422	0.0135273	0.00495163	0.0131747	0.0339994	0.0052258	0.0477569	0.0528954	0.064508	0.028639	0.054297	0.057554	0.0853302	0.105949	0.0480935	0.0484382	0.0577754	0.038642	0.0347327	0.0625775	0.0667696	0.0298175	0.0479813	0.0504177	0.023848	0.0356363	0.0566131	0.0664878	0.0517664	0.0715896	0.0594711	0.0533971	0.0610573	0.0509239	0.071743
	158	0.0940528	0.0462855	0.0615062	0.0652845	0.0509036	0.0482822	0.0888227	0.0579577	0.0703067	0.0288671	-0.0221739	0.0342102	0.00665738	0.0163216	0.0233266	0.0187936	0.0444684	0.0494034	0.0747753	0.0489535	0.05517	0.04574	0.0911295	0.0951924	0.0550622	0.0496988	0.0655592	0.0345489	0.0444466	0.0710358	0.0517831	0.0388568	0.0557804	0.0517082	0.0320724	0.0422821	0.0645497	0.051543	0.0530773	0.0808416	0.0455619	0.0637987	0.0693824	0.0382694	0.055571
	159	0.0881357	0.0754323	0.0524724	0.0613037	0.0610106	0.0663697	0.0861125	0.0587384	0.0604433	0.00798959	0.0140977	0.037314	0.0216813	0.0275989	0.016791	0.0088401	0.0400391	0.0447009	0.0698621	0.0450395	0.0590057	0.040974	0.0854217	0.108496	0.0543658	0.0417693	0.0647812	0.043151	0.0365187	0.0687218	0.0525117	0.0314799	0.0455302	0.0435915	0.025361	0.0335462	0.0623788	0.0522696	0.0448328	0.0783099	0.0462385	0.0627022	0.0671049	0.0388852	0.048179
	160	0.0829917	0.031348	0.0787381	0.0570096	0.0599453	0.0371096	0.080351	0.0646082	0.0891399	0.015794	0.00850168	0.00219893	0.0349183	0.0448497	0.0256717	0.00815963	0.0185152	0.0218648	0.0623288	0.0346979	0.0607462	0.021283	0.0827168	0.0934909	0.0341376	0.0648036	0.0422032	0.0524521	0.0417591	0.0638002	0.0579897	0.0363565	0.0647835	0.0671733	0.0297981	0.0499458	0.0577605	0.0577324	0.0687882	0.0729266	0.0513239	0.0742757	0.0622607	0.0435132	0.052141
	161	0.100564	0.0484287	0.0382058	0.0605481	0.0711882	0.0569534	0.0896006	0.0579577	0.0448804	-0.000819869	0.0123617	0.0244066	0.0106883	0.0154579	0.0364909	0.0101475	0.0058733	0.00846423	0.0738692	0.0485496	0.0637751	0.0469701	0.0700468	0.093981	0.0476125	0.0292317	0.0572383	0.0610845	0.0361678	0.0716998	0.0517831	0.0311533	0.0361115	0.0307604	0.0250638	0.0255092	0.0651726	0.051543	0.0318016	0.0815682	0.0455619	0.0702478	0.0700358	0.0382694	0.0358853
	162	0.0764756	0.0457337	0.0656053	0.0540814	0.0672757	0.0656666	0.0683145	0.0711829	0.0747844	0.00402441	-0.0384615	-0.00233155	0.00245472	0.0238166	0.0250183	0.0153348	0.0588922	0.0647245	0.0710683	0.0399399	0.0605902	0.0441539	0.0882889	0.0752656	0.0501231	0.0532943	0.0600418	0.0116493	0.0429739	0.053507	0.0641234	0.0374868	0.0498952	0.055389	0.0308262	0.0372677	0.0480983	0.063849	0.0568163	0.0616748	0.057016	0.0584261	0.0521287	0.0486912	0.0491332
	163	0.0730368	0.0545669	0.0500012	0.0339052	0.0557905	0.0566204	0.0700062	0.0738219	0.0577463	0.0171191	0.0047444	0.0225905	0.0292933	-0.016407	0.0266289	0.0119909	0.0282336	0.0321725	0.0744371	0.0413912	0.054297	0.0500526	0.0832853	0.0893614	0.056427	0.0395989	0.0670842	0.036874	0.0469815	0.0549546	0.0665846	0.0412149	0.0455302	0.0413701	0.0342169	0.0335462	0.0494574	0.0663033	0.0425766	0.0632567	0.0592994	0.046731	0.0535537	0.0507678	0.0517591
	164	0.0806416	0.0385117	0.0329119	0.0514285	0.044425	0.054052	0.0750073	0.0830586	0.0391099	-0.00605094	-0.0384615	0.0108648	0.00875524	0.0202957	0.0316113	-0.00455517	0.0164125	0.0196353	0.0881548	0.0429483	0.050644	0.0441539	0.0808843	0.09048	0.0383322	0.0245747	0.0468814	0.0377675	0.0350964	0.0592323	0.0751966	0.0301561	0.0391371	0.0259953	0.0241562	0.028092	0.0534732	0.0748911	0.0269628	0.0679322	0.0672867	0.0510784	0.0577645	0.0580286	0.0456314
	165	0.0827024	0.0517166	0.0522308	0.0530665	0.0486502	0.0667874	0.0622104	0.072618	0.0601796	0.00473475	0.00985445	0.0247581	0.0235284	0.0145671	0.00946571	-0.0088994	0.0411356	0.0458649	0.0434073	0.0354375	0.0580319	0.0361958	0.0830016	0.103321	0.0589253	0.0415572	0.0698765	0.0265729	0.0506686	0.0482814	0.0654618	0.0446441	0.0419576	0.0433743	0.0373349	0.0304988	0.043191	0.0651837	0.0446123	0.0559659	0.0582578	0.0584261	0.0469843	0.0498206	0.0330392
	166	0.0789763	0.0762261	0.0681826	0.0545101	0.0557905	0.0282513	0.0534051	0.0701367	0.0776006	0.0162425	0.00706981	0.0130156	0.00435343	0.0163216	0.03929	-0.00108457	0.0365652	0.0410135	0.077526	0.0429483	0.0324064	0.0528147	0.081855	0.077265	0.0613116	0.0555543	0.0725441	0.0435385	0.0372113	0.0407365	0.0631475	0.0321245	0.0468833	0.0577027	0.0259476	0.0347001	0.0361033	0.0628758	0.0591667	0.0477273	0.0561105	0.0675502	0.0395561	0.0478677	0.0462099
	167	0.0702822	0.0443242	0.0738488	0.0613037	0.0646552	0.0791643	0.0783757	0.0679877	0.0837938	0.00674141	-0.00430782	0.012494	0.0186905	-0.00775858	0.0302158	0.0183237	0.0311282	0.0352436	0.0649073	0.0292916	0.0590057	0.0530825	0.0833796	0.0867113	0.0480935	0.0605206	0.0577754	0.0405446	0.0200817	0.062112	0.0611427	0.0161741	0.0511298	0.0627876	0.0114238	0.03832	0.0561761	0.0608767	0.0643325	0.0710806	0.0542502	0.0526362	0.060599	0.0461755	0.0405489
	168	0.0838523	0.0398029	0.044635	0.0539376	0.0501642	0.0566204	0.0663512	0.0639077	0.0518916	0.0266991	0.0012096	0.00299585	0.021041	0.015016	0.00889633	0.00815963	0.0282336	0.0321725	0.0676274	0.0331751	0.0468975	0.0369681	0.0689928	0.0808916	0.0535174	0.034884	0.0638332	0.0377675	0.0279472	0.0518268	0.057336	0.0235002	0.0361115	0.0365446	0.0180969	0.0255092	0.0465205	0.0570805	0.0376758	0.0598389	0.0507171	0.0684154	0.0504746	0.0429611	0.0415181
	169	0.0838523	0.0596218	0.0625099	0.0571449	0.0654957	0.062615	0.0785577	0.0886842	0.0714029	0.0215283	0.00779637	0.0154838	0.0172605	0.0260736	0.0176368	0.0119909	0.0116724	0.0146103	0.0596239	0.0162937	0.0498795	0.0481683	0.059924	0.0859874	0.0507306	0.0505793	0.0607204	0.00740986	0.0358139	0.0622676	0.0804396	0.0308239	0.0248877	0.0526095	0.024764	0.0159194	0.0563222	0.0801193	0.0539929	0.0712507	0.0721473	0.0524442	0.0607522	0.062445	0.0517591
	170	0.0911542	0.0471009	0.0575133	0.039199	0.0499776	0.0462614	0.0695877	0.043806	0.0659462	0.00974942	0.00985445	0.00592185	0.00875524	-0.00426652	0.0296424	-0.0384615	0.0368062	0.0412693	0.0544108	0.0366996	0.0624326	0.0344013	0.0890748	0.0981004	0.0341376	0.0461949	0.0422032	0.0305111	0.0332429	0.0545966	0.0385681	0.0284307	0.0507218	0.0481213	0.0225858	0.0379722	0.0491213	0.0383644	0.0494339	0.0628654	0.0332866	0.0424094	0.0532013	0.0270901	0.0400559
	171	0.0822661	0.0425718	0.0623106	0.0741335	0.0402244	0.0505978	0.0697973	0.053584	0.0711852	0.0291663	0.0123617	0.0181875	0.0179841	0.0363245	0.0364909	0.0206039	0.047382	0.0524973	0.0602047	0.0456195	0.0485114	0.044795	0.0823351	0.0798046	0.042681	0.0504045	0.0517335	0.0394983	0.0417591	0.0547759	0.0476999	0.0363565	0.0282124	0.0524306	0.0297981	0.0187615	0.0492897	0.0474711	0.0538111	0.0630614	0.0417702	0.0592752	0.0533778	0.0348173	0.0305993
	172	0.0639659	0.0419717	0.0594418	0.0424464	0.0566155	0.0259159	0.0708344	0.043806	0.0680521	0.00253078	0.0259599	0.0154838	-0.00037646	0.0106806	0.023672	0.00815963	0.0279308	0.0318513	0.0662187	0.0523186	0.0510218	0.0400967	0.0706245	0.101496	0.0442701	0.0478874	0.0535071	0.0443035	0.051423	0.0556632	0.0385681	0.0453456	0.0457585	0.0498539	0.0379726	0.033741	0.0501227	0.0383644	0.0511937	0.064031	0.0332866	0.0580826	0.0542512	0.0270901	0.0204228
	173	0.0647459	0.0519605	0.0557373	0.0564645	0.0554567	0.058426	0.0742338	0.053584	0.0640072	0.00402441	0.0187422	0.0186148	0.0124859	0.0167439	0.0381469	0.0258633	0.0548589	0.0604392	0.06788	0.031386	0.0588446	0.0333675	0.0683991	0.086531	0.0345776	0.0446359	0.0426938	0.021783	0.0279472	0.0585709	0.0476999	0.0235002	0.0211962	0.0465256	0.0180969	0.0127624	0.0528524	0.0474711	0.0478131	0.0672091	0.0417702	0.0602766	0.0571134	0.0348173	0.0290979
	174	0.0601036	0.0448933	0.0656053	0.0542247	0.0575885	0.0636507	0.0622104	0.069072	0.0747844	0.0134378	-0.0384615	0.00971869	0.0213628	0.019921	0.00647576	0.0119909	0.0458513	0.0508719	0.057388	0.0581016	0.0454375	0.0379132	0.0652103	0.0911598	0.0360799	0.0532943	0.0443691	0.0325838	0.0270589	0.0482814	0.0621542	0.022673	0.0419576	0.055389	0.0173435	0.0304988	0.043191	0.0618853	0.0568163	0.0559659	0.0551888	0.0691269	0.0469843	0.0470293	0.039724
	175	0.0800409	0.0416685	0.0697816	0.0466557	0.0661868	0.0393466	0.0891349	0.0497261	0.0793479	-0.0102011	-0.0384615	0.0267939	0.01417	-0.00324405	0.0250183	0.0168676	0.0193163	0.0227144	0.0621897	0.0505358	0.042819	0.0481683	0.0772666	0.0675293	0.0369135	0.056956	0.0452988	0.0494951	0.0206333	0.0713023	0.0440975	0.016688	0.0455302	0.0591379	0.011892	0.0335462	0.0647996	0.0438786	0.0606247	0.0811332	0.0384241	0.0610972	0.0696446	0.0317701	0.0164879
	176	0.073205	0.0559338	0.0524724	0.0532127	0.0583858	0.0327957	0.0801739	0.0627203	0.0604433	0.0148753	0.0210397	0.0385398	0.0129169	0.0187687	0.0324241	-0.0384615	0.0404811	0.0451701	0.0569292	0.0518158	0.0639223	0.0522746	0.070854	0.0651747	0.0640676	0.0417693	0.0756258	0.0310402	0.0232554	0.0636488	0.056228	0.0191306	0.0179935	0.0435915	0.0141172	0.0100222	0.0576185	0.0559756	0.0448328	0.0727611	0.0496886	0.060934	0.0621117	0.0420252	0.0349594
	177	0.0501514	0.0440369	0.0822857	0.0468229	0.0582273	0.0557785	0.0769004	0.0412756	0.0930203	0.0162425	0.00779637	0.036306	0.00824759	0.0260736	-0.0384615	0.0223148	0.0350878	0.0394455	0.0563111	0.0375775	0.0326956	0.0441539	0.0702785	0.0824417	0.0485697	0.06791	0.0583071	0.0439226	0.0361678	0.0608509	0.0362041	0.0311533	0.0295946	0.0703543	0.0250638	0.0199427	0.0549926	0.0360068	0.0720202	0.0697017	0.0310897	0.0456333	0.0593578	0.0250882	0.0312244
	178	0.0621701	0.0581344	0.0636907	0.0476497	0.0433582	0.0445781	0.0619711	0.0434534	0.0726928	0.01192	0.00706981	0.020666	0.0179841	0.0312826	0.0281677	0.0310685	0.0513506	0.0567124	0.0660889	0.0325881	0.0412164	0.0431744	0.0832853	0.077678	0.0479337	0.0516151	0.057597	0.042956	0.0501591	0.0480765	0.0382387	0.0441702	0.00828101	0.0536699	0.0369041	0.00170556	0.0429985	0.0380358	0.05507	0.0557421	0.0329805	0.060111	0.0467826	0.0268112	0.0380236
	179	0.0559429	0.0604536	0.0644643	0.0322858	0.0574276	0.0352802	0.0689545	0.0622381	0.0735379	0.0250631	-0.0384615	0.0257912	0.0186905	0.0187687	0.0140926	-0.00108457	0.041993	0.0467752	0.0756686	0.0407523	0.0537659	0.0325199	0.0705094	0.0689687	0.0231253	0.0522937	0.0299305	0.0144286	0.00943757	0.0540548	0.055778	0.00625457	0.00685601	0.0543646	0.00238236	0.000484505	0.0486126	0.0555269	0.0557757	0.0622733	0.0492709	0.0589372	0.0526679	0.0416451	0.0418364
	180	0.0635718	0.0434567	0.0552836	0.0456397	0.0562871	0.0407738	0.0824408	0.0552682	0.0635119	0.00917659	0.0239985	0.0140295	-0.00037646	0.0136467	0.0503885	0.00745956	0.0297097	0.0337386	0.0732961	0.0370531	0.0409825	0.04574	0.0564855	0.0845168	0.0646491	0.0442376	0.0762762	0.038642	0.04145	0.0655857	0.0492723	0.0360689	0.0325254	0.0461179	0.0295365	0.0224466	0.0594362	0.0490392	0.0473989	0.0748794	0.0432305	0.0592752	0.0640182	0.0361469	0.0195592
	181	0.0750249	0.0276215	0.0590193	0.0375793	0.0566155	0.039104	0.0416118	0.0487903	0.0675906	-0.018944	-0.00306732	0.037314	0.0129169	0.0117068	0.0299302	0.0125776	0.0551806	0.0607809	0.0710683	0.0309765	0.0430432	0.0360004	0.0718761	0.0872493	0.0325568	0.0475166	0.0404407	0.0357285	0.0458723	0.0306187	0.0432236	0.0401831	0.0275007	0.0494743	0.0332786	0.0181532	0.0265944	0.0430071	0.0508082	0.0366869	0.0376122	0.0681284	0.0295936	0.0310307	0.0388825
	182	0.0664628	0.0428687	0.0636907	0.0505114	0.0652169	0.0474844	0.0516814	0.0701367	0.0726928	0.00609172	-0.0384615	0.0277683	0.00925264	0.0333792	0.0293523	-0.00455517	0.0503006	0.055597	0.0585922	0.0343228	0.0735215	0.0411473	0.0668266	0.0769534	0.0352284	0.0516151	0.0434196	0.0359602	0.0296598	0.0392586	0.0631475	0.0250948	0.0574201	0.0536699	0.0195488	0.0436785	0.0347146	0.0628758	0.05507	0.0461141	0.0561105	0.049673	0.038101	0.0478677	0.00334696
	183	0.0506609	0.0572653	0.0517441	0.0308402	0.0472844	0.046877	0.0582494	0.0448475	0.0596484	-0.0384615	0.0146527	0.0280872	0.0200555	0.0221046	0.0250183	0.0269675	0.0588922	0.0647245	0.063019	0.0356203	0.0526865	0.0402736	0.0755914	0.0883132	0.0452989	0.0411297	0.0546554	0.0265729	0.0328612	0.0448884	0.039541	0.0280754	0.0198644	0.0429368	0.0222624	0.011623	0.0400039	0.0393346	0.0441679	0.0522603	0.0341907	0.0612598	0.0436438	0.0279138	0.0234007
	184	0.0385555	0.0581344	0.0632999	0.0383971	0.0585438	0.048084	0.0829533	0.06621	0.0722658	-0.0384615	-0.0384615	0.0173138	0.00665738	0.0278961	0.0259938	-0.00217076	0.0490458	0.0542643	0.063565	0.0474551	0.0407473	0.0188157	0.0727706	0.0937363	0.0542254	0.0512723	0.0646243	0.035025	0.0292392	0.0660235	0.0594842	0.0247033	0.0289102	0.053319	0.0191923	0.0193578	0.059847	0.0592228	0.0547135	0.0753582	0.052711	0.0650262	0.0644491	0.0447753	0.00164217
	185	0.0860959	0.0381825	0.0669083	0.0570096	0.0622031	0.0330798	0.022258	0.0648398	0.076208	0.0253967	-0.00709164	0.0135273	0.0376548	0.00961181	0.03929	0.0119909	0.0402607	0.0449361	0.0606362	0.041073	0.0575381	0.0375378	0.0531195	0.0848874	0.0490411	0.0544369	0.0588335	0.0325838	0.0189479	0.0139833	0.0582058	0.0151178	0.022474	0.0565588	0.0104613	0.0138553	0.0109492	0.0579479	0.0580046	0.0185533	0.0515245	0.055973	0.0132107	0.0436957	0.0322434
	186	0.0623725	0.0489495	0.0704786	0.0523287	0.0534068	0.0407738	0.0587608	0.0732228	0.0801098	0.00737365	0.026339	0.0392581	0.00435343	0.000363096	0.042335	0.0273279	0.0513506	0.0567124	0.0639711	0.0440062	0.0462774	0.0373488	0.0465195	0.0605626	0.0406566	0.057567	0.0494746	0.0366475	0.0368665	0.0453265	0.0660259	0.0318036	0.0312513	0.0597635	0.0256555	0.0213582	0.0404155	0.0657462	0.0612602	0.0527388	0.0587811	0.0492638	0.0440752	0.0502965	0.0171282
	187	0.0675797	0.0347344	0.0654167	0.0363209	0.0468867	0.0292066	0.0595188	0.0666596	0.0745784	-0.0027359	0.00706981	0.0240513	-0.0055977	0.0333792	0.0324241	0.0262353	0.0430414	0.0478883	0.048231	0.043101	0.0437091	0.0218705	0.0595062	0.0747288	0.0262863	0.0531289	0.033452	0.0247389	-0.0384615	0.0459759	0.0599037	-0.0384615	0.0170123	0.0552197	-0.0384615	0.00918242	0.0410255	0.059641	0.0566443	0.0534479	0.0531003	0.053208	0.0447146	0.0451294	0.0336254
	188	0.0557144	0.0203444	0.0375391	0.0383971	0.0507198	0.0423807	0.0626859	0.0707666	0.0441536	0.00974942	0.0157308	0.0119621	0.0116025	0.00479686	0.0494998	-0.00217076	0.0360788	0.0404973	0.0619105	0.0333687	0.0610567	0.0413199	0.0681599	0.0828238	0.0245993	0.0286454	0.0315724	0.0200149	-0.016486	0.0486886	0.063735	-0.0179306	0.0275007	0.0301605	-0.0196909	0.0181532	0.0435734	0.0634617	0.0311924	0.0564107	0.0566557	0.0689853	0.0473852	0.0483635	0.0322434
	189	0.0750249	0.0428687	0.0588067	0.0379902	0.0660493	0.0358115	0.0528372	0.0552682	0.0673586	-0.0118876	0.0135313	0.0140295	0.0186905	0.0367947	0.0310594	0.00599445	0.0481287	0.0532904	0.0377568	0.0438566	0.0257365	0.0361958	0.0778836	0.0745127	0.0332423	0.0473301	0.0412049	0.0390723	0.031295	0.0402496	0.0492723	0.0266173	0.0366787	0.0492834	0.0209349	0.0259934	0.0356458	0.0490392	0.0506142	0.0471958	0.0432305	0.0679844	0.0390767	0.0361469	0.0293162
	190	0.0785148	0.0301479	0.0608951	0.0156036	0.065077	0.0466727	0.0489759	0.06621	0.0696392	-0.00605094	0.0151969	0.0244066	0.0106883	0.0101518	0.0480425	-0.0384615	0.032225	0.0364075	0.0620503	0.0477311	0.020439	0.0471216	0.0644486	0.077575	0.00966072	0.0491626	0.0149428	0.0244233	0.0447353	0.0369383	0.0594842	0.0391255	0.0391371	0.0511593	0.0323168	0.028092	0.0325342	0.0592228	0.0525197	0.0435817	0.052711	0.0602766	0.0358163	0.0447753	0.0261298
	191	0.0615583	0.0174954	0.0646561	0.0466557	0.0575885	0.0458464	0.0477223	0.0728203	0.0737474	-0.00377336	0.0255767	0.00592185	0.00108801	0.0290606	0.0284676	-0.0384615	0.0375207	0.0420277	0.0778483	0.0372286	0.0390633	0.0392008	0.0597851	0.0653011	0.025171	0.0524618	0.0322094	0.0237829	0.0275059	0.0358629	0.0656505	0.0230892	0.0189434	0.0545368	0.0177226	0.010835	0.0315236	0.0653718	0.0559506	0.0424082	0.0584328	0.0449618	0.0347574	0.0499797	0.028211
	192	0.0675797	0.0425718	0.0313691	0.0621723	0.0427054	0.0490667	0.0587608	0.0478356	0.0374287	-0.0160907	0.0177723	0.0296401	0.031023	0.00849544	0.0318842	-0.00332379	0.0590413	0.0648829	0.0664774	0.0392785	0.0475092	0.0435033	0.0725482	0.0887518	0.0341376	0.023217	0.0422032	0.0320763	0.0275059	0.0453265	0.042332	0.0230892	0.0282124	0.0246061	0.0177226	0.0187615	0.0404155	0.042118	0.0255522	0.0527388	0.0367839	0.0628602	0.0440752	0.0302762	0.0364306
[truncated: 613 more rows]
[truncated: 5 more columns]

## Sheet: Supplementary Fig. 5
	Supplementary Figure 5c						Supplementary Figure 5e
	Integrated cytoplasmic calcium						Fresh 2nd leaf weight (mg)
	Replicate	ColQ	mvk-1	mvk-2				0 µM MVP		100 µM MVP
	1	1.38342	0.538285	0.510578			Replicate	ColQ	mvk-2	ColQ	mvk-2
	2	1.41049	0.490239	0.609233			1	3.6	1.7	7.3	6.4
	3	1.3732	0.590293	0.530353			2	3.9	1.8	6.4	5.3
[truncated: 10 more rows]

## Sheet: Supplementary Fig. 6
	Supplementary Figure 6
[truncated: 8 more rows]

## Sheet: Supplementary Fig. 7
	Supplementary Figure 7a
[truncated: 809 more rows]
[truncated: 13 more columns]

[truncated: 4 more sheets: Supplementary Fig. 8, Supplementary Fig. 9a, Supplementary Fig. 9b, Supplementary Fig. 10]
